# Supplementary material for: Plant virome reconstruction and antiviral RNAi characterization by deep sequencing of small RNAs from dried leaves
Source: Sci Rep. 2019 Dec 17;9:19268. doi: 10.1038/s41598-019-55547-3 (PMC6917709; doi:10.1038/s41598-019-55547-3)
Supplement: Supplementary file 3 — Supplementary information 3 [file 41598_2019_55547_MOESM3_ESM.xlsx]

## Sheet: Legend
Plant virome reconstruction and antiviral RNAi characterization by deep sequencing of small RNAs from dried leaves Victor Golyaev, Thierry Candresse, Frank Rabenstein, Mikhail M. Pooggin -------------------------------------------------------------------------------------------------------------------------------------------------------------------------------------Supplementary Dataset S2. Count…

## Sheet: S2a pm
sRNA library	Total number of 1-44 nt reads with quality Q30 and more	Total number of 20-25 nt reads			zero mismatch
			Nonviral (unmappable to the virome)		Hordeum vulgare complete genome				HvEV				BaYMV-RNA1				BaYMV-RNA2				BaYMV complete				JSBWMV-RNA1				JSBWMV-RNA2				JSBWMV complete				Virome
Hordeum vulgare HvEV + BaYMV HYT-37									HvEV_hyt37				BaYMV-RNA1_hyt37				BaYMV-RNA2_hyt37				BaYMV-RNA1+RNA2_hyt37 concatenated				JSBWMV-RNA1_hyt38				FBMV-RNA2_hyt38				JSBWMV-RNA1+RNA2_hyt38 concatenated				HoEV-BaYMV hyt37 concatenated
				total		total	forward	reverse		total	forward	reverse		total	forward	reverse		total	forward	reverse		total	forward	reverse		total	forward	reverse		total	forward	reverse		total	forward	reverse		total	forward	reverse
	19974252	8782562	20-25 nt	8068960	20-25	5767501	3217190	2550311	20-25	52063	23239	28824	20-25	187068	115799	71269	20-25	491401	307357	184044	20-25	661604	415448	246156	20-25	261	258	3	20-25	45	24	21	20-25	306	282	24	20-25	713602	438687	274915
		1319186	20 nt	1272471	20	904192	482308	421884	20	1625	768	857	20	14984	8271	6713	20	33033	18702	14331	20	45146	26206	18940	20	225	225	0	20	3	2	1	20	228	227	1	20	46715	26974	19741
		2577587	21 nt	2164418	21	1679180	1023257	655923	21	39485	17365	22120	21	100386	64263	36123	21	283475	191036	92439	21	373693	249950	123743	21	33	32	1	21	14	7	7	21	47	39	8	21	413169	267315	145854
		1390805	22 nt	1242408	22	804566	426471	378095	22	9086	4015	5071	22	39723	23243	16480	22	101752	64179	37573	22	139311	86137	53174	22	3	1	2	22	24	12	12	22	27	13	14	22	148397	90152	58245
		1121760	23 nt	1096906	23	775224	414794	360430	23	728	399	329	23	8339	4989	3350	23	16862	9796	7066	23	24126	14524	9602	23	0	0	0	23	3	2	1	23	3	2	1	23	24854	14923	9931
		1497908	24 nt	1433267	24	1007748	548476	459272	24	788	472	316	24	15808	9928	5880	24	48468	18908	29560	24	63853	28798	35055	24	0	0	0	24	1	1	0	24	1	1	0	24	64641	29270	35371
		875316	25 nt	859490	25	596591	321884	274707	25	351	220	131	25	7828	5105	2723	25	7811	4736	3075	25	15475	9833	5642	25	0	0	0	25	0	0	0	25	0	0	0	25	15826	10053	5773
									HvEV_hyt38				BaYMV-RNA1_hyt38				BaYMV-RNA2_hyt38				BaYMV-RNA1+RNA2_hyt38 concatenated				JSBWMV-RNA1_hyt38				JSBWMV-RNA2_hyt38				JSBWMV-RNA1+RNA2_hyt38 concatenated				HoEV-BaYMV-JSBWMV hyt38 concatenated
Hordeum vulgare HvEV + BaYMV + JSBWMV HYT-38				total		total	forward	reverse		total	forward	reverse		total	forward	reverse		total	forward	reverse		total	forward	reverse		total	forward	reverse		total	forward	reverse		total	forward	reverse		total	forward	reverse
	19998078	7725316	20-25 nt	7437383	20-25	5182473	2881379	2301094	20-25	35303	15498	19805	20-25	54535	34935	19600	20-25	103648	59198	44450	20-25	156061	92741	63320	20-25	17814	11435	6379	20-25	79008	45418	33590	20-25	96569	56661	39908	20-25	287933	164900	123033
		1163396	20 nt	1147614	20	805540	431869	373671	20	1574	751	823	20	3797	2664	1133	20	6549	3981	2568	20	10101	6504	3597	20	1394	1173	221	20	2756	2102	654	20	4107	3239	868	20	15782	10494	5288
		1882010	21 nt	1750381	21	1295080	788067	507013	21	23095	10002	13093	21	27641	17743	9898	21	48167	30088	18079	21	74751	47103	27648	21	7535	4239	3296	21	26307	15495	10812	21	33783	19700	14083	21	131629	76805	54824
		1323492	22 nt	1220271	22	780083	417774	362309	22	8078	3427	4651	22	14289	8087	6202	22	33624	18231	15393	22	47540	26107	21433	22	6053	3378	2675	22	41644	20883	20761	22	47603	24194	23409	22	103221	53728	49493
		1057338	23 nt	1045981	23	731213	391675	339538	23	986	512	474	23	2570	1877	693	23	3789	2183	1606	23	6176	3919	2257	23	867	771	96	23	3340	2417	923	23	4195	3176	1019	23	11357	7607	3750
		1357467	24 nt	1338500	24	937554	507821	429733	24	906	446	460	24	4509	3145	1364	24	9737	3575	6162	24	14072	6614	7458	24	997	916	81	24	3023	2625	398	24	3989	3512	477	24	18967	10572	8395
		941613	25 nt	934636	25	633003	344173	288830	25	664	360	304	25	1729	1419	310	25	1782	1140	642	25	3421	2494	927	25	968	958	10	25	1938	1896	42	25	2892	2840	52	25	6977	5694	1283
Dactylis glomerata no virus HYT-35
				total
	26441868	21298201	20-25 nt	21298201
		626140	20 nt	626140
		10472644	21 nt	10472644
		1917895	22 nt	1917895
		810329	23 nt	810329
		6845363	24 nt	6845363
		625830	25 nt	625830
Dactylis glomerata K261 virus HYT-36				total
	23845113	18671632	20-25 nt	17777805
		667675	20 nt	646861
		7612030	21 nt	6957078
		1881697	22 nt	1688885
		841109	23 nt	827267
		7155546	24 nt	7145924
		513575	25 nt	511790

## Sheet: S2b 0-2 mm 
sRNA library	Total number of 1-44 nt reads with quality Q30 and more	Total number of 20-25 nt reads			up to 2 mismatches
			Nonviral (upmappable to the virome)		Hordeum vulgare complete genome				HvEV				BaYMV-RNA1				BaYMV-RNA2				BaYMV complete				JSBWMV-RNA1				JSBWMV-RNA2				JSBWMV complete				Virome
Hordeum vulgare HoEV + BaYMV HYT-37									HvEV_hyt37				BaYMV-RNA1_hyt37				BaYMV-RNA2_hyt37				BaYMV-RNA1+RNA2_hyt37 concatenated				JSBWMV-RNA1_hyt38				FBMV-RNA2_hyt38				JSBWMV-RNA1+RNA2_hyt38 concatenated				HoEV-BaYMV hyt37 concatenated
				total		total	forward	reverse		total	forward	reverse		total	forward	reverse		total	forward	reverse		total	forward	reverse		total	forward	reverse		total	forward	reverse		total	forward	reverse		total	forward	reverse
	19974252	8782562	20-25 nt	7955868	20-25	7821333	4282591	3538742	20-25	58159	25911	32248	20-25	237058	144604	92454	20-25	575830	354297	221533	20-25	768849	476075	292774	20-25	1395	1380	15	20-25	60	35	25	20-25	1455	1415	40	20-25	826694	501942	324752
		1319186	20 nt	1261046	20	1315678	696238	619440	20	2605	1562	1043	20	20832	11593	9239	20	41186	23210	17976	20	55628	32179	23449	20	260	253	7	20	12	8	4	20	272	261	11	20	58140	33737	24403
		2577587	21 nt	2128501	21	2442963	1407902	1035061	21	42596	18407	24189	21	113638	71732	41906	21	310491	206636	103855	21	406642	269207	137435	21	120	114	6	21	16	8	8	21	136	122	14	21	449086	287577	161509
		1390805	22 nt	1210377	22	1171365	621369	549996	22	10474	4539	5935	22	52749	30331	22418	22	125834	77297	48537	22	169988	102905	67083	22	136	134	2	22	27	15	12	22	163	149	14	22	180428	107442	72986
		1121760	23 nt	1084213	23	959998	512632	447366	23	1053	567	486	23	14288	8547	5741	23	25860	14386	11474	23	36507	21246	15261	23	194	194	0	23	3	2	1	23	197	196	1	23	37547	21812	15735
		1497908	24 nt	1417690	24	1217627	658601	559026	24	982	571	411	24	24231	15265	8966	24	60789	25846	34943	24	79256	37551	41705	24	435	435	0	24	1	1	0	24	436	436	0	24	80218	38122	42096
		875316	25 nt	854041	25	713702	385849	327853	25	449	265	184	25	11320	7136	4184	25	11670	6922	4748	25	20828	12987	7841	25	250	250	0	25	1	1	0	25	251	251	0	25	21275	13252	8023
									HvEV_hyt38				BaYMV-RNA1_hyt38				BaYMV-RNA2_hyt38				BaYMV-RNA1+RNA2_hyt38 concatenated				JSBWMV-RNA1_hyt38				JSBWMV-RNA2_hyt38				JSBWMV-RNA1+RNA2_hyt38 concatenated				HoEV-BaYMV-JSBWMV hyt38 concatenated
Hordeum vulgare HoEV + BaYMV + JSBWMV HYT-38				total		total	forward	reverse		total	forward	reverse		total	forward	reverse		total	forward	reverse		total	forward	reverse		total	forward	reverse		total	forward	reverse		total	forward	reverse		total	forward	reverse
	19998078	7725316	20-25 nt	7347851	20-25	6790363	3705658	3084705	20-25	38952	17032	21920	20-25	72866	46692	26174	20-25	165146	95241	69905	20-25	232225	137962	94263	20-25	24198	17353	6845	20-25	82691	47432	35259	20-25	106297	64300	41997	20-25	377465	219292	158173
		1163396	20 nt	1141796	20	1159837	612958	546879	20	1825	871	954	20	5262	3620	1642	20	10593	6353	4240	20	15231	9571	5660	20	1565	1306	259	20	3061	2279	782	20	4551	3525	1026	20	21600	13966	7634
		1882010	21 nt	1716914	21	1792755	1041303	751452	21	24959	10696	14263	21	33878	21652	12226	21	73058	45352	27706	21	104785	65501	39284	21	8290	4801	3489	21	27222	16003	11219	21	35354	20696	14658	21	165096	96892	68204
		1323492	22 nt	1191591	22	1093882	576661	517221	22	9107	3884	5223	22	20385	11843	8542	22	53733	29871	23862	22	72649	40683	31966	22	7123	4289	2834	22	43216	21643	21573	22	50145	25777	24368	22	131901	70344	61557
		1057338	23 nt	1038591	23	889866	472637	417229	23	1239	641	598	23	4243	3014	1229	23	7928	4598	3330	23	11566	7205	4361	23	2135	1994	141	23	3860	2721	1139	23	5942	4663	1279	23	18747	12509	6238
		1357467	24 nt	1327886	24	1111385	598066	513319	24	1061	523	538	24	6399	4410	1989	24	16297	6845	9452	24	22100	10842	11258	24	3207	3100	107	24	3278	2791	487	24	6420	5828	592	24	29581	17193	12388
		941613	25 nt	931073	25	742638	404033	338605	25	761	417	344	25	2699	2153	546	25	3537	2222	1315	25	5894	4160	1734	25	1878	1863	15	25	2054	1995	59	25	3885	3811	74	25	10540	8388	2152

## Sheet: S2c pm 5' nt identity
sRNA library	Hordeum vulgare complete genome 5' nt %A/%C/%G/%U													HvEV 5' nt %A/%C/%G/%U													BaYMV-RNA1 5' nt %A/%C/%G/%U													BaYMV-RNA2 5' nt %A/%C/%G/%U
	Total					Forward				Reverse				Total					Forward				Reverse				Total					Forward				Reverse				Total					Forward				Reverse
Hordeum vulgare HoEV + BaYMV HYT-37		%A	%C	%G	%U	%A	%C	%G	%U	%A	%C	%G	%U		%A	%C	%G	%U	%A	%C	%G	%U	%A	%C	%G	%U		%A	%C	%G	%U	%A	%C	%G	%U	%A	%C	%G	%U		%A	%C	%G	%U	%A	%C	%G	%U	%A
	20-25	29.5859	30.8767	15.5766	23.9608	28.3015	30.9147	15.1811	25.6027	30.8703	30.8387	15.9721	22.3188	20-25	40.0427	13.6421	7.75629	38.5589	48.5342	13.7347	8.39669	29.3345	31.5512	13.5495	7.11589	47.7834	20-25	42.9029	13.0291	7.1231	36.9449	41.0281	17.3259	6.3661	35.2799	44.7777	8.73232	7.88011	38.6099	20-25 nt	46.1871	11.014	9.7769	33.0219	40.2928	14.4646	8.79061	36.452	52.0814
	20	26.5462	28.1155	20.6198	24.7184	26.7779	28.6889	19.4326	25.1006	26.3146	27.5422	21.8069	24.3363	20	32.6762	15.9855	15.9585	35.3797	38.2812	17.9688	17.4479	26.3021	27.0712	14.0023	14.4691	44.4574	20	39.6017	20.9526	8.99518	30.4505	36.7187	27.3365	8.62048	27.3244	42.4847	14.5687	9.36988	33.5766	20 nt	41.1824	16.0717	6.95527	35.7907	38.8996	21.3346	4.35782	35.408	43.4652
	21	21.4484	24.1671	10.8118	43.5728	14.8477	21.2244	8.74463	55.1833	28.049	27.1097	12.879	31.9623	21	40.3502	5.84992	1.81778	51.9821	51.5232	5.74143	1.91765	40.8177	29.1772	5.95841	1.7179	63.1465	21	53.3667	4.97122	2.57103	39.0911	67.2627	5.23629	2.1412	25.3598	39.4707	4.70614	3.00086	52.8223	21 nt	46.9142	5.63253	2.89232	44.561	42.7731	5.44609	1.51804	50.2628	51.0553
	22	26.4881	30.494	20.2971	22.7208	26.9615	29.371	21.4076	22.2599	26.0146	31.6169	19.1867	23.1817	22	38.4368	5.90778	1.69165	53.9638	45.9527	7.49689	2.04234	44.5081	30.9209	4.31867	1.34096	63.4194	22	36.2976	7.18526	3.93565	52.5815	26.5757	7.27101	4.52179	61.6315	46.0194	7.09951	3.34951	43.5316	22 nt	45.874	6.23523	3.71958	44.1712	41.8346	5.93652	2.98384	49.2451	49.9135
	23	37.0641	33.9403	12.836	16.1596	37.8496	33.4024	13.3056	15.4424	36.2786	34.4783	12.3663	16.8768	23	39.1511	15.2696	7.57745	38.0019	49.1228	15.0376	8.77193	27.0677	29.1793	15.5015	6.38298	48.9362	23	39.2331	18.5127	8.00591	34.2482	31.7498	27.8613	9.98196	30.4069	46.7164	9.16418	6.02985	38.0896	23 nt	44.2094	12.3362	14.3463	29.1082	45.5798	16.6905	9.72846	28.0012	42.8389
	24	29.7926	38.4375	13.4829	18.287	28.4753	41.5473	12.8892	17.0883	31.1099	35.3276	14.0766	19.4858	24	47.6936	16.1714	9.30326	26.8317	56.7797	15.2542	9.74576	18.2203	38.6076	17.0886	8.86076	35.443	24	54.7289	10.9791	13.0046	21.2875	58.9645	13.8799	7.89686	19.2587	50.4932	8.07823	18.1122	23.3163	24 nt	56.9394	7.26905	19.0442	16.7473	40.5331	11.6829	23.3658	24.4182	73.3457
	25	36.176	30.1059	15.4122	18.3059	34.8967	31.2541	15.3071	18.5421	37.4552	28.9578	15.5173	18.0698	25	41.9483	22.6683	10.1891	25.1943	49.5455	20.9091	10.4545	19.0909	34.3511	24.4275	9.92366	31.2977	25	34.1893	15.5737	6.22628	44.0108	24.8972	22.3702	5.03428	47.6983	43.4815	8.77708	7.41829	40.3232	25 nt	42.0034	18.5395	11.7038	27.7534	32.1368	25.6968	10.7897	31.3767	51.8699
Hordeum vulgare HoEV + BaYMV + JSBWMV HYT-38		%A	%C	%G	%U	%A	%C	%G	%U	%A	%C	%G	%U		%A	%C	%G	%U	%A	%C	%G	%U	%A	%C	%G	%U		%A	%C	%G	%U	%A	%C	%G	%U	%A	%C	%G	%U		%A	%C	%G	%U	%A	%C	%G	%U	%A
	20-25	28.1892	33.036	15.0635	23.7113	27.4668	32.5173	14.8317	25.1843	28.9116	33.5547	15.2954	22.2383	20-25	35.7221	19.5863	7.63966	37.0519	44.3237	19.3786	8.41109	27.8867	27.1205	19.7941	6.86823	46.2171	20-25	40.257	15.0502	9.03599	35.6567	38.7816	19.0868	9.5466	32.5851	41.7325	11.0137	8.52539	38.7284	20-25 nt	38.3194	11.3332	9.73316	40.6142	34.8605	13.6385	8.08869	43.4123	41.7784
	20	26.6464	29.7202	19.3474	24.286	27.0362	29.5738	19.2373	24.1527	26.2565	29.8666	19.4575	24.4193	20	31.762	21.365	12.56	34.3129	38.6152	20.3728	14.9134	26.0985	24.9089	22.3572	10.2066	42.5273	20	37.2209	19.5096	10.3724	32.8971	34.4595	23.5736	11.036	30.9309	39.9823	15.4457	9.70874	34.8632	20 nt	38.2752	14.5004	6.51028	40.7141	39.362	16.5787	4.99874	39.0605	37.1885
	21	22.5942	25.3297	12.2724	39.8037	18.9978	21.3874	9.98684	49.628	26.1906	29.272	14.558	29.9793	21	38.9319	6.50418	1.63471	52.9292	51.5597	6.5087	1.61968	40.3119	26.3041	6.49966	1.64974	65.5465	21	44.3394	10.2347	5.03933	40.3866	52.2572	12.1344	4.97661	30.6318	36.4215	8.33502	5.10204	50.1414	21 nt	36.1328	8.85938	3.30134	51.7064	33.2425	8.29899	1.90109	56.5574	39.0232
	22	24.6328	33.8995	19.1783	22.2894	24.9791	32.9003	20.2133	21.9073	24.2865	34.8987	18.1434	22.6715	22	38.0167	8.09818	1.57034	52.3147	45.2874	10.1547	1.72162	42.8363	30.7461	6.04171	1.41905	61.7932	22	35.6245	9.7177	4.8439	49.8139	32.2617	12.7118	7.01125	48.0153	38.9874	6.72364	2.67656	51.6124	22 nt	31.3239	4.918	3.05637	60.7017	28.7039	5.84718	3.20882	62.2401	33.944
	23	31.6746	38.391	11.4294	18.5049	32.0983	37.5411	11.8376	18.523	31.251	39.241	11.0212	18.4869	23	34.5176	24.7363	10.3211	30.4251	44.1406	25	10.9375	19.9219	24.8945	24.4726	9.70464	40.9283	23	32.3089	19.1844	9.91969	38.587	29.4086	25.0932	11.6143	33.8839	35.2092	13.2756	8.22511	43.29	23 nt	30.6721	14.3581	12.9733	41.9966	32.2034	17.8195	9.75721	40.2199	29.1407
	24	28.3018	39.2529	14.0538	18.3915	27.3754	41.3614	13.6903	17.5729	29.2281	37.1445	14.4173	19.2101	24	37.6321	27.7939	10.7277	23.8463	44.3946	26.4574	12.1076	17.0404	30.8696	29.1304	9.34783	30.6522	24	51.5069	12.0736	13.4977	22.9218	49.3482	17.3291	12.8458	20.4769	53.6657	6.81818	14.1496	25.3666	24 nt	54.7714	7.5446	19.4437	18.2402	42.4056	11.3566	19.1049	27.1329	67.1373
	25	35.2854	31.6225	14.0999	18.9923	34.3141	32.3396	14.0246	19.3217	36.2566	30.9054	14.1751	18.6629	25	33.4722	29.0205	9.02412	28.4832	41.9444	27.7778	9.16667	21.1111	25	30.2632	8.88158	35.8553	25	40.5416	19.5813	10.543	29.3342	34.9542	23.6786	9.79563	31.5715	46.129	15.4839	11.2903	27.0968	25 nt	38.7412	17.8185	13.114	30.3263	33.2456	21.9298	9.5614	35.2632	44.2368
[truncated: 55 more columns]

## Sheet: S2d viral genome nt content
Virus	HvEV_hyt37 (+)strand			HvEV_hyt37 (-)strand			HvEV_hyt37 both strands			BaYMV RNA1_hyt37 (+)strand			BaYMV RNA1_hyt37 (-)strand			BaYMV RNA1_hyt37 both strands			BaYMV RNA2_hyt37 (+)strand			BaYMV RNA2_hyt37 (-)strand			BaYMV RNA2_hyt37 both strands
Plant
Hordeum vulgare HYT-37	nt	count	%	nt	count	%	nt	count	%	nt	count	%	nt	count	%	nt	count	%	nt	count	%	nt	count	%	nt	count	%
	G	3387	24	G	3258	23	G	6645	23	G	1712	23	G	1753	23	G	3465	23	G	774	22	G	895	25	G	1669	24
	A	4634	33	A	2964	21	A	7598	27	A	2095	28	A	2003	26	A	4098	27	A	873	25	A	974	28	A	1847	26
	U	2964	21	U	4634	33	U	7598	27	U	2003	26	U	2095	28	U	4098	27	U	974	28	U	873	25	U	1847	26
	C	3258	23	C	3387	24	C	6645	23	C	1753	23	C	1712	23	C	3465	23	C	895	25	C	774	22	C	1669	24
Virus	HvEV_hyt38 (+)strand			HvEV_hyt38 (-)strand			HvEV_hyt38 both strands			BaYMV RNA1_hyt38 (+)strand			BaYMV RNA1_hyt38 (-)strand			BaYMV RNA1_hyt38 both strands			BaYMV RNA2_hyt38 (+)strand			BaYMV RNA2_hyt38 (-)strand			BaYMV RNA2_hyt38 both strands			JSBWMV RNA1_hyt38 (+)strand			JSBWMV RNA1_hyt38 (-)strand			JSBWMV RNA1_hyt38 both strands			JSBWMV RNA2_hyt38 (+)strand			JSBWMV RNA2_hyt38 (-)strand			JSBWMV RNA2_hyt38 both strands
Plant
Hordeum vulgare HYT-38	nt	count	%	nt	count	%	nt	count	%	nt	count	%	nt	count	%	nt	count	%	nt	count	%	nt	count	%	nt	count	%	nt	count	%	nt	count	%	nt	count	%	nt	count	%	nt	count	%	nt	count	%
	G	3382	24	G	3253	23	G	6635	23	G	1712	23	G	1753	23	G	3465	23	G	780	22	G	881	25	G	1661	24	G	1817	26	G	1151	16	G	2968	21	G	978	27	G	628	18	G	1606	22
	A	4642	33	A	2966	21	A	7608	27	A	2097	28	A	2001	26	A	4098	27	A	872	25	A	983	28	A	1855	26	A	2085	30	A	1950	28	A	4035	29	A	918	26	A	1050	29	A	1968	28
	U	2966	21	U	4642	33	U	7608	27	U	2001	26	U	2097	28	U	4098	27	U	983	28	U	872	25	U	1855	26	U	1950	28	U	2085	30	U	4035	29	U	1050	29	U	918	26	U	1968	28
	C	3253	23	C	3382	24	C	6635	23	C	1753	23	C	1712	23	C	3465	23	C	881	25	C	780	22	C	1661	24	C	1151	16	C	1817	26	C	2968	21	C	628	18	C	978	27	C	1606	22
