# Supplementary material for: Plant virome reconstruction and antiviral RNAi characterization by deep sequencing of small RNAs from dried leaves
Source: Sci Rep. 2019 Dec 17;9:19268. doi: 10.1038/s41598-019-55547-3 (PMC6917709; doi:10.1038/s41598-019-55547-3)
Supplement: Supplementary file 4 — Supplementary information 4 [file 41598_2019_55547_MOESM4_ESM.xlsx]

## Sheet: Legend
Plant virome reconstruction and antiviral RNAi characterization by deep sequencing of small RNAs from dried leaves Victor Golyaev, Thierry Candresse, Frank Rabenstein, Mikhail M. Pooggin ------------------------------------------------------------------------------------------------------------------------------------------------------------------------------------- Dataset S3. Single-nucleotide …

## Sheet: HvEV HYT37
position	20_fwd	21_fwd	22_fwd	23_fwd	24_fwd	25_fwd	20_rev	21_rev	22_rev	23_rev	24_rev	25_rev	fwd_total	rev_total	total
1	0	0	0	0	0	0	0	0	0	0	0	0	0	0	0
2	0	0	0	0	0	0	0	0	-1	0	0	0	0	-1	1
3	0	0	0	0	0	0	0	0	0	0	0	-1	0	-1	1
4	0	0	0	0	0	0	0	-2	-1	0	0	0	0	-3	3
5	0	0	0	0	0	0	0	0	-4	0	0	0	0	-4	4
6	0	0	0	0	0	0	0	0	-1	0	0	0	0	-1	1
7	0	0	0	0	0	0	0	0	0	0	0	0	0	0	0
8	0	0	0	0	0	0	0	0	0	0	0	0	0	0	0
9	0	0	0	0	0	0	0	-1	0	0	0	0	0	-1	1
10	0	0	0	0	0	0	0	0	0	0	0	0	0	0	0
11	0	0	0	0	0	0	0	0	0	0	0	0	0	0	0
12	0	0	0	0	0	0	0	0	0	0	0	0	0	0	0
13	0	0	0	0	0	0	0	0	0	0	0	0	0	0	0
14	0	0	0	0	0	0	0	0	0	0	0	0	0	0	0
15	0	0	0	1	0	0	0	0	0	0	0	0	1	0	1
16	0	0	0	0	0	0	0	-1	0	0	0	0	0	-1	1
17	0	0	0	0	0	0	0	0	0	0	0	0	0	0	0
18	1	0	0	0	0	0	0	0	0	0	0	0	1	0	1
19	0	1	0	0	0	0	0	0	0	0	0	0	1	0	1
20	0	0	0	0	0	0	0	0	0	0	0	0	0	0	0
21	0	0	0	0	0	0	0	0	0	0	0	0	0	0	0
22	0	0	0	0	0	0	0	-1	0	0	0	0	0	-1	1
23	0	0	0	0	0	0	0	-25	-6	0	-1	0	0	-32	32
24	0	0	0	0	0	0	0	-10	-20	0	0	0	0	-30	30
25	0	0	0	0	0	0	0	-6	-1	0	-2	0	0	-9	9
26	0	0	0	0	0	0	-1	0	-2	0	0	0	0	-3	3
27	0	0	0	0	0	0	0	0	0	0	0	0	0	0	0
28	0	0	4	0	0	0	0	-1	0	0	0	0	4	-1	5
29	0	1	0	0	0	0	0	0	0	0	0	0	1	0	1
30	0	0	0	0	0	0	0	0	0	0	0	0	0	0	0
31	0	1	0	0	0	0	0	0	0	0	0	0	1	0	1
32	0	1	0	0	0	0	0	0	0	0	0	0	1	0	1
33	0	0	0	0	0	0	0	0	0	0	0	0	0	0	0
34	0	0	0	0	0	0	0	0	0	0	0	0	0	0	0
35	0	0	0	0	0	0	0	0	0	0	0	0	0	0	0
36	0	0	0	0	0	0	0	0	0	0	0	0	0	0	0
37	0	0	0	0	0	0	0	0	0	0	0	0	0	0	0
38	0	0	0	0	0	0	0	-23	-9	-1	0	0	0	-33	33
39	0	0	0	0	0	0	0	-2	0	0	0	0	0	-2	2
40	0	0	0	0	0	0	0	0	0	0	0	0	0	0	0
41	0	0	0	0	0	0	0	0	0	0	0	0	0	0	0
42	0	0	0	0	0	0	0	0	0	0	0	0	0	0	0
43	0	5	0	0	0	0	0	0	0	0	0	0	5	0	5
44	0	0	0	0	0	0	0	-2	0	0	0	0	0	-2	2
45	0	0	0	0	0	0	-2	0	0	0	0	0	0	-2	2
46	0	1	0	0	0	0	-1	-1	0	0	0	0	1	-2	3
47	0	0	0	0	0	0	0	0	0	0	0	0	0	0	0
48	0	0	0	0	0	0	0	0	0	0	0	0	0	0	0
49	0	0	0	0	0	0	0	0	0	0	0	0	0	0	0
50	0	0	1	0	0	0	0	0	0	0	0	0	1	0	1
51	0	0	0	0	0	0	0	0	0	0	0	0	0	0	0
52	0	0	0	0	0	0	0	0	0	0	0	0	0	0	0
53	0	3	0	0	0	2	0	0	0	0	0	0	5	0	5
54	0	0	1	0	0	0	0	0	0	0	0	0	1	0	1
55	0	1	1	0	0	0	0	0	0	0	0	0	2	0	2
56	0	6	0	0	0	0	0	0	0	0	0	0	6	0	6
57	0	0	1	0	0	0	0	0	0	0	0	0	1	0	1
58	0	0	0	0	0	0	0	0	0	0	0	0	0	0	0
59	0	0	0	0	0	0	0	0	0	0	0	0	0	0	0
60	0	0	0	0	0	0	0	0	0	0	0	0	0	0	0
61	0	0	0	0	0	0	0	0	0	0	0	0	0	0	0
62	0	1	0	0	0	0	0	0	0	0	0	0	1	0	1
63	0	0	0	0	0	0	0	0	0	0	0	0	0	0	0
64	0	1	0	0	0	0	0	0	0	0	0	0	1	0	1
65	0	0	0	0	0	0	0	0	0	0	0	0	0	0	0
66	0	0	0	0	0	0	0	0	0	0	0	0	0	0	0
67	0	0	0	0	0	0	0	0	0	0	0	0	0	0	0
68	0	0	0	0	0	0	0	0	0	0	0	0	0	0	0
69	0	0	0	0	0	0	0	0	0	0	0	0	0	0	0
70	0	0	0	0	0	0	0	0	0	0	0	0	0	0	0
71	0	0	0	0	0	0	0	0	0	0	0	0	0	0	0
72	0	0	0	0	0	0	0	-2	0	0	0	0	0	-2	2
73	0	0	0	0	0	0	0	0	0	0	0	0	0	0	0
74	0	0	0	0	0	0	0	0	0	0	0	0	0	0	0
75	0	0	0	0	0	0	0	0	0	0	0	0	0	0	0
76	0	0	0	0	0	0	0	0	0	0	0	0	0	0	0
77	0	0	0	0	0	0	0	0	-1	0	0	0	0	-1	1
78	0	0	0	0	0	0	0	0	0	0	0	0	0	0	0
79	0	0	0	0	0	0	0	-1	0	0	0	0	0	-1	1
80	0	0	0	0	0	0	0	0	0	0	-1	0	0	-1	1
81	0	0	0	0	0	0	0	0	0	0	0	0	0	0	0
82	0	0	0	0	0	0	0	0	0	0	0	0	0	0	0
83	0	0	0	0	0	0	0	-4	0	0	0	0	0	-4	4
84	0	0	0	0	0	0	0	0	0	0	0	0	0	0	0
85	0	0	0	0	0	0	0	0	0	0	0	0	0	0	0
86	0	0	0	0	0	0	0	0	0	0	0	0	0	0	0
87	0	0	0	0	0	0	0	0	0	0	0	0	0	0	0
88	0	0	0	0	0	0	0	0	0	0	0	0	0	0	0
89	0	0	0	0	0	0	0	0	0	0	0	0	0	0	0
90	0	0	0	0	0	0	0	0	0	0	0	0	0	0	0
91	0	0	0	0	0	0	0	-1	0	0	0	0	0	-1	1
92	0	0	0	0	0	0	0	0	-5	0	0	0	0	-5	5
93	0	0	0	0	0	0	-2	0	0	0	0	0	0	-2	2
94	0	0	0	0	0	0	0	0	0	0	0	0	0	0	0
95	1	0	0	0	0	0	0	0	0	0	0	0	1	0	1
96	0	0	0	0	0	0	0	0	0	0	0	0	0	0	0
97	0	0	0	0	0	0	0	0	0	0	0	0	0	0	0
98	0	0	0	0	0	0	0	0	0	0	0	0	0	0	0
99	0	1	0	0	0	0	0	0	0	0	0	0	1	0	1
100	0	0	0	0	0	0	0	0	-4	0	0	0	0	-4	4
101	0	0	0	0	0	0	0	-2	-1	0	0	0	0	-3	3
102	0	0	0	1	0	0	0	-1	-1	0	0	0	1	-2	3
103	0	0	3	0	0	0	0	0	0	0	0	0	3	0	3
104	0	1	0	0	0	0	0	0	0	0	0	0	1	0	1
105	0	2	0	0	0	0	0	0	0	0	0	0	2	0	2
106	0	1	0	0	0	0	0	-1	0	0	0	0	1	-1	2
107	0	0	0	0	0	0	0	0	0	0	0	0	0	0	0
108	0	1	0	0	0	0	0	0	0	0	0	0	1	0	1
109	0	1	0	0	0	0	0	0	0	0	0	0	1	0	1
110	0	3	1	0	0	0	0	0	0	0	0	0	4	0	4
111	0	2	0	0	0	0	0	-1	0	0	0	0	2	-1	3
112	0	0	0	0	0	0	0	0	0	0	0	0	0	0	0
113	0	2	0	0	0	0	0	0	0	0	0	0	2	0	2
114	1	0	0	0	0	0	0	0	0	0	0	0	1	0	1
115	0	0	0	0	0	0	0	0	0	0	0	0	0	0	0
116	0	1	0	0	0	0	0	0	-1	0	0	0	1	-1	2
117	0	0	0	0	0	0	0	0	0	0	0	0	0	0	0
118	0	0	0	0	0	0	0	0	0	0	0	0	0	0	0
119	0	0	0	0	0	0	0	0	0	0	0	0	0	0	0
120	0	0	0	0	0	0	0	0	0	0	0	0	0	0	0
121	0	0	0	0	0	0	0	-2	-1	0	0	0	0	-3	3
122	0	0	0	0	0	0	0	0	0	0	0	0	0	0	0
123	0	0	0	0	0	0	0	0	0	0	0	0	0	0	0
124	0	0	0	0	0	0	0	0	0	0	0	0	0	0	0
125	0	0	0	0	0	0	0	0	0	0	0	0	0	0	0
126	0	0	0	0	0	0	0	0	0	0	0	0	0	0	0
127	0	0	0	0	0	0	0	0	0	0	0	0	0	0	0
128	0	0	0	0	0	0	0	0	0	0	0	0	0	0	0
129	0	0	0	0	0	0	0	-1	0	0	0	0	0	-1	1
130	0	3	0	0	0	0	0	0	0	0	0	0	3	0	3
131	0	0	0	0	0	0	0	0	0	0	0	0	0	0	0
132	0	0	1	0	0	0	0	-5	-3	0	0	0	1	-8	9
133	0	0	0	0	0	0	0	0	0	0	0	0	0	0	0
134	0	0	0	0	0	0	-2	0	-2	0	0	0	0	-4	4
135	0	0	0	0	0	0	0	-3	-2	0	0	0	0	-5	5
136	0	0	0	0	0	0	-1	-2	0	0	0	0	0	-3	3
137	0	1	0	0	0	0	0	0	0	0	0	0	1	0	1
138	0	0	0	0	0	0	0	0	-1	0	0	0	0	-1	1
139	0	0	0	0	0	0	0	0	0	0	0	0	0	0	0
140	0	0	0	0	0	0	0	0	0	0	0	0	0	0	0
141	0	0	0	0	0	0	0	0	0	0	0	0	0	0	0
142	0	0	0	0	0	0	0	-1	0	0	0	0	0	-1	1
143	0	0	0	0	0	0	0	0	0	0	0	0	0	0	0
144	0	0	0	0	0	0	0	0	-1	0	0	0	0	-1	1
145	0	0	0	0	0	0	0	-2	0	0	0	0	0	-2	2
146	0	0	0	0	0	0	0	0	0	0	0	0	0	0	0
147	0	0	0	0	0	0	0	0	0	0	0	0	0	0	0
148	0	0	0	0	0	0	0	0	0	0	0	0	0	0	0
149	1	0	0	0	0	0	0	0	0	0	0	0	1	0	1
150	0	0	0	0	0	0	0	0	0	0	0	0	0	0	0
151	1	4	0	0	0	0	0	0	0	0	0	0	5	0	5
152	0	0	0	0	0	0	0	0	0	0	0	0	0	0	0
153	0	2	5	0	0	0	0	0	0	0	0	0	7	0	7
154	0	16	3	0	0	0	0	0	0	0	0	0	19	0	19
155	0	6	1	0	0	0	0	0	0	0	0	0	7	0	7
156	1	1	0	0	0	0	0	0	0	0	0	0	2	0	2
157	0	0	0	0	0	0	0	0	0	0	0	0	0	0	0
158	0	1	0	0	0	0	0	0	0	0	0	0	1	0	1
159	0	0	1	1	0	0	0	0	0	0	0	0	2	0	2
160	0	0	0	0	3	0	0	0	0	0	0	0	3	0	3
161	0	0	0	3	0	0	0	0	0	0	0	0	3	0	3
162	0	1	22	2	0	0	0	0	0	0	0	0	25	0	25
163	0	0	0	0	0	0	0	0	0	0	0	0	0	0	0
164	1	1	0	0	0	0	0	0	0	0	0	0	2	0	2
165	0	0	0	0	0	0	0	0	0	0	0	0	0	0	0
166	0	0	0	0	0	0	0	0	0	0	0	0	0	0	0
167	0	0	0	0	0	0	0	0	0	0	0	0	0	0	0
168	0	0	0	0	0	0	0	0	0	0	0	0	0	0	0
169	0	1	0	0	0	0	0	-1	0	0	0	0	1	-1	2
170	0	0	0	0	0	0	0	0	0	0	0	0	0	0	0
171	0	0	0	0	0	0	0	0	0	0	0	0	0	0	0
172	0	0	0	0	0	0	0	0	0	0	0	0	0	0	0
173	0	0	0	0	0	0	0	0	0	0	0	0	0	0	0
174	0	0	0	0	0	0	0	0	0	0	0	0	0	0	0
175	0	0	0	0	0	0	0	0	0	0	0	0	0	0	0
176	0	0	0	0	0	1	0	0	0	0	0	0	1	0	1
177	0	0	1	0	0	0	0	0	0	0	0	0	1	0	1
178	0	0	0	0	0	0	0	0	0	0	0	0	0	0	0
179	0	0	0	0	0	0	0	0	0	0	0	0	0	0	0
180	0	0	0	0	0	0	0	0	0	0	0	0	0	0	0
181	0	0	0	0	0	0	0	0	-11	0	0	0	0	-11	11
182	0	0	0	0	0	0	0	-2	0	0	0	0	0	-2	2
183	0	0	0	0	0	0	-1	0	0	0	0	0	0	-1	1
184	0	0	0	0	0	0	0	0	0	0	0	0	0	0	0
185	0	0	0	0	0	0	-1	-24	0	0	-1	0	0	-26	26
186	0	0	0	0	0	0	0	0	0	0	0	0	0	0	0
187	0	0	0	0	0	0	0	0	0	0	0	0	0	0	0
188	0	0	0	0	0	0	0	-5	0	0	0	0	0	-5	5
189	0	0	0	0	0	0	0	0	0	-1	0	0	0	-1	1
190	1	0	0	0	0	0	0	0	0	0	0	0	1	0	1
191	0	0	0	0	0	0	0	0	0	0	0	0	0	0	0
192	0	1	1	2	0	0	0	0	0	0	0	0	4	0	4
193	0	0	0	0	1	1	0	-3	0	0	0	0	2	-3	5
194	0	3	0	0	0	0	0	-1	0	0	0	0	3	-1	4
195	0	4	0	0	0	0	0	0	0	0	0	0	4	0	4
196	0	0	0	0	0	0	0	-1	0	0	0	0	0	-1	1
197	1	13	0	0	0	0	0	-1	0	0	0	0	14	-1	15
198	0	1	0	0	0	0	0	-4	0	0	0	0	1	-4	5
199	0	0	0	0	0	0	0	0	-1	0	0	0	0	-1	1
200	0	0	0	0	0	0	0	0	0	0	0	0	0	0	0
201	0	0	1	0	0	0	0	0	0	0	0	0	1	0	1
202	0	0	0	1	0	0	0	0	-1	0	0	0	1	-1	2
203	0	0	0	0	0	0	0	0	0	0	0	0	0	0	0
204	0	4	1	0	0	0	0	0	0	0	0	0	5	0	5
205	0	1	2	0	0	0	0	0	-2	0	0	0	3	-2	5
206	0	0	0	0	0	0	0	-3	0	0	0	0	0	-3	3
207	0	6	0	0	0	0	0	0	0	0	0	0	6	0	6
208	0	0	0	0	0	0	0	0	0	0	0	0	0	0	0
209	0	0	0	0	0	0	0	-6	0	0	0	0	0	-6	6
210	0	0	0	0	0	0	0	0	0	0	0	0	0	0	0
211	0	0	0	0	0	0	0	-3	-1	0	0	0	0	-4	4
212	0	0	0	0	0	0	0	-3	0	0	0	0	0	-3	3
213	0	0	0	0	0	0	0	-18	-1	0	0	0	0	-19	19
214	0	0	0	0	0	0	0	0	0	0	0	0	0	0	0
215	0	0	0	0	0	0	0	-1	0	0	0	0	0	-1	1
216	0	0	0	0	0	0	0	-1	0	0	0	0	0	-1	1
217	0	0	0	0	0	0	-4	-33	-9	0	0	0	0	-46	46
218	0	0	0	0	0	0	0	0	-1	0	0	0	0	-1	1
219	0	1	1	0	0	0	0	-16	-4	0	0	0	2	-20	22
220	0	0	0	0	0	0	0	0	0	0	0	0	0	0	0
221	0	0	0	0	0	0	0	0	0	0	0	0	0	0	0
222	0	0	0	0	0	0	0	0	-1	0	0	0	0	-1	1
223	0	0	0	0	0	0	0	0	0	0	0	0	0	0	0
224	0	0	0	0	0	0	0	0	0	0	0	0	0	0	0
225	0	0	0	0	0	0	0	0	0	0	0	0	0	0	0
226	0	0	0	0	0	0	0	0	0	0	0	0	0	0	0
227	0	0	0	0	0	0	0	0	0	0	0	0	0	0	0
228	0	0	0	0	0	0	0	0	0	0	0	0	0	0	0
229	0	0	0	0	0	0	0	0	0	0	0	0	0	0	0
230	0	0	0	0	0	0	0	0	0	0	0	0	0	0	0
231	0	0	0	0	0	0	0	0	0	0	0	0	0	0	0
232	0	0	0	0	0	0	0	0	0	0	0	0	0	0	0
233	0	0	0	0	0	0	0	0	0	0	0	0	0	0	0
234	0	0	0	0	0	0	0	0	0	0	0	0	0	0	0
235	0	0	0	0	0	0	0	-3	-3	0	0	0	0	-6	6
236	0	0	0	0	0	0	0	0	0	0	0	0	0	0	0
237	0	0	0	0	0	0	0	-2	0	0	0	0	0	-2	2
238	0	0	0	0	0	0	0	0	0	0	0	0	0	0	0
239	0	3	0	0	0	0	0	0	0	0	0	0	3	0	3
240	0	0	0	0	0	0	0	0	-4	-2	0	0	0	-6	6
241	0	0	0	0	0	0	0	0	0	0	0	0	0	0	0
242	0	0	0	0	0	0	0	0	0	0	0	0	0	0	0
243	0	1	0	0	0	0	0	0	0	0	0	0	1	0	1
244	0	0	0	0	0	0	0	0	0	0	0	0	0	0	0
245	0	0	0	0	0	0	0	0	0	0	0	0	0	0	0
246	0	0	0	0	0	0	0	0	-1	0	0	0	0	-1	1
247	0	0	0	0	0	0	0	-2	0	0	0	0	0	-2	2
248	0	0	0	0	0	0	0	-1	0	0	0	0	0	-1	1
249	0	0	0	0	0	0	0	-1	0	0	0	0	0	-1	1
250	0	1	0	0	0	0	0	0	0	0	0	0	1	0	1
251	0	0	0	0	0	0	0	0	0	0	0	0	0	0	0
252	0	0	0	0	0	0	0	0	0	0	0	0	0	0	0
253	0	0	0	0	0	0	0	0	0	0	0	0	0	0	0
254	0	1	0	0	0	2	0	0	0	0	0	0	3	0	3
255	0	0	0	0	0	0	0	0	0	0	0	0	0	0	0
256	0	0	0	0	0	0	0	0	0	0	0	0	0	0	0
257	0	0	0	0	0	0	0	0	0	0	0	0	0	0	0
258	0	2	0	0	0	0	0	0	0	0	0	0	2	0	2
259	2	1	0	0	0	0	0	0	0	0	0	0	3	0	3
260	0	0	3	0	0	1	0	0	0	0	0	0	4	0	4
261	0	0	0	0	1	0	0	0	0	0	0	0	1	0	1
262	0	0	0	1	0	0	0	0	0	0	0	0	1	0	1
263	0	0	0	0	0	0	0	0	0	0	0	0	0	0	0
264	0	1	3	7	6	1	0	0	0	0	0	0	18	0	18
265	0	3	225	11	1	0	0	0	0	0	0	0	240	0	240
266	2	293	64	3	0	0	0	0	0	0	0	0	362	0	362
267	15	625	173	0	0	0	0	0	0	0	0	0	813	0	813
268	10	106	24	0	1	0	0	0	0	0	0	0	141	0	141
269	2	2	4	0	0	0	0	0	0	0	0	0	8	0	8
270	0	0	0	0	0	0	0	0	0	0	0	0	0	0	0
271	1	0	0	1	0	0	0	0	0	0	0	0	2	0	2
272	0	5	2	0	0	0	0	0	0	0	0	0	7	0	7
273	0	0	0	0	0	0	0	0	0	0	0	0	0	0	0
274	0	0	0	0	0	0	0	0	0	0	0	0	0	0	0
275	0	0	0	0	0	0	0	0	0	0	0	0	0	0	0
276	0	0	0	0	0	0	0	0	0	0	0	0	0	0	0
277	0	0	0	0	0	0	0	0	0	0	0	0	0	0	0
278	0	0	1	0	0	0	0	0	0	0	0	0	1	0	1
279	0	3	1	0	0	0	0	0	0	0	0	0	4	0	4
280	0	0	0	0	0	0	0	0	0	0	0	0	0	0	0
281	0	0	0	0	0	0	0	0	0	0	0	0	0	0	0
282	0	0	0	0	0	0	0	0	0	0	0	0	0	0	0
283	0	0	0	0	0	0	0	0	0	0	0	0	0	0	0
284	0	0	0	0	0	0	0	0	0	0	0	0	0	0	0
285	0	0	0	0	0	0	0	0	0	0	0	0	0	0	0
286	0	0	0	0	0	0	0	0	0	0	0	0	0	0	0
287	0	0	0	0	0	0	0	0	0	0	0	0	0	0	0
288	0	0	0	0	0	0	0	0	0	0	0	0	0	0	0
289	0	0	0	0	0	0	0	0	0	0	0	0	0	0	0
290	0	0	0	0	0	0	0	0	0	0	0	0	0	0	0
291	0	0	0	0	0	0	0	0	0	0	0	0	0	0	0
292	0	0	0	0	0	0	0	0	0	0	0	0	0	0	0
293	0	0	0	0	0	0	0	0	0	0	0	0	0	0	0
294	0	0	0	0	0	0	0	0	0	0	0	0	0	0	0
295	0	0	0	0	0	0	0	0	0	0	0	0	0	0	0
296	0	0	0	0	0	0	0	0	0	0	0	0	0	0	0
297	0	0	0	0	0	0	0	0	0	0	0	0	0	0	0
298	0	2	0	0	0	0	0	0	0	0	0	0	2	0	2
299	0	1	0	0	0	0	0	0	0	0	0	0	1	0	1
300	0	0	0	0	0	0	0	0	0	0	0	0	0	0	0
301	0	1	0	0	0	0	0	0	0	0	0	0	1	0	1
302	0	0	0	0	0	0	0	0	0	0	0	0	0	0	0
303	1	4	2	0	0	0	0	0	0	0	0	0	7	0	7
304	0	5	0	0	0	0	0	0	0	0	0	0	5	0	5
305	1	0	0	0	0	0	0	0	0	0	0	0	1	0	1
306	0	0	0	0	0	0	0	0	0	0	0	0	0	0	0
307	0	0	0	0	0	0	0	0	0	0	0	0	0	0	0
308	2	0	0	0	0	0	0	0	0	0	0	0	2	0	2
309	0	0	0	0	0	0	0	-1	0	0	0	0	0	-1	1
310	0	0	0	0	0	0	0	0	0	0	0	0	0	0	0
311	0	0	1	0	0	0	0	0	-1	0	0	0	1	-1	2
312	0	2	0	0	0	0	0	-1	-7	0	0	0	2	-8	10
313	0	1	0	0	0	0	0	0	0	0	0	0	1	0	1
314	0	0	0	0	0	0	0	0	0	0	0	0	0	0	0
315	0	0	1	0	0	0	0	0	0	0	0	0	1	0	1
316	0	0	0	0	0	0	0	0	0	0	0	0	0	0	0
317	0	0	0	0	0	0	0	0	0	0	0	0	0	0	0
318	0	0	0	0	0	0	0	0	0	0	0	0	0	0	0
319	0	0	0	0	0	0	0	0	0	0	0	0	0	0	0
320	0	0	0	0	0	0	0	0	0	0	0	0	0	0	0
321	0	0	0	0	0	0	0	0	0	0	0	0	0	0	0
322	0	0	0	0	0	0	0	0	0	0	0	0	0	0	0
323	0	0	0	0	0	0	0	0	0	0	0	0	0	0	0
324	0	0	0	0	0	0	0	0	0	0	0	0	0	0	0
325	0	0	0	0	0	0	0	-2	0	0	0	0	0	-2	2
326	0	1	0	0	0	0	0	0	0	0	0	0	1	0	1
327	0	0	0	0	0	0	0	0	0	0	0	0	0	0	0
328	0	0	0	0	0	0	0	0	0	0	0	0	0	0	0
329	0	0	0	0	0	0	0	0	0	0	0	0	0	0	0
330	0	0	0	0	0	0	0	0	0	0	0	0	0	0	0
331	0	0	0	0	0	0	0	0	0	0	0	0	0	0	0
332	0	0	0	0	0	0	0	0	0	0	0	0	0	0	0
333	0	0	0	0	0	0	0	0	-1	0	0	0	0	-1	1
334	0	0	0	0	0	0	0	0	0	0	0	0	0	0	0
335	0	0	0	0	0	0	0	0	0	0	0	0	0	0	0
336	0	0	0	0	0	0	0	0	0	0	0	0	0	0	0
337	0	1	0	0	0	0	0	0	0	0	0	0	1	0	1
338	0	2	0	0	0	0	0	0	0	0	0	0	2	0	2
339	0	0	0	0	0	0	0	0	0	0	0	0	0	0	0
340	0	0	0	0	0	0	0	0	0	0	0	0	0	0	0
341	0	0	0	0	0	0	0	0	0	0	0	0	0	0	0
342	0	0	0	0	0	0	0	0	0	0	0	0	0	0	0
343	0	0	0	0	0	0	0	-1	0	0	0	0	0	-1	1
344	0	0	0	0	0	0	0	-1	0	0	0	0	0	-1	1
345	0	0	0	0	0	0	0	0	0	0	0	0	0	0	0
346	0	0	0	0	0	0	0	-1	0	0	0	0	0	-1	1
347	0	0	0	0	0	0	0	-1	0	0	0	0	0	-1	1
348	0	0	0	0	0	0	0	-28	0	0	0	0	0	-28	28
349	0	0	0	0	0	0	0	0	-1	0	0	0	0	-1	1
350	0	4	14	0	0	0	0	0	0	0	0	0	18	0	18
351	0	13	0	0	0	0	0	0	-1	0	0	0	13	-1	14
352	1	0	0	0	0	0	0	0	0	0	0	0	1	0	1
353	0	0	0	0	0	0	0	-2	-1	0	0	0	0	-3	3
354	0	2	0	0	0	0	0	0	0	0	0	0	2	0	2
355	0	0	0	0	0	0	0	0	0	0	0	0	0	0	0
356	0	0	0	0	0	0	0	0	0	0	0	0	0	0	0
357	0	0	0	0	0	0	0	0	0	0	0	0	0	0	0
358	0	0	0	0	0	0	0	0	0	0	0	0	0	0	0
359	0	0	0	0	0	0	0	0	0	0	0	0	0	0	0
360	0	0	0	0	0	0	0	0	0	0	0	0	0	0	0
361	0	0	0	0	0	0	-1	-1	-1	-1	0	0	0	-4	4
362	0	0	0	0	0	0	0	0	0	0	0	0	0	0	0
363	0	0	0	0	0	0	0	0	0	0	0	0	0	0	0
364	0	0	0	0	0	0	0	0	0	0	0	0	0	0	0
365	0	0	0	0	0	0	0	0	0	0	0	0	0	0	0
366	0	0	0	0	0	0	0	0	0	0	0	0	0	0	0
367	0	0	0	0	0	0	0	0	0	0	0	0	0	0	0
368	0	0	0	0	0	0	0	0	0	0	0	0	0	0	0
369	0	0	0	0	0	0	0	0	0	0	0	0	0	0	0
370	0	0	0	0	0	0	0	0	0	0	0	0	0	0	0
371	0	0	0	0	0	0	0	0	0	0	0	0	0	0	0
372	0	1	0	0	0	0	0	0	0	0	0	0	1	0	1
373	0	0	0	0	0	0	0	0	0	0	0	0	0	0	0
374	0	0	0	0	0	0	0	0	0	0	0	0	0	0	0
375	0	0	0	0	0	0	0	0	0	0	0	0	0	0	0
376	0	0	0	0	0	0	0	0	0	0	0	0	0	0	0
377	0	0	0	0	0	0	0	0	0	0	0	0	0	0	0
378	0	0	0	0	0	0	0	0	0	0	0	0	0	0	0
379	0	0	0	0	0	0	0	0	0	0	0	0	0	0	0
380	0	0	0	0	0	0	0	0	0	0	0	0	0	0	0
381	0	1	0	0	0	0	0	0	0	0	0	0	1	0	1
382	1	2	2	0	0	0	0	0	0	0	0	0	5	0	5
383	0	0	0	0	0	0	0	0	0	0	0	0	0	0	0
384	0	2	2	0	0	0	0	0	0	0	0	0	4	0	4
385	0	4	11	0	0	0	0	0	0	0	0	0	15	0	15
386	0	12	0	0	0	0	0	0	0	0	0	0	12	0	12
387	0	1	0	0	0	0	0	0	0	0	0	0	1	0	1
388	0	3	0	0	0	0	0	0	0	0	0	0	3	0	3
389	0	1	0	0	0	0	0	0	0	0	0	0	1	0	1
390	0	2	0	0	0	0	0	0	0	0	0	0	2	0	2
391	0	0	0	0	0	0	0	0	0	0	0	0	0	0	0
392	0	0	0	0	0	0	0	0	0	0	0	0	0	0	0
393	0	0	0	0	0	0	0	0	0	0	0	0	0	0	0
394	0	0	0	0	0	0	0	0	0	0	0	0	0	0	0
395	0	0	0	0	0	0	0	0	0	0	0	0	0	0	0
396	0	0	0	0	0	0	0	0	0	0	0	0	0	0	0
397	0	0	1	0	0	0	0	0	0	0	0	0	1	0	1
398	0	0	1	0	0	0	0	0	0	0	0	0	1	0	1
399	0	0	0	0	0	0	0	0	0	0	0	0	0	0	0
400	0	0	0	0	0	0	0	0	0	0	0	0	0	0	0
401	0	0	0	0	0	0	0	0	0	0	0	0	0	0	0
402	0	2	56	0	0	0	0	0	0	0	0	0	58	0	58
403	0	68	0	0	0	0	0	0	0	0	0	0	68	0	68
404	1	0	0	0	0	0	0	0	-1	0	0	0	1	-1	2
405	0	0	0	0	0	0	0	-11	-7	0	0	0	0	-18	18
406	0	0	0	0	0	0	0	-1	0	0	0	0	0	-1	1
407	0	0	1	0	0	0	0	0	0	0	0	0	1	0	1
408	0	0	0	0	0	0	0	0	0	0	0	0	0	0	0
409	0	0	0	0	0	0	0	0	0	0	0	0	0	0	0
410	0	0	0	0	0	0	0	0	0	0	0	0	0	0	0
411	0	0	0	0	0	0	0	0	0	0	0	0	0	0	0
412	0	0	0	0	0	0	0	0	0	0	0	0	0	0	0
413	0	1	0	0	0	0	0	0	0	0	0	0	1	0	1
414	0	0	0	0	0	0	0	0	0	0	0	0	0	0	0
415	0	3	2	0	0	0	0	0	0	0	0	0	5	0	5
416	0	1	2	0	0	0	0	0	0	0	0	0	3	0	3
417	0	2	0	0	0	0	0	0	0	0	0	0	2	0	2
418	0	2	0	0	0	0	0	0	0	0	0	0	2	0	2
419	0	0	0	0	0	0	0	-1	0	0	0	0	0	-1	1
420	0	0	0	0	0	0	0	0	0	0	0	0	0	0	0
421	0	0	0	0	0	0	0	0	0	0	0	0	0	0	0
422	0	0	0	0	0	0	0	0	0	0	0	0	0	0	0
423	0	0	0	0	0	0	0	0	0	0	0	0	0	0	0
424	0	0	0	0	0	0	0	0	0	0	0	0	0	0	0
425	0	0	0	0	0	0	0	0	0	0	0	0	0	0	0
426	0	1	0	0	0	0	0	0	0	0	0	0	1	0	1
427	0	0	0	0	0	0	0	0	0	0	0	0	0	0	0
428	0	0	0	0	0	0	0	0	0	0	0	0	0	0	0
429	0	0	1	0	0	0	0	0	0	0	0	0	1	0	1
430	0	2	0	0	0	0	0	0	0	0	0	0	2	0	2
431	0	0	0	0	0	0	0	0	0	0	0	0	0	0	0
432	0	1	0	0	0	0	0	0	0	0	0	0	1	0	1
433	0	0	0	0	0	0	0	0	0	0	0	0	0	0	0
434	0	2	0	0	0	0	0	-1	0	0	0	0	2	-1	3
435	0	0	0	0	0	0	0	0	0	0	0	0	0	0	0
436	0	0	0	0	0	0	0	0	0	0	0	0	0	0	0
437	0	0	0	0	0	0	0	0	0	0	0	0	0	0	0
438	0	0	0	0	0	0	0	0	0	0	0	0	0	0	0
439	0	7	0	0	0	0	0	0	0	0	0	0	7	0	7
440	0	1	0	0	0	0	0	0	0	0	0	0	1	0	1
441	0	1	2	0	0	0	0	0	0	0	0	0	3	0	3
442	0	0	0	0	0	0	0	0	0	0	0	0	0	0	0
443	0	0	0	0	0	0	0	0	0	0	0	0	0	0	0
444	0	0	0	0	0	0	0	0	0	0	0	0	0	0	0
445	0	0	0	0	0	0	0	0	0	0	0	0	0	0	0
446	0	0	0	0	0	0	0	0	0	0	0	0	0	0	0
447	0	0	0	0	0	0	0	0	0	0	0	0	0	0	0
448	0	1	0	0	0	0	0	0	0	0	0	0	1	0	1
449	0	0	0	0	0	0	0	0	0	0	0	0	0	0	0
450	0	0	0	0	0	0	0	0	0	0	0	0	0	0	0
451	0	0	0	0	0	0	0	0	0	0	0	0	0	0	0
452	0	0	0	0	0	0	0	0	-1	0	0	0	0	-1	1
453	0	0	0	0	0	0	0	0	0	0	0	0	0	0	0
454	0	0	1	0	0	0	0	0	0	0	0	0	1	0	1
455	0	1	21	0	0	0	0	0	0	0	0	0	22	0	22
456	0	3	1	0	0	0	0	0	0	0	0	0	4	0	4
457	0	3	0	0	0	0	0	-5	0	0	0	0	3	-5	8
458	1	0	0	0	0	0	-1	-186	0	0	-1	0	1	-188	189
459	0	0	0	0	0	0	0	0	0	-1	0	0	0	-1	1
460	0	0	0	0	0	0	0	0	0	0	0	0	0	0	0
461	0	0	0	0	0	0	0	0	0	0	0	0	0	0	0
462	0	0	0	0	0	0	0	0	0	0	0	0	0	0	0
463	0	0	0	0	0	0	0	-1	0	0	0	0	0	-1	1
464	0	0	0	0	0	0	0	-1	0	0	0	0	0	-1	1
465	0	0	0	0	0	0	0	0	0	0	0	0	0	0	0
466	0	0	0	0	0	0	0	0	0	0	0	0	0	0	0
467	0	0	0	0	0	0	0	-1	0	0	0	0	0	-1	1
468	0	0	0	0	0	0	0	0	0	0	0	0	0	0	0
469	0	2	0	0	0	0	0	0	0	0	0	0	2	0	2
470	1	0	1	0	0	0	0	0	0	0	0	0	2	0	2
471	0	0	0	0	0	0	0	0	0	0	0	0	0	0	0
472	0	0	0	0	2	0	0	-1	0	0	-1	0	2	-2	4
473	0	0	0	0	0	0	0	-1	0	0	0	-1	0	-2	2
474	0	0	0	0	0	0	0	-1	0	0	0	0	0	-1	1
475	0	0	0	0	0	0	0	-1	0	0	0	0	0	-1	1
476	0	5	0	0	0	0	0	0	0	0	0	0	5	0	5
477	0	0	0	0	0	0	0	0	0	0	0	0	0	0	0
478	0	1	2	0	0	0	0	0	0	0	0	0	3	0	3
479	0	1	1	0	0	0	-1	-2	0	0	0	0	2	-3	5
480	0	1	2	0	0	0	0	0	0	0	0	0	3	0	3
481	0	25	0	0	0	0	0	0	0	0	0	0	25	0	25
482	0	5	1	0	1	0	0	0	0	0	0	0	7	0	7
483	0	0	3	0	0	0	0	0	0	0	0	0	3	0	3
484	0	1	8	0	0	0	0	0	0	0	0	0	9	0	9
485	2	71	6	0	0	0	0	0	0	0	0	0	79	0	79
486	1	0	0	0	0	0	0	0	0	0	0	0	1	0	1
487	0	2	0	0	0	0	0	0	0	0	0	0	2	0	2
488	0	0	0	0	0	0	0	0	0	0	0	0	0	0	0
489	0	3	1	0	0	0	0	0	0	0	0	0	4	0	4
490	0	1	0	0	0	0	0	0	0	0	0	0	1	0	1
491	0	0	0	0	0	0	0	0	0	0	0	0	0	0	0
492	0	0	0	0	0	0	0	0	0	0	0	0	0	0	0
493	0	0	1	0	0	0	0	0	0	0	0	0	1	0	1
494	0	0	0	0	0	0	0	0	0	0	0	0	0	0	0
495	0	1	0	0	0	0	0	0	0	0	0	0	1	0	1
496	0	0	0	0	0	0	0	-2	0	0	0	0	0	-2	2
497	0	1	0	0	0	0	0	0	0	0	0	0	1	0	1
498	0	0	1	0	0	0	0	0	0	0	0	0	1	0	1
499	0	9	0	0	0	0	0	0	0	0	0	0	9	0	9
500	0	0	0	0	0	0	0	0	0	0	0	0	0	0	0
501	0	0	0	0	0	0	0	0	0	0	0	0	0	0	0
502	0	0	0	0	0	0	0	-1	0	0	0	0	0	-1	1
503	0	0	0	0	0	0	0	0	0	0	0	0	0	0	0
504	0	0	0	0	0	0	0	0	0	0	0	0	0	0	0
505	0	0	0	0	0	0	0	0	0	0	0	0	0	0	0
506	0	0	0	0	0	0	0	0	0	0	0	0	0	0	0
507	0	0	0	0	0	0	0	0	0	0	0	0	0	0	0
508	0	0	0	0	0	0	0	0	0	0	0	0	0	0	0
509	0	0	0	0	0	0	0	0	0	0	0	0	0	0	0
510	0	0	0	0	0	0	0	0	0	0	0	0	0	0	0
511	0	0	0	0	0	0	0	0	0	0	0	0	0	0	0
512	0	0	0	0	0	0	0	0	0	0	0	0	0	0	0
513	0	0	0	0	0	0	0	0	0	0	0	0	0	0	0
514	0	0	0	0	0	0	0	0	0	0	0	0	0	0	0
515	0	0	0	0	0	0	0	0	0	0	0	0	0	0	0
516	0	1	0	0	0	0	0	0	0	0	0	0	1	0	1
517	0	0	0	0	0	0	0	0	0	0	0	0	0	0	0
518	0	0	0	0	0	0	0	0	0	0	0	0	0	0	0
519	0	0	0	0	0	0	0	0	0	0	0	0	0	0	0
520	0	0	0	0	0	0	0	0	0	0	0	0	0	0	0
521	0	0	0	0	0	0	0	-5	-1	0	0	0	0	-6	6
522	0	0	0	0	0	0	0	0	0	0	0	0	0	0	0
523	0	0	0	0	0	0	0	0	0	0	0	0	0	0	0
524	0	0	0	0	0	0	0	0	0	0	0	0	0	0	0
525	0	0	0	0	0	0	0	0	0	0	0	0	0	0	0
526	0	0	0	0	0	0	0	0	0	0	0	0	0	0	0
527	0	0	0	0	0	0	0	-7	-9	-3	0	0	0	-19	19
528	0	0	0	0	0	0	0	-8	-10	0	0	0	0	-18	18
529	0	0	1	0	0	0	0	-7	0	0	0	0	1	-7	8
530	0	0	0	0	0	0	0	-2	-2	0	0	0	0	-4	4
531	0	1	1	0	0	0	0	-2	-3	0	0	0	2	-5	7
532	0	0	0	0	0	0	0	-2	0	0	0	0	0	-2	2
533	0	1	0	1	0	0	0	0	0	0	0	0	2	0	2
534	0	0	0	0	0	0	0	0	0	0	0	0	0	0	0
535	0	0	0	0	0	0	0	-1	-1	0	0	-1	0	-3	3
536	0	0	0	0	0	0	0	0	0	0	0	0	0	0	0
537	0	1	0	0	0	0	0	0	0	0	0	0	1	0	1
538	0	0	0	0	0	0	0	0	0	0	-1	0	0	-1	1
539	0	1	0	0	0	0	0	0	0	0	0	0	1	0	1
540	0	0	0	0	0	0	0	0	0	0	0	0	0	0	0
541	0	0	0	0	0	0	0	0	0	0	0	0	0	0	0
542	0	0	0	0	0	0	0	0	0	0	0	0	0	0	0
543	0	0	0	0	0	0	0	0	0	0	0	0	0	0	0
544	0	0	0	0	0	0	0	0	0	0	0	0	0	0	0
545	0	0	0	0	0	0	0	0	0	0	0	0	0	0	0
546	0	3	0	0	0	0	0	0	0	0	0	0	3	0	3
547	0	0	0	0	0	0	0	0	0	0	0	0	0	0	0
548	0	1	0	0	0	0	0	0	0	0	0	0	1	0	1
549	0	0	0	0	0	0	0	0	0	0	0	0	0	0	0
550	0	0	0	0	0	0	0	0	0	0	0	0	0	0	0
551	0	0	0	0	0	0	0	0	0	0	0	0	0	0	0
552	0	0	0	0	0	0	0	0	0	0	0	0	0	0	0
553	0	0	0	0	0	0	0	0	0	0	0	0	0	0	0
554	0	0	0	0	0	0	0	0	0	0	0	0	0	0	0
555	0	0	0	0	0	0	0	-4	0	0	0	0	0	-4	4
556	0	0	0	0	0	0	-1	-3	0	0	0	0	0	-4	4
557	0	1	0	0	0	0	0	0	0	0	0	0	1	0	1
558	1	0	0	0	0	0	0	0	0	0	0	0	1	0	1
559	0	0	0	0	0	0	0	0	0	0	0	0	0	0	0
560	0	0	0	0	0	0	0	0	0	0	0	0	0	0	0
561	0	0	0	0	0	0	0	0	0	0	0	0	0	0	0
562	0	1	0	0	0	0	0	0	0	0	0	0	1	0	1
563	0	0	0	0	0	0	0	0	0	0	0	0	0	0	0
564	0	0	0	0	1	0	0	0	0	0	0	0	1	0	1
565	0	0	0	0	0	0	0	0	0	0	0	0	0	0	0
566	0	0	0	0	0	0	0	0	0	0	0	0	0	0	0
567	0	0	1	0	0	0	0	0	0	0	0	0	1	0	1
568	0	0	0	0	0	0	0	0	0	0	0	0	0	0	0
569	0	0	0	0	0	0	0	0	0	0	0	0	0	0	0
570	0	0	0	0	0	0	0	0	0	0	0	0	0	0	0
571	0	0	0	0	0	0	0	0	0	0	0	0	0	0	0
572	0	0	0	0	0	0	0	0	0	0	0	0	0	0	0
573	0	0	0	0	0	0	0	0	0	0	0	0	0	0	0
574	0	0	0	0	0	0	0	0	0	0	0	0	0	0	0
575	0	0	0	0	0	0	0	-3	0	0	0	0	0	-3	3
576	0	0	0	0	0	0	0	-1	0	0	0	0	0	-1	1
577	1	0	0	0	0	0	0	0	0	0	0	0	1	0	1
578	0	0	0	0	0	0	0	0	0	0	0	0	0	0	0
579	0	4	0	0	0	0	0	0	-1	0	0	0	4	-1	5
580	0	5	0	1	0	0	0	-1	-9	0	0	0	6	-10	16
581	0	0	1	0	0	0	0	0	-1	0	0	0	1	-1	2
582	0	10	2	0	0	0	0	0	0	0	0	0	12	0	12
583	0	5	0	0	0	0	0	0	0	0	0	0	5	0	5
584	0	0	0	0	0	0	0	0	0	0	0	0	0	0	0
585	0	0	0	0	0	0	0	0	0	0	0	0	0	0	0
586	0	0	0	0	0	0	0	0	0	0	0	0	0	0	0
587	0	0	0	0	0	0	0	0	0	0	0	0	0	0	0
588	0	0	0	0	0	0	0	0	0	0	0	0	0	0	0
589	0	0	0	0	0	0	0	0	0	0	0	0	0	0	0
590	0	0	0	0	0	0	0	0	0	0	0	0	0	0	0
591	0	0	0	0	0	0	0	0	0	0	0	0	0	0	0
592	0	0	0	0	0	0	0	0	0	0	0	0	0	0	0
593	0	0	0	0	0	0	0	0	0	0	0	0	0	0	0
594	0	0	0	0	0	0	0	0	0	0	0	0	0	0	0
595	0	0	0	0	0	0	0	0	0	0	0	0	0	0	0
596	0	0	0	0	0	0	0	0	0	0	0	0	0	0	0
597	0	0	0	0	0	0	0	0	0	0	0	0	0	0	0
598	0	0	0	0	0	0	0	0	0	0	0	0	0	0	0
599	0	0	0	0	0	0	0	0	0	0	0	0	0	0	0
600	0	3	1	0	0	0	0	0	0	0	0	0	4	0	4
601	0	3	0	0	0	0	0	0	0	0	0	0	3	0	3
602	0	0	0	0	0	0	0	0	0	0	0	0	0	0	0
603	0	0	0	0	0	0	0	0	0	0	0	0	0	0	0
604	0	3	0	0	0	0	0	0	0	0	0	0	3	0	3
605	0	2	1	0	0	0	0	0	0	0	0	0	3	0	3
606	0	0	1	0	0	0	0	-2	0	0	0	0	1	-2	3
607	0	1	0	0	0	0	0	0	0	0	0	0	1	0	1
608	0	0	0	1	0	1	0	0	0	0	0	0	2	0	2
609	0	1	0	0	0	0	0	0	-1	0	0	0	1	-1	2
610	0	0	0	0	0	0	0	-1	0	0	0	0	0	-1	1
611	0	0	0	0	0	0	0	0	-1	0	0	0	0	-1	1
612	0	0	0	0	0	0	0	0	0	0	0	0	0	0	0
613	0	0	0	0	0	1	0	0	0	0	0	0	1	0	1
614	0	1	0	0	0	0	0	0	0	0	0	0	1	0	1
615	0	0	0	0	0	0	0	-1	0	0	0	0	0	-1	1
616	0	12	0	0	0	0	0	0	0	0	0	0	12	0	12
617	0	1	0	0	0	0	0	0	0	0	0	0	1	0	1
618	0	0	0	1	0	0	0	0	0	0	0	0	1	0	1
619	0	0	0	0	0	0	0	0	0	0	0	0	0	0	0
620	0	0	0	0	0	0	0	0	0	0	0	0	0	0	0
621	0	0	0	0	0	0	0	0	0	0	0	0	0	0	0
622	0	0	0	0	1	0	0	0	-1	0	0	0	1	-1	2
623	0	0	0	0	0	0	0	0	0	0	0	0	0	0	0
624	0	0	0	0	0	0	0	0	0	0	0	0	0	0	0
625	0	0	0	0	0	0	0	0	-1	-2	0	0	0	-3	3
626	0	4	0	0	0	0	0	0	0	0	0	0	4	0	4
627	0	0	0	0	0	0	0	0	0	0	0	0	0	0	0
628	0	0	0	0	0	0	-3	-1	0	0	-1	0	0	-5	5
629	0	0	0	0	0	0	0	0	0	0	0	0	0	0	0
630	0	1	1	0	0	0	0	0	-2	0	0	0	2	-2	4
631	0	0	0	0	0	0	0	-1	0	0	0	0	0	-1	1
632	0	0	0	0	0	0	0	-1	0	0	0	0	0	-1	1
633	0	0	0	0	0	0	-1	-5	-3	0	-1	0	0	-10	10
634	0	0	0	0	0	0	0	-10	0	-1	0	0	0	-11	11
635	0	0	0	0	0	0	-1	0	-6	0	0	0	0	-7	7
636	0	0	0	0	0	0	0	-6	0	0	0	0	0	-6	6
637	0	0	0	0	0	0	0	0	0	0	0	0	0	0	0
638	0	0	0	0	0	0	0	0	0	0	0	0	0	0	0
639	0	0	0	0	0	0	0	0	0	0	0	0	0	0	0
640	0	0	0	0	0	0	0	0	0	0	0	0	0	0	0
641	0	6	1	0	0	0	0	0	0	0	0	0	7	0	7
642	0	0	0	0	0	0	0	0	0	0	0	0	0	0	0
643	0	0	0	0	0	0	0	0	-1	0	0	0	0	-1	1
644	0	0	0	0	0	0	0	0	-1	0	0	0	0	-1	1
645	0	0	0	0	0	0	0	0	0	0	0	0	0	0	0
646	0	0	0	0	0	0	0	0	0	0	0	0	0	0	0
647	0	0	0	0	0	0	0	-2	0	0	0	0	0	-2	2
648	0	0	0	0	0	0	0	0	0	0	0	0	0	0	0
649	0	3	0	0	0	0	0	0	0	0	0	0	3	0	3
650	3	2	0	0	0	0	0	0	0	0	0	0	5	0	5
651	0	3	0	0	0	0	0	0	0	0	0	0	3	0	3
652	0	0	1	0	0	0	0	0	0	0	0	0	1	0	1
653	0	0	0	0	0	0	0	0	0	0	0	0	0	0	0
654	0	0	0	0	0	0	0	0	0	0	0	0	0	0	0
655	0	1	0	0	0	0	0	0	0	0	0	0	1	0	1
656	0	0	0	0	0	0	0	0	0	0	0	0	0	0	0
657	0	0	0	0	0	0	0	0	0	0	0	0	0	0	0
658	0	0	0	0	2	0	0	0	0	0	0	0	2	0	2
659	0	0	0	0	0	0	0	0	0	0	0	0	0	0	0
660	0	0	0	0	0	0	0	0	0	0	0	0	0	0	0
661	0	0	0	0	0	0	0	0	0	0	0	0	0	0	0
662	0	2	0	0	0	0	0	0	0	0	0	0	2	0	2
663	0	0	0	0	0	0	0	0	0	0	0	0	0	0	0
664	0	0	0	0	0	0	0	0	0	0	0	0	0	0	0
665	0	0	1	0	0	0	0	0	0	0	0	0	1	0	1
666	0	0	0	0	0	0	0	0	0	0	0	0	0	0	0
667	0	0	0	0	0	0	0	0	0	0	0	0	0	0	0
668	0	0	0	0	0	0	0	0	0	0	0	0	0	0	0
669	0	0	0	0	0	0	0	0	0	0	0	0	0	0	0
670	0	1	0	0	0	1	0	0	0	0	0	0	2	0	2
671	0	7	0	0	1	0	0	-1	0	0	0	0	8	-1	9
672	0	2	0	0	0	0	0	0	0	0	0	0	2	0	2
673	0	2	0	0	0	0	0	0	0	0	0	0	2	0	2
674	0	1	0	0	0	0	0	0	0	0	0	0	1	0	1
675	0	2	1	0	0	0	0	0	0	0	0	0	3	0	3
676	2	0	0	0	0	0	0	0	0	0	0	0	2	0	2
677	0	0	0	0	0	0	0	0	0	0	0	0	0	0	0
678	0	0	0	0	0	0	0	0	0	0	0	0	0	0	0
679	0	0	0	0	0	0	0	0	0	0	0	0	0	0	0
680	0	0	0	0	0	0	0	0	0	0	0	0	0	0	0
681	0	0	0	0	0	0	0	0	0	0	0	0	0	0	0
682	0	0	0	0	0	0	0	0	0	0	0	0	0	0	0
683	0	0	0	0	0	0	0	-1	0	0	0	0	0	-1	1
684	0	0	0	0	0	0	0	0	-3	0	0	0	0	-3	3
685	0	29	0	0	0	0	0	0	0	0	0	0	29	0	29
686	0	0	0	0	0	0	0	0	0	0	0	0	0	0	0
687	0	0	0	0	0	0	0	0	0	0	0	0	0	0	0
688	0	0	0	0	0	0	0	-1	-1	0	0	0	0	-2	2
689	0	4	0	0	0	0	0	0	0	0	0	0	4	0	4
690	0	0	0	0	0	0	0	0	0	0	0	0	0	0	0
691	0	13	0	0	0	0	0	0	0	0	0	0	13	0	13
692	0	0	0	0	0	0	0	0	0	0	0	0	0	0	0
693	0	0	0	0	0	0	0	0	0	0	0	0	0	0	0
694	0	0	0	0	0	0	0	0	0	0	0	0	0	0	0
695	0	3	0	0	0	0	0	0	0	0	0	0	3	0	3
696	0	0	0	0	0	0	0	0	0	0	0	0	0	0	0
697	0	0	0	0	0	0	0	0	-1	0	0	0	0	-1	1
698	0	0	0	0	0	0	0	-1	0	0	0	0	0	-1	1
699	0	0	0	0	0	0	0	0	-1	0	0	0	0	-1	1
700	0	0	0	0	0	0	0	0	0	0	0	0	0	0	0
701	0	3	0	0	0	0	0	0	0	0	0	0	3	0	3
702	0	0	0	0	0	0	0	0	0	0	0	0	0	0	0
703	0	0	0	0	0	0	0	0	0	0	0	0	0	0	0
704	0	0	0	0	0	0	0	-2	0	0	0	0	0	-2	2
705	0	1	0	0	0	0	0	-3	-4	0	0	0	1	-7	8
706	0	0	0	0	0	0	0	-2	0	0	0	0	0	-2	2
707	0	0	0	0	0	0	0	0	0	0	0	0	0	0	0
708	0	0	0	0	0	0	0	0	0	0	0	0	0	0	0
709	0	0	0	0	0	0	0	0	0	0	0	0	0	0	0
710	0	0	0	0	0	0	0	0	0	0	0	0	0	0	0
711	0	0	0	0	0	0	-1	0	0	0	0	0	0	-1	1
712	0	0	0	0	0	0	0	0	0	0	0	0	0	0	0
713	0	0	0	0	0	0	0	0	0	0	0	0	0	0	0
714	0	0	0	0	0	0	0	0	0	0	0	0	0	0	0
715	0	0	0	1	0	0	0	0	0	0	0	0	1	0	1
716	0	0	0	0	0	0	0	0	0	0	0	0	0	0	0
717	0	1	4	0	0	0	0	0	0	0	0	0	5	0	5
718	0	31	0	0	0	0	0	0	-2	0	0	0	31	-2	33
719	0	0	0	0	0	0	0	-1	0	0	0	0	0	-1	1
720	0	1	6	0	1	0	0	0	0	0	0	0	8	0	8
721	0	0	0	0	0	0	0	0	0	0	0	0	0	0	0
722	0	1	0	0	0	0	0	0	0	0	0	0	1	0	1
723	0	0	0	0	0	0	0	0	0	0	0	0	0	0	0
724	0	0	0	0	0	0	0	0	0	0	0	0	0	0	0
725	0	0	0	0	0	0	0	0	0	0	0	0	0	0	0
726	0	4	2	0	0	0	0	0	0	0	0	0	6	0	6
727	0	2	5	0	0	0	0	0	0	0	0	0	7	0	7
728	0	0	0	0	0	0	0	0	0	0	0	0	0	0	0
729	0	18	0	0	0	0	0	0	0	0	0	0	18	0	18
730	0	1	0	0	0	0	0	0	0	0	0	0	1	0	1
731	0	0	0	0	0	0	0	0	0	0	0	0	0	0	0
732	1	20	3	0	0	0	0	0	0	0	0	0	24	0	24
733	0	5	1	0	0	0	0	0	0	0	0	0	6	0	6
734	0	0	1	0	0	0	0	0	0	0	0	0	1	0	1
735	0	0	0	0	0	0	0	0	0	0	0	0	0	0	0
736	0	0	0	0	0	0	0	0	0	0	0	0	0	0	0
737	0	2	0	0	0	0	0	0	0	0	0	0	2	0	2
738	0	8	0	0	0	0	0	0	0	0	0	0	8	0	8
739	0	1	0	0	0	0	0	0	0	0	0	0	1	0	1
740	0	0	0	0	1	0	0	0	0	0	0	0	1	0	1
741	0	0	0	0	0	0	0	0	0	0	0	0	0	0	0
742	0	0	0	1	0	0	0	0	0	0	0	0	1	0	1
743	0	0	0	0	1	0	0	-1	0	0	0	0	1	-1	2
744	0	0	0	0	0	0	0	0	0	0	0	0	0	0	0
745	0	0	1	0	0	0	0	0	0	0	0	0	1	0	1
746	2	2	0	0	0	0	0	0	0	0	0	0	4	0	4
747	0	2	0	0	0	0	0	0	0	0	0	0	2	0	2
748	2	0	0	0	0	0	0	0	0	0	0	0	2	0	2
749	0	0	0	0	0	0	0	-3	0	0	0	0	0	-3	3
750	0	0	0	0	0	0	0	-9	0	0	0	0	0	-9	9
751	0	1	0	0	0	0	0	0	0	0	0	0	1	0	1
752	0	2	1	1	0	0	0	0	0	0	0	0	4	0	4
753	0	1	0	0	0	0	0	-5	0	0	0	0	1	-5	6
754	0	1	0	0	1	0	0	0	0	0	0	-2	2	-2	4
755	0	0	0	0	0	0	0	0	0	0	0	0	0	0	0
756	0	0	0	0	0	0	0	0	0	0	0	0	0	0	0
757	1	75	1	0	1	0	0	0	0	0	0	0	78	0	78
758	0	0	0	0	0	0	0	0	0	0	0	0	0	0	0
759	0	0	0	0	0	0	0	0	0	0	0	0	0	0	0
760	0	0	0	0	0	0	-1	-1	0	0	-1	0	0	-3	3
761	0	0	0	0	0	0	0	0	-2	-2	0	0	0	-4	4
762	0	1	0	0	0	0	0	-2	0	0	0	0	1	-2	3
763	0	0	0	0	0	0	-1	0	0	0	0	0	0	-1	1
764	0	0	0	0	0	0	-1	-2	0	0	0	0	0	-3	3
765	0	0	0	0	0	0	0	0	0	0	0	0	0	0	0
766	0	0	0	0	0	0	0	0	0	0	0	0	0	0	0
767	0	0	0	0	0	0	0	0	0	0	0	0	0	0	0
768	0	0	0	0	0	0	0	0	0	0	0	0	0	0	0
769	0	0	1	0	0	0	0	0	0	0	0	0	1	0	1
770	0	1	0	0	0	0	0	0	0	0	0	0	1	0	1
771	0	0	0	0	0	0	0	0	0	0	0	0	0	0	0
772	0	0	0	0	0	0	0	0	0	0	0	0	0	0	0
773	0	0	0	0	0	0	0	0	0	0	0	0	0	0	0
774	0	0	0	0	0	0	0	0	-2	0	0	0	0	-2	2
775	0	0	0	0	0	0	0	0	0	0	0	0	0	0	0
776	0	0	0	0	0	0	0	0	0	0	0	0	0	0	0
777	2	0	0	0	0	0	0	0	0	0	0	0	2	0	2
778	0	0	0	0	0	0	0	-1	0	0	0	0	0	-1	1
779	0	0	0	0	0	0	0	0	-1	0	0	0	0	-1	1
780	0	0	0	0	0	0	0	-2	0	0	0	0	0	-2	2
781	0	0	0	0	0	0	0	0	-1	0	0	0	0	-1	1
782	0	0	0	0	0	0	0	-1	0	0	0	0	0	-1	1
783	0	0	0	0	0	0	0	0	0	0	0	0	0	0	0
784	0	0	0	0	0	0	0	0	0	0	0	0	0	0	0
785	0	0	0	0	0	0	0	0	0	0	0	0	0	0	0
786	0	0	2	0	0	0	0	0	0	0	0	0	2	0	2
787	0	0	0	0	0	0	0	0	0	0	0	0	0	0	0
788	0	0	0	0	0	0	0	0	0	0	0	0	0	0	0
789	0	0	0	0	0	0	0	0	0	0	0	0	0	0	0
790	0	0	0	0	0	0	0	0	0	0	0	0	0	0	0
791	0	1	0	0	0	0	0	0	-1	0	0	0	1	-1	2
792	0	0	0	0	0	0	0	0	0	0	0	0	0	0	0
793	0	0	0	0	0	0	0	0	0	0	0	0	0	0	0
794	0	0	1	1	0	0	0	0	0	0	0	0	2	0	2
795	0	1	0	0	0	0	0	0	0	0	0	0	1	0	1
796	0	0	0	0	0	0	0	0	0	0	0	0	0	0	0
797	0	1	3	1	0	0	0	0	0	0	0	0	5	0	5
798	0	1	6	0	0	0	0	0	0	0	0	0	7	0	7
799	0	18	1	0	0	0	0	0	0	0	0	0	19	0	19
800	2	0	0	0	0	0	0	0	0	0	0	0	2	0	2
801	0	0	0	0	0	0	0	0	0	-1	0	0	0	-1	1
802	0	0	0	0	0	0	0	0	0	0	0	0	0	0	0
803	0	1	0	0	1	1	0	0	0	0	0	0	3	0	3
804	0	0	4	3	9	0	0	0	0	0	0	0	16	0	16
805	0	5	28	21	4	0	0	0	0	0	0	0	58	0	58
806	0	111	132	0	0	0	0	0	0	0	0	0	243	0	243
807	0	25	0	0	0	0	0	0	0	0	0	0	25	0	25
808	4	7	1	0	0	0	0	0	0	0	0	0	12	0	12
809	0	1	0	0	0	0	0	-1	0	0	0	0	1	-1	2
810	0	0	0	0	0	0	0	0	0	0	0	0	0	0	0
811	0	0	0	0	0	0	0	0	0	0	0	0	0	0	0
812	0	1	2	0	1	0	0	0	-1	0	0	0	4	-1	5
813	1	0	1	0	0	0	0	0	0	0	0	0	2	0	2
814	0	7	0	0	0	0	0	-1	0	0	0	0	7	-1	8
815	0	5	0	1	0	0	0	0	0	0	0	0	6	0	6
816	1	2	0	0	0	0	0	-2	0	0	0	0	3	-2	5
817	2	0	0	0	0	0	0	0	0	0	0	0	2	0	2
818	0	20	2	0	0	0	0	0	0	0	0	0	22	0	22
819	2	0	0	0	0	0	0	0	0	0	0	0	2	0	2
820	0	0	0	0	0	0	0	0	0	0	0	0	0	0	0
821	0	0	0	0	0	0	0	0	0	0	0	0	0	0	0
822	0	0	0	0	0	0	0	-3	0	0	0	0	0	-3	3
823	0	0	0	0	0	0	0	0	0	0	0	0	0	0	0
824	0	0	0	0	0	0	0	0	0	0	0	0	0	0	0
825	0	0	0	0	0	0	0	0	0	0	0	0	0	0	0
826	0	0	0	0	0	0	0	0	0	0	-2	0	0	-2	2
827	0	1	0	0	0	0	0	0	0	0	0	0	1	0	1
828	0	0	0	0	0	0	0	-1	0	0	0	0	0	-1	1
829	0	0	0	0	0	0	0	0	0	0	0	0	0	0	0
830	0	0	0	0	0	0	0	0	0	0	0	0	0	0	0
831	0	0	0	0	0	0	0	0	0	0	0	0	0	0	0
832	0	0	0	0	0	0	0	0	0	0	0	0	0	0	0
833	0	0	0	0	0	0	0	0	0	0	0	0	0	0	0
834	0	0	0	0	0	0	0	0	0	0	0	0	0	0	0
835	0	0	0	0	0	0	0	0	0	0	0	0	0	0	0
836	0	0	0	0	0	0	0	0	0	0	0	0	0	0	0
837	0	0	0	0	0	0	0	0	0	0	0	0	0	0	0
838	0	0	0	0	0	0	0	0	0	0	0	0	0	0	0
839	0	0	0	0	0	0	0	0	0	0	0	0	0	0	0
840	0	0	0	0	0	0	0	0	0	0	0	0	0	0	0
841	0	0	0	0	0	0	0	0	0	0	0	0	0	0	0
842	0	0	0	0	0	0	0	0	0	0	0	0	0	0	0
843	0	0	0	0	0	0	0	0	0	0	0	0	0	0	0
844	0	0	0	0	0	0	0	0	0	0	0	0	0	0	0
845	0	0	0	0	0	0	0	0	0	0	0	0	0	0	0
846	0	0	0	0	0	0	0	0	0	0	0	0	0	0	0
847	0	0	0	0	0	0	0	-2	0	0	0	0	0	-2	2
848	0	0	0	0	0	0	-28	-9	0	0	0	0	0	-37	37
849	0	0	0	0	0	0	-28	0	0	0	0	0	0	-28	28
850	0	0	0	0	0	0	0	0	0	0	0	0	0	0	0
851	0	0	0	0	0	0	0	0	0	0	0	0	0	0	0
852	0	0	0	0	0	0	0	0	0	0	0	0	0	0	0
853	0	0	0	0	0	0	0	0	0	0	0	0	0	0	0
854	0	0	0	0	0	0	0	0	0	0	0	0	0	0	0
855	0	0	0	0	0	0	0	0	0	0	0	0	0	0	0
856	0	0	0	0	0	0	0	0	0	0	0	0	0	0	0
857	0	0	0	0	0	0	0	0	0	0	0	0	0	0	0
858	0	0	0	0	0	0	0	0	0	0	0	0	0	0	0
859	0	0	0	0	0	0	0	0	0	0	0	0	0	0	0
860	0	0	0	0	0	0	0	0	0	0	0	0	0	0	0
861	0	0	0	0	0	0	0	0	0	0	0	0	0	0	0
862	0	0	0	0	0	0	0	0	0	0	0	0	0	0	0
863	0	0	0	0	0	0	0	0	0	0	0	0	0	0	0
864	0	0	0	0	0	0	0	0	0	0	0	0	0	0	0
865	0	0	0	0	0	0	0	0	0	0	0	0	0	0	0
866	0	0	0	0	0	0	0	0	0	0	0	0	0	0	0
867	0	0	0	0	0	0	0	0	0	0	0	0	0	0	0
868	0	0	0	0	0	0	0	0	0	0	0	0	0	0	0
869	0	0	0	0	0	0	0	0	0	0	0	0	0	0	0
870	0	0	0	0	0	0	0	0	0	0	0	0	0	0	0
871	0	0	0	0	0	0	0	0	0	0	0	0	0	0	0
872	0	0	0	0	0	0	0	0	0	0	0	0	0	0	0
873	0	3	1	0	0	0	0	0	0	0	0	0	4	0	4
874	0	0	0	0	0	0	0	0	0	0	0	0	0	0	0
875	0	0	0	0	0	0	0	-1	0	0	0	0	0	-1	1
876	0	0	0	0	0	0	0	-1	-4	0	0	0	0	-5	5
877	0	0	0	0	0	0	0	0	0	0	0	0	0	0	0
878	0	0	0	0	0	0	0	0	0	0	0	0	0	0	0
879	0	0	0	0	0	0	0	0	0	0	0	0	0	0	0
880	0	0	0	0	0	0	0	0	0	0	0	0	0	0	0
881	0	1	0	0	0	0	0	0	0	-1	0	0	1	-1	2
882	0	0	0	0	0	0	0	0	0	0	0	0	0	0	0
883	0	0	0	0	0	0	0	0	0	0	0	0	0	0	0
884	0	0	0	0	0	0	0	0	0	0	0	0	0	0	0
885	0	0	0	0	0	0	0	0	0	0	0	0	0	0	0
886	0	0	0	0	0	0	0	0	0	0	0	0	0	0	0
887	0	0	0	0	0	0	0	0	-1	0	0	0	0	-1	1
888	0	0	0	0	0	1	0	0	0	0	0	0	1	0	1
889	0	0	0	0	0	0	0	0	0	0	0	0	0	0	0
890	0	0	0	0	0	0	0	-1	0	0	0	0	0	-1	1
891	0	0	0	0	0	0	0	0	0	0	0	0	0	0	0
892	0	0	0	0	1	0	0	0	0	0	0	0	1	0	1
893	2	1	0	0	0	0	0	0	0	0	0	0	3	0	3
894	0	0	1	0	0	0	0	-2	0	0	0	0	1	-2	3
895	0	5	1	0	0	0	0	0	0	0	0	0	6	0	6
896	0	0	0	0	0	0	0	0	0	0	0	0	0	0	0
897	0	0	0	0	0	0	0	0	0	0	0	0	0	0	0
898	0	0	0	0	0	0	0	0	0	0	0	0	0	0	0
899	0	0	0	0	0	0	0	0	0	0	0	0	0	0	0
900	0	0	0	0	0	0	0	0	0	0	0	0	0	0	0
901	0	1	0	0	0	0	0	0	0	0	0	0	1	0	1
902	0	0	0	0	0	0	0	0	0	0	0	0	0	0	0
903	0	0	0	0	0	0	0	0	0	0	0	0	0	0	0
904	0	3	0	0	0	0	0	0	0	0	0	0	3	0	3
905	0	1	0	0	0	0	0	0	0	0	0	0	1	0	1
906	0	5	0	0	0	0	0	0	-1	0	0	0	5	-1	6
907	0	3	0	0	0	0	0	0	0	0	0	0	3	0	3
908	0	2	0	0	1	0	0	0	0	0	0	0	3	0	3
909	0	0	0	0	0	0	0	0	0	0	0	0	0	0	0
910	0	0	1	0	0	0	-2	0	0	-1	0	0	1	-3	4
911	0	2	0	0	0	1	-2	-1	0	0	0	0	3	-3	6
912	0	0	0	0	0	0	0	0	0	0	0	0	0	0	0
913	0	0	0	0	0	0	0	0	0	0	0	0	0	0	0
914	1	2	0	0	0	1	0	0	0	0	0	0	4	0	4
915	0	1	0	0	0	0	0	0	0	0	0	0	1	0	1
916	0	1	0	0	1	0	0	0	0	0	0	0	2	0	2
917	0	2	0	0	0	0	0	0	0	0	0	0	2	0	2
918	0	0	0	0	0	0	0	0	0	0	0	0	0	0	0
919	0	3	0	0	0	0	0	0	0	0	0	0	3	0	3
920	0	0	0	0	0	0	0	0	0	0	0	0	0	0	0
921	0	0	0	0	0	0	0	0	0	0	0	0	0	0	0
922	0	0	0	0	0	0	0	0	0	0	0	0	0	0	0
923	0	4	0	0	0	0	0	0	0	0	0	0	4	0	4
924	0	0	0	0	0	0	0	0	0	0	0	0	0	0	0
925	0	1	0	0	0	0	0	0	0	0	0	0	1	0	1
926	0	1	0	0	0	0	0	0	0	0	0	0	1	0	1
927	0	0	0	1	0	0	0	0	0	0	0	0	1	0	1
928	0	0	0	0	0	0	0	0	0	0	0	0	0	0	0
929	0	0	0	0	0	0	0	0	0	0	0	0	0	0	0
930	0	0	0	0	0	0	0	0	0	0	0	0	0	0	0
931	0	0	0	0	0	0	0	0	0	0	0	0	0	0	0
932	0	3	0	0	0	0	0	0	0	0	0	0	3	0	3
933	0	0	0	0	0	0	0	0	0	0	0	0	0	0	0
934	0	0	0	0	0	0	0	0	0	0	0	0	0	0	0
935	0	0	0	0	0	0	0	0	0	0	0	0	0	0	0
936	0	0	0	0	0	0	0	0	0	0	0	0	0	0	0
937	0	0	0	0	0	0	0	0	0	0	0	0	0	0	0
938	0	0	0	0	0	0	0	0	0	0	0	0	0	0	0
939	0	0	0	0	0	0	0	0	0	-1	0	0	0	-1	1
940	0	0	1	0	0	0	0	0	0	0	0	0	1	0	1
941	0	0	0	0	0	0	0	0	0	0	0	0	0	0	0
942	0	2	0	0	0	0	0	0	0	0	0	0	2	0	2
943	0	0	0	0	0	0	0	0	0	0	0	0	0	0	0
944	0	0	0	0	0	0	0	0	0	0	0	0	0	0	0
945	0	0	0	0	0	0	0	-1	-1	0	0	0	0	-2	2
946	0	0	0	0	0	0	0	-6	-2	0	0	0	0	-8	8
947	0	0	0	0	0	0	-1	-3	0	0	0	0	0	-4	4
948	0	0	0	0	0	0	0	-4	0	0	0	0	0	-4	4
949	0	0	0	0	0	0	0	0	0	0	0	0	0	0	0
950	0	0	0	0	0	0	0	-1	0	0	0	0	0	-1	1
951	0	0	1	0	0	0	-1	-3	0	0	0	0	1	-4	5
952	0	0	0	0	0	0	0	-2	-5	0	0	0	0	-7	7
953	0	0	0	0	0	0	-1	-3	0	0	0	0	0	-4	4
954	0	0	0	0	0	0	0	0	0	0	0	0	0	0	0
955	0	0	0	0	0	0	0	0	-1	0	0	0	0	-1	1
956	0	1	0	0	2	0	0	0	0	0	0	0	3	0	3
957	0	0	0	0	0	0	0	0	0	0	0	0	0	0	0
958	0	0	3	0	0	0	0	0	0	0	0	0	3	0	3
959	0	8	1	0	0	0	0	0	0	0	0	0	9	0	9
960	2	0	1	0	2	0	0	0	0	0	0	0	5	0	5
961	0	2	1	0	0	0	0	0	0	0	0	0	3	0	3
962	0	3	0	0	1	3	0	0	0	0	0	0	7	0	7
963	0	0	0	0	5	1	0	0	0	0	0	0	6	0	6
964	0	0	3	3	6	43	0	0	0	0	0	0	55	0	55
965	0	3	11	3	49	0	0	0	0	0	0	0	66	0	66
966	0	10	2	47	0	0	0	0	0	0	0	0	59	0	59
967	3	17	77	0	0	0	0	0	0	0	0	0	97	0	97
968	0	105	0	0	0	0	0	0	0	0	0	0	105	0	105
969	62	0	0	0	0	0	0	0	0	0	0	0	62	0	62
970	2	0	0	0	0	0	0	0	0	0	0	0	2	0	2
971	0	1	0	0	0	0	0	0	0	0	0	0	1	0	1
972	0	0	0	0	0	0	0	0	0	0	0	0	0	0	0
973	0	1	0	0	0	0	0	0	0	0	0	0	1	0	1
974	0	3	0	0	0	0	0	0	-3	0	0	0	3	-3	6
975	0	0	0	0	0	0	0	-3	0	0	0	0	0	-3	3
976	0	0	0	0	0	0	0	-11	0	0	0	0	0	-11	11
977	0	1	0	0	0	0	0	0	0	0	0	0	1	0	1
978	0	0	0	0	0	0	0	0	-1	0	0	0	0	-1	1
979	0	1	0	0	0	0	0	0	0	0	0	0	1	0	1
980	0	0	0	0	0	0	0	0	0	0	0	0	0	0	0
981	0	0	0	0	0	0	0	0	0	0	0	0	0	0	0
982	0	1	1	1	0	0	0	0	0	0	0	0	3	0	3
983	0	5	0	0	0	1	0	0	0	0	0	0	6	0	6
984	0	6	1	0	0	0	0	-1	0	0	0	0	7	-1	8
985	0	0	0	1	0	0	0	-3	0	0	0	0	1	-3	4
986	0	3	2	0	0	0	0	-2	0	0	0	0	5	-2	7
987	0	0	0	0	0	0	0	0	0	0	0	0	0	0	0
988	5	0	0	0	0	0	0	0	0	0	0	0	5	0	5
989	0	0	0	0	0	0	0	0	0	0	0	0	0	0	0
990	0	7	0	0	0	0	0	0	0	0	0	0	7	0	7
991	0	0	0	0	0	0	0	0	0	0	0	0	0	0	0
992	0	0	0	0	0	0	0	-2	0	0	0	0	0	-2	2
993	0	0	0	0	0	0	0	0	0	0	0	0	0	0	0
994	0	0	0	0	0	0	0	-1	0	0	0	0	0	-1	1
995	0	3	0	0	0	0	0	0	0	0	0	0	3	0	3
996	0	0	0	0	0	0	0	0	0	0	0	0	0	0	0
997	0	0	0	0	0	0	0	-1	0	0	0	0	0	-1	1
998	0	1	0	0	0	0	0	0	0	0	0	0	1	0	1
999	0	0	0	0	0	0	0	0	-1	0	0	0	0	-1	1
1000	0	0	0	0	0	0	0	0	0	0	0	0	0	0	0
1001	0	0	0	0	0	0	-1	0	0	0	0	0	0	-1	1
1002	0	0	0	0	0	0	0	0	0	0	0	0	0	0	0
1003	0	0	0	0	0	0	0	0	0	0	0	0	0	0	0
1004	0	0	0	0	0	0	0	0	0	0	0	0	0	0	0
1005	0	0	0	0	0	1	0	0	0	0	0	0	1	0	1
1006	0	1	0	0	1	0	-1	0	0	0	0	0	2	-1	3
1007	3	1	0	1	0	0	0	0	0	0	0	0	5	0	5
1008	0	0	2	0	0	0	0	0	0	0	0	0	2	0	2
1009	0	3	1	0	0	0	0	0	0	0	-1	0	4	-1	5
1010	0	2	1	0	0	0	0	0	0	0	0	0	3	0	3
1011	0	4	0	0	0	0	-1	-34	-2	0	0	0	4	-37	41
1012	0	2	0	0	0	0	-1	-7	-3	0	0	0	2	-11	13
1013	2	0	0	0	0	3	0	-9	0	-5	-1	0	5	-15	20
1014	1	28	0	0	0	0	-1	0	-16	-2	0	0	29	-19	48
1015	0	1	1	1	0	0	0	-32	-9	0	-3	0	3	-44	47
1016	0	0	0	0	0	0	-4	-209	-4	-2	0	0	0	-219	219
1017	0	7	0	1	0	0	0	0	-5	0	0	0	8	-5	13
1018	0	0	0	0	0	0	0	-1	0	0	0	0	0	-1	1
1019	2	12	0	0	0	0	0	0	0	0	0	0	14	0	14
1020	0	4	0	1	0	0	0	-1	0	0	0	0	5	-1	6
1021	2	0	17	0	0	0	-1	0	0	0	0	0	19	-1	20
1022	0	9	0	0	0	0	0	0	0	0	0	0	9	0	9
1023	0	1	0	0	0	0	0	0	0	0	0	0	1	0	1
1024	0	1	1	0	0	0	0	0	0	0	0	0	2	0	2
1025	0	0	0	0	0	0	0	0	0	0	0	0	0	0	0
1026	0	0	1	0	0	0	0	0	0	0	0	0	1	0	1
1027	0	1	0	0	1	0	0	0	0	0	0	0	2	0	2
1028	0	0	0	0	1	0	0	0	-2	0	0	0	1	-2	3
1029	0	0	0	0	0	0	0	-1	0	0	0	0	0	-1	1
1030	0	0	0	0	0	0	0	0	0	0	0	0	0	0	0
1031	0	0	0	0	0	0	0	0	0	-1	0	0	0	-1	1
1032	0	0	0	0	0	0	0	0	0	0	0	0	0	0	0
1033	0	0	0	0	0	0	0	-1	0	0	0	0	0	-1	1
1034	0	0	0	0	0	0	0	0	0	0	0	0	0	0	0
1035	0	21	15	0	1	0	0	-1	0	0	0	0	37	-1	38
1036	0	7	2	2	0	0	0	-1	0	0	0	0	11	-1	12
1037	0	0	0	0	0	0	0	-2	-2	0	0	0	0	-4	4
1038	0	0	0	0	0	0	0	-1	-1	0	0	0	0	-2	2
1039	0	0	0	0	0	0	0	-5	0	0	0	0	0	-5	5
1040	0	0	0	0	0	0	0	-3	-3	0	0	0	0	-6	6
1041	1	8	0	0	0	0	0	0	0	0	0	0	9	0	9
1042	1	2	0	0	0	0	0	-1	0	0	0	0	3	-1	4
1043	0	7	5	0	0	0	0	0	0	0	0	0	12	0	12
1044	0	0	0	0	0	0	0	0	0	0	0	0	0	0	0
1045	0	0	0	0	0	0	0	0	0	0	0	0	0	0	0
1046	0	2	0	0	0	0	0	0	-1	0	0	0	2	-1	3
1047	0	2	0	0	0	0	0	0	0	0	0	0	2	0	2
1048	0	0	0	0	0	0	-2	0	0	0	0	0	0	-2	2
1049	0	0	0	0	0	0	0	-1	0	0	0	0	0	-1	1
1050	0	1	0	0	0	0	0	0	0	0	0	0	1	0	1
1051	0	2	0	0	0	0	0	0	0	0	0	0	2	0	2
1052	0	3	0	0	0	0	0	0	0	0	0	0	3	0	3
1053	0	0	0	0	0	0	0	0	0	0	0	0	0	0	0
1054	0	0	0	0	0	0	0	0	0	0	0	0	0	0	0
1055	0	0	0	0	0	0	0	-1	0	0	0	0	0	-1	1
1056	0	0	0	0	0	0	0	0	0	0	0	0	0	0	0
1057	0	0	0	0	0	0	0	0	0	0	0	0	0	0	0
1058	0	0	0	0	0	0	-1	-19	-6	0	0	0	0	-26	26
1059	0	0	0	0	0	0	0	-1	0	0	0	0	0	-1	1
1060	0	0	0	0	0	0	0	0	0	0	0	0	0	0	0
1061	0	0	0	0	0	0	0	-29	-4	-1	0	0	0	-34	34
1062	0	0	0	0	0	0	0	-3	0	0	0	0	0	-3	3
1063	0	0	0	0	0	0	0	-1	0	0	0	0	0	-1	1
1064	0	0	0	0	0	0	0	0	0	0	0	0	0	0	0
1065	0	0	0	0	0	0	0	0	0	0	0	0	0	0	0
1066	0	0	0	0	0	0	0	0	0	0	0	0	0	0	0
1067	0	0	0	0	0	0	0	0	0	0	0	0	0	0	0
1068	0	0	0	0	0	0	0	0	0	0	0	0	0	0	0
1069	0	0	0	0	0	0	0	0	0	0	0	0	0	0	0
1070	0	0	0	0	0	0	0	0	0	0	0	0	0	0	0
1071	0	0	0	0	0	0	0	0	0	0	0	0	0	0	0
1072	0	0	0	0	0	0	0	0	0	0	0	0	0	0	0
1073	0	0	0	0	0	0	0	0	0	0	0	0	0	0	0
1074	0	1	0	0	0	0	0	0	0	0	0	0	1	0	1
1075	0	0	0	0	0	0	0	0	0	0	0	0	0	0	0
1076	0	1	0	0	0	0	0	0	0	0	0	0	1	0	1
1077	0	1	0	0	0	0	0	0	0	0	0	0	1	0	1
1078	0	0	0	0	0	0	0	0	0	0	0	0	0	0	0
1079	0	0	0	0	0	0	0	0	0	0	0	0	0	0	0
1080	0	0	0	0	0	0	0	0	0	0	0	0	0	0	0
1081	0	0	0	0	0	0	0	0	0	0	0	0	0	0	0
1082	0	0	0	0	0	0	0	0	0	0	0	0	0	0	0
1083	0	0	0	0	0	0	0	0	0	0	0	0	0	0	0
1084	0	2	11	0	0	0	0	0	0	0	0	0	13	0	13
1085	0	1	0	0	0	0	0	0	0	0	0	0	1	0	1
1086	0	7	0	0	0	0	0	0	0	0	0	0	7	0	7
1087	1	0	0	0	0	0	0	0	0	0	0	0	1	0	1
1088	0	0	0	0	0	0	0	0	0	0	0	0	0	0	0
1089	0	6	0	0	0	0	0	0	0	0	0	0	6	0	6
1090	0	0	0	0	0	0	0	0	0	0	0	0	0	0	0
1091	0	0	0	0	0	0	0	-3	0	0	0	0	0	-3	3
1092	0	0	0	0	0	0	0	0	0	0	0	0	0	0	0
1093	1	0	0	0	0	0	0	0	0	0	0	0	1	0	1
1094	0	0	0	0	0	0	0	0	-1	0	0	0	0	-1	1
1095	1	1	1	0	0	0	0	0	0	0	0	0	3	0	3
1096	0	0	0	0	0	0	0	0	-2	0	0	0	0	-2	2
1097	0	0	0	0	0	0	0	-2	0	0	0	0	0	-2	2
1098	0	10	0	0	0	0	0	0	0	0	0	0	10	0	10
1099	0	2	0	0	0	1	0	-1	0	0	0	0	3	-1	4
1100	0	0	1	0	1	0	0	-1	-2	0	0	0	2	-3	5
1101	0	0	0	0	0	0	-2	-7	-12	-1	0	0	0	-22	22
1102	0	0	0	0	0	0	-1	-40	-16	0	0	0	0	-57	57
1103	0	0	0	0	0	0	0	-4	0	0	0	0	0	-4	4
1104	0	0	0	0	0	0	0	0	0	0	0	0	0	0	0
1105	0	0	0	0	0	0	-1	0	0	0	0	0	0	-1	1
1106	0	0	1	0	0	0	0	-4	0	0	0	0	1	-4	5
1107	0	1	6	0	0	0	0	0	0	0	0	0	7	0	7
1108	0	1	0	0	0	0	0	0	0	0	0	0	1	0	1
1109	0	0	0	0	0	1	0	0	0	0	0	0	1	0	1
1110	0	0	0	0	3	0	0	0	0	0	0	0	3	0	3
1111	0	0	2	3	0	0	0	0	0	0	0	0	5	0	5
1112	0	2	8	0	0	0	0	0	0	0	0	0	10	0	10
1113	0	12	0	0	0	0	0	-1	0	0	0	0	12	-1	13
1114	8	1	3	0	0	0	0	0	0	0	0	0	12	0	12
1115	0	2	0	2	0	0	0	0	0	0	0	0	4	0	4
1116	0	0	0	0	0	0	0	-3	0	0	0	0	0	-3	3
1117	0	0	0	0	0	0	0	0	0	0	0	0	0	0	0
1118	0	0	0	0	0	0	0	0	0	0	0	0	0	0	0
1119	0	0	0	0	0	0	0	0	0	0	0	0	0	0	0
1120	0	3	0	0	0	0	0	0	0	0	0	0	3	0	3
1121	0	4	1	0	0	2	0	0	0	0	0	0	7	0	7
1122	0	0	0	0	0	0	0	0	0	0	0	0	0	0	0
1123	0	0	0	0	0	0	0	0	0	0	0	0	0	0	0
1124	0	0	0	0	0	0	0	-1	0	0	0	0	0	-1	1
1125	0	2	0	0	0	0	0	0	-1	0	0	0	2	-1	3
1126	0	0	0	0	0	0	0	-1	0	0	0	0	0	-1	1
1127	0	0	0	0	0	0	0	-4	0	0	0	0	0	-4	4
1128	0	0	0	0	0	0	0	0	0	0	0	0	0	0	0
1129	0	0	0	0	0	1	0	0	0	0	0	0	1	0	1
1130	2	0	0	0	0	0	0	-2	0	0	0	0	2	-2	4
1131	0	0	0	0	0	0	0	-1	0	0	0	0	0	-1	1
1132	0	0	0	0	0	0	0	0	0	0	0	0	0	0	0
1133	0	2	0	0	0	0	0	-2	-2	0	0	0	2	-4	6
1134	0	0	0	0	0	0	0	0	0	0	0	0	0	0	0
1135	0	0	0	0	0	0	0	0	0	0	0	0	0	0	0
1136	0	0	0	0	0	0	0	0	0	0	0	0	0	0	0
1137	0	0	0	0	0	0	0	0	0	0	0	0	0	0	0
1138	0	0	0	0	0	0	0	0	-1	0	0	0	0	-1	1
1139	0	0	0	0	0	0	0	-1	0	0	0	0	0	-1	1
1140	0	0	0	0	0	0	0	0	0	0	0	0	0	0	0
1141	0	0	0	0	0	0	0	0	0	0	0	0	0	0	0
1142	0	0	0	0	0	0	0	0	0	0	0	0	0	0	0
1143	0	0	0	0	0	0	0	-1	0	0	0	0	0	-1	1
1144	0	0	0	0	0	0	0	0	0	0	0	0	0	0	0
1145	0	0	0	0	0	0	0	0	0	0	0	0	0	0	0
1146	0	9	0	0	0	0	0	0	0	0	0	0	9	0	9
1147	0	0	1	0	0	0	0	0	0	0	0	0	1	0	1
1148	0	0	0	0	0	0	0	-2	0	0	0	0	0	-2	2
1149	0	0	0	0	0	0	0	0	0	0	0	0	0	0	0
1150	0	0	0	0	0	0	0	0	0	0	0	0	0	0	0
1151	0	0	0	0	0	0	0	0	0	0	0	0	0	0	0
1152	1	0	0	0	0	0	0	-2	0	0	0	0	1	-2	3
1153	0	0	0	0	0	0	0	0	0	0	0	0	0	0	0
1154	0	0	1	0	0	0	0	0	0	0	0	0	1	0	1
1155	0	0	0	0	0	0	0	0	0	0	0	0	0	0	0
1156	0	5	4	0	0	0	0	0	0	0	0	0	9	0	9
1157	0	6	0	0	0	0	0	0	-1	0	0	0	6	-1	7
1158	0	8	0	0	2	0	0	-3	0	-1	0	0	10	-4	14
1159	0	2	0	0	0	0	0	-2	0	0	0	0	2	-2	4
1160	0	0	0	0	0	0	0	0	0	0	0	0	0	0	0
1161	0	2	0	0	0	0	0	0	0	0	0	0	2	0	2
1162	0	0	1	0	0	0	0	0	0	0	0	0	1	0	1
1163	0	0	0	0	0	0	0	0	0	0	0	0	0	0	0
1164	0	0	0	0	0	0	0	-9	0	0	0	0	0	-9	9
1165	0	0	0	0	0	0	0	0	0	0	0	0	0	0	0
1166	0	0	0	0	0	0	0	0	0	0	0	0	0	0	0
1167	0	1	0	0	0	0	0	0	0	0	0	0	1	0	1
1168	0	0	0	0	0	0	0	0	-1	0	0	0	0	-1	1
1169	0	0	0	0	0	0	0	-16	-2	0	0	0	0	-18	18
1170	0	0	0	0	0	0	0	-4	-2	0	0	0	0	-6	6
1171	0	0	0	0	0	0	0	-1	0	0	0	0	0	-1	1
1172	0	0	0	0	0	0	0	-3	0	0	0	0	0	-3	3
1173	0	0	0	0	0	0	0	0	0	0	0	0	0	0	0
1174	0	0	0	0	0	0	0	0	0	0	0	0	0	0	0
1175	0	0	1	0	0	0	0	0	0	0	0	0	1	0	1
1176	0	2	1	0	0	0	0	0	0	0	0	0	3	0	3
1177	0	1	0	0	0	0	0	0	0	0	0	0	1	0	1
1178	0	0	0	0	1	0	0	0	0	0	0	0	1	0	1
1179	0	0	0	0	0	0	0	0	0	0	0	0	0	0	0
1180	0	0	0	0	0	0	0	0	0	0	0	0	0	0	0
1181	0	0	0	0	0	0	0	0	0	0	0	0	0	0	0
1182	0	0	0	0	0	0	0	-2	0	0	0	0	0	-2	2
1183	0	0	0	0	0	0	0	0	0	0	0	0	0	0	0
1184	0	0	0	0	1	0	0	0	0	0	0	0	1	0	1
1185	0	0	0	0	0	0	0	0	0	0	0	0	0	0	0
1186	0	0	0	0	0	0	0	0	0	0	0	0	0	0	0
1187	0	0	1	0	0	0	0	0	0	0	0	0	1	0	1
1188	3	92	1	0	0	0	0	-1	0	0	0	0	96	-1	97
1189	0	1	1	0	0	0	0	0	0	0	0	0	2	0	2
1190	0	0	2	0	0	0	0	0	0	0	0	0	2	0	2
1191	0	0	0	0	0	0	0	0	0	0	0	0	0	0	0
1192	0	10	1	0	0	0	0	0	0	0	0	0	11	0	11
1193	0	0	0	0	0	0	0	0	0	0	0	0	0	0	0
1194	0	0	0	0	0	0	0	0	0	0	0	0	0	0	0
1195	0	0	0	0	0	0	0	0	0	0	0	0	0	0	0
1196	0	0	0	0	0	0	0	0	0	0	0	0	0	0	0
1197	0	0	0	0	0	0	0	0	0	0	0	0	0	0	0
1198	0	0	0	0	0	0	0	0	0	0	0	0	0	0	0
1199	0	0	0	0	0	0	0	0	0	0	0	0	0	0	0
1200	0	0	0	0	0	0	0	0	0	0	0	0	0	0	0
1201	0	1	0	0	0	0	0	-1	0	0	0	0	1	-1	2
1202	0	3	0	0	0	0	0	0	0	0	0	0	3	0	3
1203	1	0	0	0	0	0	0	0	0	0	0	0	1	0	1
1204	0	0	1	0	0	0	0	0	0	0	0	0	1	0	1
1205	0	0	0	0	0	0	0	0	0	0	0	0	0	0	0
1206	0	0	0	0	0	0	0	0	0	0	0	0	0	0	0
1207	0	0	0	0	0	0	0	0	0	0	0	0	0	0	0
1208	0	0	0	0	0	0	0	0	0	0	0	0	0	0	0
1209	0	1	0	0	0	0	0	0	0	0	-1	0	1	-1	2
1210	0	0	0	0	0	0	0	-3	0	-1	0	0	0	-4	4
1211	0	0	0	0	0	0	0	0	0	0	0	0	0	0	0
1212	0	0	0	0	0	0	0	0	0	0	0	0	0	0	0
1213	0	0	0	0	0	0	0	-11	0	0	0	0	0	-11	11
1214	0	0	0	0	0	0	0	0	0	0	0	0	0	0	0
1215	0	0	0	0	0	0	0	-2	0	0	0	0	0	-2	2
1216	0	0	0	0	0	0	0	0	0	-1	0	0	0	-1	1
1217	0	0	1	0	0	0	0	0	0	0	0	0	1	0	1
1218	0	0	0	0	0	0	0	0	0	0	0	0	0	0	0
1219	0	0	0	0	0	0	0	0	0	0	0	0	0	0	0
1220	1	0	0	0	0	0	0	0	0	0	0	0	1	0	1
1221	0	0	0	0	0	0	0	0	0	0	0	0	0	0	0
1222	0	0	0	0	0	0	0	0	0	0	0	0	0	0	0
1223	0	0	0	0	0	0	0	0	0	0	0	-2	0	-2	2
1224	0	0	0	0	0	0	0	-1	0	0	0	0	0	-1	1
1225	0	0	0	0	0	0	0	0	0	0	0	0	0	0	0
1226	0	4	0	0	0	0	0	0	0	0	0	0	4	0	4
1227	0	0	0	0	0	0	0	0	0	0	0	0	0	0	0
1228	0	0	0	0	0	0	0	0	0	0	0	0	0	0	0
1229	0	0	0	0	0	0	0	0	0	0	0	0	0	0	0
1230	0	0	0	0	0	0	0	0	0	0	0	0	0	0	0
1231	0	0	0	0	0	0	0	0	0	0	0	0	0	0	0
1232	0	0	0	0	0	0	0	0	0	0	0	0	0	0	0
1233	0	0	0	0	0	0	0	0	-1	0	0	0	0	-1	1
1234	0	0	0	0	0	0	0	0	-1	0	0	0	0	-1	1
1235	0	0	0	0	0	0	0	-8	0	0	0	0	0	-8	8
1236	0	0	0	0	0	0	0	-1	0	0	0	0	0	-1	1
1237	0	0	0	0	0	0	0	0	0	0	0	0	0	0	0
1238	0	0	0	0	0	0	0	0	0	-1	0	0	0	-1	1
1239	0	0	0	0	0	0	0	-1	0	0	0	0	0	-1	1
1240	0	0	0	0	0	0	0	-1	0	0	0	0	0	-1	1
1241	0	0	0	0	0	0	0	0	0	-1	0	0	0	-1	1
1242	0	0	0	0	0	0	0	-3	0	0	0	0	0	-3	3
1243	0	0	0	0	0	0	0	-3	0	0	0	0	0	-3	3
1244	0	0	0	0	0	0	0	-3	0	0	0	0	0	-3	3
1245	0	0	0	0	0	0	-1	0	0	0	0	0	0	-1	1
1246	0	0	0	0	0	0	0	0	0	0	0	0	0	0	0
1247	0	0	0	0	0	0	0	-2	-1	0	0	0	0	-3	3
1248	0	0	0	0	0	0	0	-34	-4	0	0	0	0	-38	38
1249	0	0	0	0	0	0	-1	-3	-4	0	0	0	0	-8	8
1250	0	0	0	0	0	1	0	-1	0	0	0	0	1	-1	2
1251	0	1	0	0	0	0	0	0	0	0	0	0	1	0	1
1252	0	0	1	0	0	0	0	0	0	0	0	0	1	0	1
1253	0	2	0	0	0	0	0	-2	-3	0	0	0	2	-5	7
1254	0	27	0	0	0	0	0	-2	0	0	0	0	27	-2	29
1255	1	2	0	0	0	0	-1	-256	-54	-1	0	0	3	-312	315
1256	0	0	0	0	0	0	-1	-1	0	0	0	0	0	-2	2
1257	0	0	1	0	0	0	0	0	0	0	0	0	1	0	1
1258	0	0	0	0	0	0	-1	-1	0	0	0	0	0	-2	2
1259	0	0	0	0	0	0	0	-1	-1	0	0	0	0	-2	2
1260	0	0	0	0	0	0	0	0	-2	0	0	0	0	-2	2
1261	1	1	0	0	0	0	0	0	0	0	0	0	2	0	2
1262	0	12	0	0	0	0	0	-1	-1	0	0	0	12	-2	14
1263	0	2	0	0	0	0	0	0	0	0	0	0	2	0	2
1264	0	0	0	0	0	0	0	0	-2	0	0	0	0	-2	2
1265	0	0	0	0	0	0	0	0	0	0	0	0	0	0	0
1266	0	0	0	0	1	0	0	0	0	0	0	0	1	0	1
1267	0	0	0	0	0	0	0	0	0	0	0	0	0	0	0
1268	0	0	0	0	0	0	-2	-37	-1	-1	0	0	0	-41	41
1269	0	0	0	0	0	0	0	0	0	0	0	0	0	0	0
1270	0	1	0	0	0	0	0	0	0	0	0	0	1	0	1
1271	1	0	0	0	0	0	-1	0	0	0	0	0	1	-1	2
1272	0	0	0	0	0	0	0	0	0	0	0	0	0	0	0
1273	0	0	0	0	0	0	0	0	-1	0	0	0	0	-1	1
1274	0	0	0	0	0	0	0	0	0	0	0	0	0	0	0
1275	0	8	0	0	0	0	0	0	0	0	0	0	8	0	8
1276	0	0	0	0	0	0	0	0	-1	0	0	0	0	-1	1
1277	0	0	0	0	0	0	0	-11	-3	0	0	0	0	-14	14
1278	0	0	0	0	0	0	0	-7	-1	0	0	0	0	-8	8
1279	0	0	0	0	0	0	-2	-13	-3	0	0	0	0	-18	18
1280	0	0	0	0	0	0	0	-1	0	0	0	0	0	-1	1
1281	0	0	0	0	0	0	0	-1	0	0	0	0	0	-1	1
1282	0	0	0	0	0	0	0	0	0	0	0	0	0	0	0
1283	0	0	0	0	0	0	0	0	0	0	0	0	0	0	0
1284	0	0	0	0	0	0	0	0	0	0	0	0	0	0	0
1285	0	0	0	0	0	0	0	0	0	0	0	0	0	0	0
1286	0	0	0	0	0	0	0	0	0	0	0	0	0	0	0
1287	0	3	0	0	0	0	0	0	0	0	0	0	3	0	3
1288	0	0	0	0	0	0	0	0	0	0	0	0	0	0	0
1289	0	0	0	0	0	0	0	0	-1	0	0	0	0	-1	1
1290	0	1	0	0	0	0	0	0	0	0	0	0	1	0	1
1291	0	0	0	0	0	0	-1	-8	0	0	0	0	0	-9	9
1292	0	0	0	0	0	0	0	0	0	0	0	0	0	0	0
1293	0	0	0	0	0	0	0	0	0	0	0	0	0	0	0
1294	0	0	0	0	0	0	0	0	0	0	0	0	0	0	0
1295	0	0	0	0	0	0	0	0	0	0	0	0	0	0	0
1296	0	0	0	0	0	0	0	0	0	0	0	0	0	0	0
1297	0	0	0	0	0	0	0	0	0	0	0	0	0	0	0
1298	0	0	0	0	0	0	0	0	0	0	0	0	0	0	0
1299	0	0	0	0	0	0	0	0	0	0	0	0	0	0	0
1300	0	0	0	0	0	0	0	0	0	0	0	0	0	0	0
1301	0	0	0	0	0	0	0	0	0	0	0	0	0	0	0
1302	0	0	0	0	0	0	0	0	0	0	0	0	0	0	0
1303	0	0	0	0	0	0	0	0	0	0	0	0	0	0	0
1304	0	0	0	0	0	0	0	0	0	0	0	0	0	0	0
1305	0	0	0	0	0	0	0	0	0	0	0	0	0	0	0
1306	0	0	0	0	0	0	0	-1	0	0	0	0	0	-1	1
1307	0	0	0	0	0	0	0	0	0	0	0	0	0	0	0
1308	0	0	0	0	0	0	0	0	0	0	0	0	0	0	0
1309	0	1	0	0	0	0	0	0	0	0	0	0	1	0	1
1310	0	0	0	0	0	0	0	0	0	0	0	0	0	0	0
1311	0	0	0	0	0	0	0	0	0	0	0	0	0	0	0
1312	0	0	0	0	0	0	0	-1	0	0	0	0	0	-1	1
1313	0	1	0	0	0	0	0	0	0	0	0	0	1	0	1
1314	0	0	0	0	0	0	0	0	0	0	0	0	0	0	0
1315	0	0	0	0	0	0	0	0	0	0	0	0	0	0	0
1316	0	0	0	0	0	0	0	0	0	0	0	0	0	0	0
1317	0	0	0	0	0	0	0	0	0	0	0	0	0	0	0
1318	0	0	0	0	0	0	0	0	0	0	0	0	0	0	0
1319	0	0	0	0	0	0	0	0	0	0	0	0	0	0	0
1320	0	0	0	0	0	0	0	0	0	0	0	0	0	0	0
1321	0	0	0	0	0	0	0	0	0	0	0	0	0	0	0
1322	0	0	0	0	0	0	0	0	0	0	0	0	0	0	0
1323	0	0	0	0	0	0	0	0	0	0	0	0	0	0	0
1324	0	0	0	0	0	0	0	0	0	0	0	0	0	0	0
1325	0	0	0	0	0	0	0	0	0	0	0	0	0	0	0
1326	0	14	0	0	0	0	0	0	0	0	0	0	14	0	14
1327	1	9	0	0	0	0	0	0	0	0	0	0	10	0	10
1328	0	1	0	0	0	0	0	0	0	0	0	0	1	0	1
1329	0	0	0	0	0	0	0	0	0	0	0	0	0	0	0
1330	0	10	0	0	0	0	0	0	0	0	0	0	10	0	10
1331	0	0	2	0	0	0	0	0	0	0	0	0	2	0	2
1332	0	0	0	0	0	0	0	0	0	0	0	0	0	0	0
1333	0	0	0	0	0	0	0	0	0	0	0	0	0	0	0
1334	0	0	0	0	0	0	0	0	0	0	0	0	0	0	0
1335	0	0	0	0	0	0	0	0	0	0	0	0	0	0	0
1336	0	0	0	0	0	0	0	0	0	0	0	0	0	0	0
1337	0	0	0	0	0	0	0	0	0	0	0	0	0	0	0
1338	0	0	0	0	0	0	0	0	0	0	0	0	0	0	0
1339	0	0	0	0	0	0	0	-7	0	0	0	0	0	-7	7
1340	0	0	0	0	0	0	0	0	0	0	0	0	0	0	0
1341	0	0	0	0	0	0	0	0	0	0	0	0	0	0	0
1342	0	0	0	0	0	0	0	0	0	0	0	0	0	0	0
1343	0	0	0	0	0	0	0	0	0	0	0	0	0	0	0
1344	0	0	0	0	0	0	0	0	0	0	0	0	0	0	0
1345	0	1	0	0	0	0	0	0	0	0	0	0	1	0	1
1346	0	0	0	0	0	0	0	0	0	0	0	0	0	0	0
1347	0	0	0	0	0	0	0	0	0	0	0	0	0	0	0
1348	0	0	0	0	0	0	0	0	0	0	0	0	0	0	0
1349	0	0	0	0	0	0	0	0	0	0	0	0	0	0	0
1350	0	0	0	0	0	0	0	0	0	0	0	0	0	0	0
1351	0	0	0	0	0	0	0	0	0	0	0	0	0	0	0
1352	0	0	0	0	0	0	0	0	0	0	0	0	0	0	0
1353	0	0	0	0	0	0	0	0	0	0	0	0	0	0	0
1354	0	0	0	0	0	0	0	0	0	0	0	0	0	0	0
1355	0	0	0	0	0	0	0	-1	0	0	0	0	0	-1	1
1356	0	1	0	0	0	0	0	0	0	0	0	0	1	0	1
1357	0	0	0	0	0	0	0	0	0	0	0	0	0	0	0
1358	0	1	2	0	0	0	0	0	0	0	0	0	3	0	3
1359	0	1	0	0	0	0	0	0	0	0	0	0	1	0	1
1360	0	8	0	0	0	0	0	0	0	0	0	0	8	0	8
1361	1	1	17	0	0	0	0	-6	-1	0	0	0	19	-7	26
1362	0	22	0	0	0	0	0	-3	0	0	0	0	22	-3	25
1363	1	0	0	0	0	0	0	-2	-4	0	0	0	1	-6	7
1364	0	0	0	0	0	0	0	-4	0	0	0	0	0	-4	4
1365	0	0	0	0	0	0	0	-3	0	0	0	0	0	-3	3
1366	0	0	0	0	0	0	0	0	0	0	0	0	0	0	0
1367	0	0	0	0	0	0	0	-9	-1	0	0	0	0	-10	10
1368	0	0	0	0	0	0	0	0	-1	0	0	0	0	-1	1
1369	0	0	0	0	0	0	0	-2	0	0	0	0	0	-2	2
1370	0	0	0	0	1	0	0	0	0	0	0	0	1	0	1
1371	0	0	0	0	0	0	0	0	-1	0	0	0	0	-1	1
1372	0	0	2	0	0	0	0	0	0	0	0	0	2	0	2
1373	0	15	0	0	0	0	0	0	0	0	0	0	15	0	15
1374	0	0	0	0	0	0	0	-11	0	0	0	0	0	-11	11
1375	0	0	0	0	0	0	0	0	0	0	0	0	0	0	0
1376	0	1	0	0	0	0	0	0	0	0	0	0	1	0	1
1377	0	0	0	0	0	0	0	0	0	0	0	0	0	0	0
1378	0	0	0	0	0	0	0	0	0	0	0	0	0	0	0
1379	0	0	0	0	0	0	0	0	0	0	0	0	0	0	0
1380	0	0	0	0	0	0	0	0	0	0	0	0	0	0	0
1381	0	0	0	0	0	0	0	0	0	0	0	0	0	0	0
1382	0	0	0	0	0	0	0	0	0	0	0	0	0	0	0
1383	0	2	0	0	0	0	0	0	0	0	0	0	2	0	2
1384	0	5	0	0	0	0	0	0	0	0	0	0	5	0	5
1385	0	0	0	0	0	0	0	0	0	0	0	0	0	0	0
1386	0	0	0	0	0	0	0	0	0	0	0	0	0	0	0
1387	0	0	0	0	0	0	0	0	0	0	0	0	0	0	0
1388	0	0	0	0	0	0	0	0	0	0	0	0	0	0	0
1389	0	0	0	0	0	0	0	0	0	0	0	0	0	0	0
1390	0	0	0	0	0	0	0	0	0	0	0	0	0	0	0
1391	0	0	0	0	0	0	0	0	-1	0	0	0	0	-1	1
1392	0	4	0	0	0	0	0	0	0	0	0	0	4	0	4
1393	0	1	0	0	0	0	0	-4	0	0	0	0	1	-4	5
1394	0	5	0	0	0	0	0	0	0	0	0	0	5	0	5
1395	0	7	0	0	0	0	0	0	0	0	0	0	7	0	7
1396	1	0	0	0	0	0	0	0	0	0	0	0	1	0	1
1397	0	1	0	0	1	0	0	0	0	0	0	0	2	0	2
1398	0	1	0	0	0	0	0	0	0	0	0	0	1	0	1
1399	1	0	0	0	0	0	0	0	-1	0	0	0	1	-1	2
1400	0	0	0	0	0	0	0	0	0	0	0	0	0	0	0
1401	0	0	0	0	0	0	0	0	0	0	0	0	0	0	0
1402	0	0	0	0	0	0	0	0	0	0	0	0	0	0	0
1403	0	1	0	0	0	0	0	0	0	0	0	0	1	0	1
1404	0	0	0	0	0	0	0	0	0	0	0	0	0	0	0
1405	0	2	0	0	0	0	0	0	0	0	0	0	2	0	2
1406	0	0	0	0	0	0	0	0	0	0	0	0	0	0	0
1407	0	1	0	0	0	0	0	0	0	0	0	0	1	0	1
1408	0	0	0	0	0	0	0	0	0	0	0	0	0	0	0
1409	0	0	0	0	0	0	0	0	0	0	0	0	0	0	0
1410	0	0	0	0	0	0	0	0	0	0	0	0	0	0	0
1411	0	0	0	0	0	0	0	0	0	0	0	0	0	0	0
1412	0	1	0	0	0	0	0	0	0	0	0	0	1	0	1
1413	0	1	0	0	0	0	0	0	0	0	0	0	1	0	1
1414	0	0	0	0	0	0	0	0	0	0	0	0	0	0	0
1415	0	0	0	0	0	0	0	0	0	0	0	0	0	0	0
1416	0	0	0	0	0	0	0	0	0	0	0	0	0	0	0
1417	0	0	0	0	0	0	0	0	0	0	0	0	0	0	0
1418	0	0	0	0	0	0	0	0	0	0	0	0	0	0	0
1419	0	0	0	0	0	0	0	0	0	0	0	0	0	0	0
1420	0	0	0	0	0	0	0	0	0	0	0	0	0	0	0
1421	0	0	0	0	0	0	0	-3	0	0	0	0	0	-3	3
1422	0	0	0	0	0	0	-1	-6	-2	0	0	0	0	-9	9
1423	0	0	0	0	0	0	0	0	0	0	0	0	0	0	0
1424	0	0	0	0	0	0	0	0	0	0	0	0	0	0	0
1425	0	0	0	0	0	0	0	-2	-8	-1	0	0	0	-11	11
1426	0	0	0	0	0	0	0	0	0	0	0	0	0	0	0
1427	0	0	0	0	0	0	0	0	0	0	0	0	0	0	0
1428	0	0	0	0	1	0	0	0	0	0	0	0	1	0	1
1429	0	1	0	0	0	0	0	0	0	0	0	0	1	0	1
1430	0	1	1	1	0	0	0	0	0	0	0	0	3	0	3
1431	0	2	0	0	0	0	0	0	0	0	0	0	2	0	2
1432	1	0	0	0	0	0	0	0	0	0	0	0	1	0	1
1433	0	0	0	0	0	0	0	0	0	0	0	0	0	0	0
1434	0	0	0	0	0	0	0	0	0	0	0	0	0	0	0
1435	0	0	0	0	0	0	0	0	0	0	0	0	0	0	0
1436	0	0	0	0	0	0	0	0	0	0	0	0	0	0	0
1437	0	3	0	0	0	0	0	0	0	0	0	0	3	0	3
1438	1	6	2	0	0	0	0	0	0	0	0	0	9	0	9
1439	0	23	3	0	0	0	0	0	0	0	0	0	26	0	26
1440	2	21	0	0	0	0	0	0	0	0	0	0	23	0	23
1441	1	0	0	0	0	0	0	0	0	0	0	0	1	0	1
1442	0	0	0	0	0	0	0	0	0	0	0	0	0	0	0
1443	0	0	0	0	0	0	0	0	0	0	0	0	0	0	0
1444	0	0	0	0	0	0	0	0	0	0	0	0	0	0	0
1445	0	0	0	0	0	0	0	0	0	0	0	0	0	0	0
1446	0	0	0	0	0	0	0	-6	0	0	0	0	0	-6	6
1447	0	0	0	0	0	0	0	-1	0	0	0	-1	0	-2	2
1448	0	0	0	0	0	0	0	0	0	0	0	0	0	0	0
1449	0	1	0	0	0	0	0	0	0	0	-1	0	1	-1	2
1450	0	0	0	0	0	0	0	-6	-11	0	0	0	0	-17	17
1451	0	0	0	0	0	0	0	-3	-1	0	0	0	0	-4	4
1452	0	1	0	0	0	0	-1	-4	0	0	0	0	1	-5	6
1453	0	0	0	0	0	0	0	0	0	0	0	0	0	0	0
1454	0	0	0	0	0	0	0	-17	0	0	0	0	0	-17	17
1455	0	0	0	0	0	0	0	0	-1	0	0	0	0	-1	1
1456	0	0	0	0	0	0	0	-7	-1	0	0	0	0	-8	8
1457	0	0	0	0	0	0	0	0	0	0	0	0	0	0	0
1458	0	0	0	0	0	0	0	0	-1	0	0	0	0	-1	1
1459	0	1	0	0	0	0	0	0	0	0	0	0	1	0	1
1460	0	0	0	0	0	0	0	0	0	0	0	0	0	0	0
1461	0	0	0	0	0	0	0	0	-3	0	-1	0	0	-4	4
1462	0	0	0	0	0	0	0	0	0	0	0	0	0	0	0
1463	0	0	0	0	0	0	0	0	0	0	0	0	0	0	0
1464	0	0	0	0	1	0	0	0	0	0	0	0	1	0	1
1465	0	0	0	0	0	0	0	0	0	0	0	0	0	0	0
1466	0	0	0	0	0	0	0	0	0	0	0	0	0	0	0
1467	0	0	0	0	0	0	0	0	0	0	0	0	0	0	0
1468	0	0	0	0	0	0	0	0	0	0	0	0	0	0	0
1469	0	0	0	0	0	0	0	0	0	0	0	0	0	0	0
1470	0	0	0	0	0	0	0	0	0	0	0	0	0	0	0
1471	0	0	0	0	0	0	0	0	0	0	0	0	0	0	0
1472	0	0	0	0	0	0	0	0	0	0	0	0	0	0	0
1473	0	0	0	0	0	0	0	0	0	0	0	0	0	0	0
1474	0	0	0	0	0	0	0	0	0	0	0	0	0	0	0
1475	0	0	0	0	0	0	0	0	0	0	0	0	0	0	0
1476	0	1	0	0	0	0	0	0	0	0	0	0	1	0	1
1477	0	0	0	0	0	0	0	0	0	0	0	0	0	0	0
1478	0	0	1	0	0	0	0	0	0	0	0	0	1	0	1
1479	0	5	0	0	0	0	0	0	0	0	0	0	5	0	5
1480	0	1	0	0	0	0	0	0	0	0	0	0	1	0	1
1481	0	0	1	0	0	0	0	0	0	0	0	0	1	0	1
1482	0	0	0	0	0	0	0	0	0	0	0	0	0	0	0
1483	0	0	0	0	0	0	0	0	0	0	0	0	0	0	0
1484	0	0	0	0	0	0	0	0	0	0	0	0	0	0	0
1485	0	15	1	0	0	0	0	0	0	0	0	0	16	0	16
1486	0	0	0	0	0	0	0	0	-1	0	0	0	0	-1	1
1487	0	0	0	0	0	0	0	-1	-1	0	0	0	0	-2	2
1488	0	0	0	0	0	0	0	0	0	0	0	0	0	0	0
1489	0	0	0	0	0	0	0	0	0	0	0	0	0	0	0
1490	0	0	0	0	0	0	0	0	0	0	0	0	0	0	0
1491	0	0	0	0	0	0	0	0	0	0	0	0	0	0	0
1492	0	1	0	0	0	0	0	0	0	0	0	0	1	0	1
1493	0	0	0	0	0	0	0	0	0	0	0	0	0	0	0
1494	0	0	0	0	0	0	0	0	0	0	0	0	0	0	0
1495	0	0	0	0	0	0	0	0	0	0	0	0	0	0	0
1496	0	0	0	0	0	0	0	0	0	0	0	0	0	0	0
1497	0	0	0	0	0	0	0	0	0	0	0	0	0	0	0
1498	0	3	0	0	0	0	0	0	0	0	0	0	3	0	3
1499	0	17	1	0	0	0	0	0	0	0	0	0	18	0	18
1500	0	0	0	0	0	0	0	0	0	0	0	0	0	0	0
1501	0	0	0	0	0	0	0	-2	-1	0	0	0	0	-3	3
1502	0	0	0	0	0	0	0	0	0	0	0	0	0	0	0
1503	0	0	0	0	3	0	0	-1	0	0	0	0	3	-1	4
1504	0	0	5	0	0	0	0	0	0	0	0	0	5	0	5
1505	1	0	2	0	0	0	0	0	0	0	0	0	3	0	3
1506	0	0	0	0	0	0	0	0	0	0	0	0	0	0	0
1507	0	5	0	0	0	1	0	0	0	0	0	0	6	0	6
1508	0	0	0	0	0	0	0	0	0	0	0	0	0	0	0
1509	0	0	0	0	0	0	0	0	0	0	0	0	0	0	0
1510	0	0	0	0	0	0	0	0	0	0	0	0	0	0	0
1511	0	0	0	0	0	0	0	0	0	0	0	0	0	0	0
1512	0	1	0	0	0	0	0	0	0	0	0	0	1	0	1
1513	0	0	0	0	0	0	0	0	0	0	0	0	0	0	0
1514	0	0	0	0	0	0	0	-1	0	0	0	0	0	-1	1
1515	0	0	0	0	0	0	0	0	0	0	0	0	0	0	0
1516	0	0	0	0	0	0	0	0	0	0	0	0	0	0	0
1517	0	0	1	0	0	0	0	0	0	0	0	0	1	0	1
1518	0	0	0	0	0	0	0	0	0	0	0	0	0	0	0
1519	0	0	1	0	0	0	0	0	0	0	0	0	1	0	1
1520	0	5	0	0	0	0	0	0	0	0	0	0	5	0	5
1521	0	1	0	0	0	0	0	0	0	0	0	0	1	0	1
1522	1	0	0	0	0	0	0	0	0	0	0	0	1	0	1
1523	0	0	0	0	0	0	0	0	0	0	0	0	0	0	0
1524	0	0	0	0	0	0	0	0	0	0	0	0	0	0	0
1525	0	1	0	0	0	0	0	0	0	0	0	0	1	0	1
1526	0	1	0	0	0	0	0	0	0	0	0	0	1	0	1
1527	0	0	0	0	0	0	0	0	0	0	0	0	0	0	0
1528	0	0	0	0	0	0	0	0	0	0	0	0	0	0	0
1529	0	0	0	0	0	0	0	0	0	0	0	0	0	0	0
1530	0	0	0	0	0	0	0	0	0	0	0	0	0	0	0
1531	0	0	0	0	0	0	0	0	0	0	0	0	0	0	0
1532	0	0	0	0	0	0	0	0	0	0	0	0	0	0	0
1533	0	0	0	0	0	0	0	-1	0	0	0	0	0	-1	1
1534	0	0	0	0	0	0	0	0	0	0	0	0	0	0	0
1535	0	0	0	0	2	0	0	0	0	0	0	0	2	0	2
1536	0	0	2	0	0	0	0	0	0	0	0	0	2	0	2
1537	0	0	0	0	0	0	0	0	0	0	0	0	0	0	0
1538	0	0	0	0	0	0	0	0	-1	0	0	0	0	-1	1
1539	0	0	0	0	0	0	0	0	0	0	0	0	0	0	0
1540	0	0	0	0	0	0	0	0	0	0	0	0	0	0	0
1541	0	0	0	0	0	0	0	0	0	0	0	0	0	0	0
1542	0	0	0	0	0	0	0	0	0	0	0	0	0	0	0
1543	0	1	0	0	0	0	0	-2	0	0	0	0	1	-2	3
1544	0	1	0	0	0	0	0	0	0	0	0	0	1	0	1
1545	0	0	0	0	0	0	0	0	-1	0	0	0	0	-1	1
1546	0	0	0	0	0	1	0	0	0	0	0	0	1	0	1
1547	0	1	0	0	0	0	0	0	0	0	0	0	1	0	1
1548	0	1	9	0	0	0	0	0	0	0	0	0	10	0	10
1549	0	7	0	0	0	0	0	0	0	0	0	0	7	0	7
1550	0	2	0	0	0	0	0	0	0	0	-1	0	2	-1	3
1551	0	2	0	0	0	0	0	-4	0	0	0	0	2	-4	6
1552	0	1	0	0	0	0	0	0	0	0	0	0	1	0	1
1553	0	0	0	0	0	0	0	0	0	0	0	0	0	0	0
1554	0	0	0	0	0	0	0	0	0	0	0	0	0	0	0
1555	0	0	0	0	0	0	0	-1	-4	-2	0	0	0	-7	7
1556	0	0	0	0	0	0	0	-2	0	0	0	0	0	-2	2
1557	0	0	0	0	0	0	-1	0	0	0	0	0	0	-1	1
1558	0	0	1	0	0	0	0	0	0	0	0	0	1	0	1
1559	0	1	0	0	0	0	0	0	0	0	0	0	1	0	1
1560	0	4	0	0	0	0	-3	0	0	0	0	0	4	-3	7
1561	0	0	0	0	0	0	0	-1	0	0	0	0	0	-1	1
1562	0	0	1	0	0	0	0	0	0	0	0	0	1	0	1
1563	0	0	0	0	2	0	0	0	0	0	0	0	2	0	2
1564	0	0	0	0	0	0	0	0	0	0	0	0	0	0	0
1565	0	1	0	0	0	0	0	0	0	0	0	0	1	0	1
1566	0	106	29	0	0	0	0	0	0	0	0	0	135	0	135
1567	0	4	0	0	0	0	0	0	0	0	0	0	4	0	4
1568	0	1	0	0	0	0	0	0	0	0	0	0	1	0	1
1569	1	8	1	0	1	0	0	-1	0	0	0	0	11	-1	12
1570	0	19	0	0	0	0	0	-4	0	0	0	0	19	-4	23
1571	0	0	0	1	0	0	0	0	0	0	0	0	1	0	1
1572	0	0	0	0	0	0	0	0	0	0	0	0	0	0	0
1573	0	2	0	0	0	0	0	0	0	0	0	0	2	0	2
1574	0	0	0	0	0	0	0	0	0	0	0	0	0	0	0
1575	0	0	0	0	0	0	0	0	0	0	0	0	0	0	0
1576	0	0	0	0	0	0	0	-1	0	0	0	0	0	-1	1
1577	0	0	0	0	0	0	0	0	0	0	0	0	0	0	0
1578	0	0	0	0	0	0	0	0	0	0	0	0	0	0	0
1579	0	1	0	0	0	0	0	0	0	0	0	0	1	0	1
1580	0	0	1	0	0	0	0	0	0	0	0	0	1	0	1
1581	0	0	0	0	0	0	0	0	0	0	0	0	0	0	0
1582	0	0	0	0	0	0	0	0	0	0	0	0	0	0	0
1583	0	0	0	0	0	0	0	0	0	0	0	0	0	0	0
1584	0	0	0	0	0	0	0	0	0	0	0	0	0	0	0
1585	0	0	0	0	0	0	0	0	0	0	0	0	0	0	0
1586	0	0	0	0	0	0	0	0	0	0	0	0	0	0	0
1587	0	0	0	0	0	0	0	0	0	0	0	0	0	0	0
1588	0	0	0	0	0	0	0	0	0	0	0	0	0	0	0
1589	0	0	0	0	0	0	0	0	0	0	0	0	0	0	0
1590	0	0	1	0	0	0	0	0	0	0	0	0	1	0	1
1591	0	0	0	0	0	0	0	0	0	0	0	0	0	0	0
1592	0	0	0	0	0	0	0	-1	0	0	0	0	0	-1	1
1593	0	0	0	0	0	0	0	0	0	0	0	0	0	0	0
1594	0	0	0	0	0	0	0	0	0	0	0	0	0	0	0
1595	0	0	0	0	0	0	0	0	0	0	0	0	0	0	0
1596	0	1	0	0	0	0	0	-1	-3	0	0	0	1	-4	5
1597	0	0	0	0	0	0	0	-13	-6	0	0	0	0	-19	19
1598	0	0	0	0	0	0	0	-18	-1	0	0	0	0	-19	19
1599	0	0	0	0	0	0	0	-3	-2	-1	0	0	0	-6	6
1600	0	0	0	0	0	0	0	-20	-24	0	0	0	0	-44	44
1601	0	0	0	0	0	0	0	-56	-7	0	0	0	0	-63	63
1602	0	0	0	0	0	0	-3	-12	-2	0	0	0	0	-17	17
1603	0	0	0	0	0	0	0	-8	-3	0	0	0	0	-11	11
1604	0	0	0	0	0	0	0	-4	-4	0	0	0	0	-8	8
1605	0	0	0	0	0	0	0	-2	0	0	0	0	0	-2	2
1606	0	0	0	0	0	0	0	-3	0	0	0	0	0	-3	3
1607	0	0	0	0	0	0	0	-2	0	0	0	0	0	-2	2
1608	0	0	1	0	0	0	0	0	0	0	0	0	1	0	1
1609	0	0	0	0	0	0	0	0	0	0	0	0	0	0	0
1610	0	0	0	0	0	0	0	0	0	0	0	0	0	0	0
1611	0	0	0	0	0	0	0	0	0	0	0	0	0	0	0
1612	1	0	0	0	0	0	0	0	0	0	-1	0	1	-1	2
1613	0	0	0	0	0	0	0	0	0	0	0	0	0	0	0
1614	0	0	1	0	0	0	0	0	0	0	0	0	1	0	1
1615	0	0	0	0	0	0	0	0	0	0	0	0	0	0	0
1616	0	0	0	0	0	0	0	0	0	0	0	0	0	0	0
1617	0	0	0	0	0	0	0	0	0	0	0	0	0	0	0
1618	0	2	0	0	0	0	0	0	0	0	0	0	2	0	2
1619	0	0	0	0	0	0	0	0	0	0	0	0	0	0	0
1620	0	0	0	0	0	0	0	0	0	0	0	0	0	0	0
1621	0	0	0	0	0	0	0	0	0	0	0	0	0	0	0
1622	0	0	0	0	0	0	0	0	0	0	0	0	0	0	0
1623	0	0	0	0	0	0	0	0	0	0	0	0	0	0	0
1624	0	3	0	0	0	0	0	0	0	0	0	0	3	0	3
1625	0	0	0	0	0	0	0	0	0	0	0	0	0	0	0
1626	0	0	0	0	0	0	0	-4	0	0	0	0	0	-4	4
1627	0	0	0	0	0	0	0	0	0	0	0	0	0	0	0
1628	0	0	0	0	0	0	0	0	0	0	0	0	0	0	0
1629	0	0	0	0	0	0	-1	-1	-1	0	0	0	0	-3	3
1630	0	0	1	0	0	0	0	0	0	0	0	0	1	0	1
1631	0	0	0	0	0	0	0	0	0	0	0	0	0	0	0
1632	0	0	0	0	0	0	0	0	0	0	0	0	0	0	0
1633	0	0	0	0	0	0	0	0	0	0	0	0	0	0	0
1634	0	0	0	0	0	0	0	0	-3	0	0	0	0	-3	3
1635	0	0	0	0	0	0	-1	-3	-8	0	0	0	0	-12	12
1636	0	0	0	0	0	0	0	-3	0	0	0	0	0	-3	3
1637	0	0	0	0	0	0	0	-3	0	0	0	0	0	-3	3
1638	0	0	0	0	0	0	0	0	0	0	0	0	0	0	0
1639	0	0	0	0	0	0	0	0	0	0	0	0	0	0	0
1640	0	0	0	0	0	0	0	0	-1	0	0	0	0	-1	1
1641	0	0	0	0	0	0	0	-8	-2	0	0	0	0	-10	10
1642	0	0	0	0	0	0	0	-2	0	0	0	0	0	-2	2
1643	0	0	0	0	0	0	0	0	0	0	0	0	0	0	0
1644	0	0	0	0	0	0	0	0	0	0	0	0	0	0	0
1645	0	0	0	0	0	0	0	0	0	-2	-1	0	0	-3	3
1646	0	0	0	0	0	0	0	0	-1	0	-1	0	0	-2	2
1647	0	0	0	0	2	0	-1	-84	-9	-1	0	0	2	-95	97
1648	0	0	0	0	0	0	0	0	0	0	0	0	0	0	0
1649	0	0	0	0	0	0	0	-4	0	0	0	0	0	-4	4
1650	0	0	0	0	0	0	-1	0	0	0	0	0	0	-1	1
1651	0	1	0	0	0	0	0	0	0	0	0	0	1	0	1
1652	0	0	0	0	0	0	0	0	0	0	0	0	0	0	0
1653	0	0	0	0	0	0	0	0	0	0	0	0	0	0	0
1654	0	0	0	0	0	0	0	0	0	0	0	0	0	0	0
1655	0	0	0	0	2	0	0	0	0	0	0	0	2	0	2
1656	0	1	0	0	0	0	0	0	0	0	0	0	1	0	1
1657	0	1	0	0	0	0	0	0	0	0	0	0	1	0	1
1658	0	0	0	0	0	0	0	0	0	0	0	0	0	0	0
1659	0	0	0	0	0	0	0	0	0	0	0	0	0	0	0
1660	0	0	0	0	0	0	0	0	0	0	0	0	0	0	0
1661	0	0	0	0	0	0	0	0	0	0	0	0	0	0	0
1662	0	2	0	0	0	0	0	-2	0	0	0	0	2	-2	4
1663	0	0	0	0	0	0	0	0	0	0	0	0	0	0	0
1664	0	0	0	0	0	0	0	-1	0	0	0	0	0	-1	1
1665	0	0	0	0	0	0	0	0	0	0	0	0	0	0	0
1666	0	0	0	0	0	0	0	0	0	0	0	0	0	0	0
1667	0	0	0	0	0	0	0	0	0	0	0	0	0	0	0
1668	0	0	0	0	0	0	0	0	0	0	0	0	0	0	0
1669	0	0	0	0	0	0	0	0	0	0	0	0	0	0	0
1670	0	0	0	0	0	0	0	0	0	0	0	0	0	0	0
1671	0	0	0	0	0	0	0	0	0	0	0	0	0	0	0
1672	0	0	0	0	0	0	0	0	0	0	0	0	0	0	0
1673	0	0	0	0	0	0	0	-2	0	0	0	0	0	-2	2
1674	0	0	0	0	0	0	0	0	-1	0	0	0	0	-1	1
1675	0	0	0	0	0	0	0	-3	0	0	0	0	0	-3	3
1676	0	0	0	0	0	0	0	0	0	0	0	0	0	0	0
1677	0	0	0	0	0	0	0	0	0	0	0	0	0	0	0
1678	0	1	0	0	0	0	0	0	0	0	0	0	1	0	1
1679	0	0	0	0	0	0	0	-2	0	0	0	0	0	-2	2
1680	0	0	0	0	0	0	0	0	0	0	0	0	0	0	0
1681	0	0	0	0	0	0	0	0	-1	0	0	0	0	-1	1
1682	0	1	0	0	0	0	0	0	0	0	0	0	1	0	1
1683	0	0	0	0	0	0	0	0	0	0	0	0	0	0	0
1684	0	1	0	0	0	0	0	-1	0	0	0	0	1	-1	2
1685	0	0	0	0	0	0	0	-16	-1	0	0	0	0	-17	17
1686	0	0	0	0	0	0	0	-1	0	0	0	0	0	-1	1
1687	0	1	0	0	0	0	0	0	0	0	0	0	1	0	1
1688	0	0	0	0	0	0	0	-2	0	0	0	0	0	-2	2
1689	0	0	0	0	0	0	0	0	0	0	0	0	0	0	0
1690	0	0	0	0	0	0	0	0	0	0	0	0	0	0	0
1691	0	0	0	0	0	0	0	0	0	0	0	0	0	0	0
1692	0	0	0	0	0	0	0	0	0	0	0	0	0	0	0
1693	0	1	0	0	0	0	0	0	0	0	0	0	1	0	1
1694	0	0	0	0	0	0	0	-1	0	0	0	0	0	-1	1
1695	0	0	0	0	0	0	0	-6	-1	0	0	0	0	-7	7
1696	0	0	0	0	0	0	0	0	0	0	0	0	0	0	0
1697	0	0	0	0	0	0	0	0	0	0	0	0	0	0	0
1698	0	0	0	0	0	0	0	0	0	0	0	0	0	0	0
1699	0	0	0	0	0	0	0	0	0	0	0	0	0	0	0
1700	0	0	0	0	0	0	0	0	0	0	0	0	0	0	0
1701	0	0	0	0	0	0	0	-1	0	0	0	0	0	-1	1
1702	0	0	0	0	0	0	0	0	0	0	0	0	0	0	0
1703	0	1	0	0	0	0	0	0	0	0	0	0	1	0	1
1704	0	0	0	0	0	0	0	0	0	0	0	0	0	0	0
1705	0	0	0	0	0	0	0	0	0	0	0	0	0	0	0
1706	0	1	0	0	0	0	0	0	0	0	0	0	1	0	1
1707	0	2	0	0	0	0	0	0	0	0	0	0	2	0	2
1708	0	0	0	0	0	0	0	0	0	0	0	0	0	0	0
1709	0	0	0	0	0	0	0	0	0	0	0	0	0	0	0
1710	0	0	0	0	0	0	0	0	0	0	0	0	0	0	0
1711	0	0	0	0	0	0	0	0	0	0	0	0	0	0	0
1712	0	0	0	0	0	0	0	0	0	0	0	0	0	0	0
1713	0	0	0	0	0	0	0	0	0	0	0	0	0	0	0
1714	0	0	0	0	0	0	0	0	0	0	0	0	0	0	0
1715	0	0	0	0	0	0	0	0	0	0	0	0	0	0	0
1716	1	0	0	0	0	0	0	0	0	0	0	0	1	0	1
1717	0	1	0	0	0	0	0	0	0	0	0	0	1	0	1
1718	0	0	0	1	0	0	0	0	0	0	0	0	1	0	1
1719	0	6	0	0	0	0	0	0	0	0	0	0	6	0	6
1720	0	7	0	0	0	0	0	0	0	0	0	0	7	0	7
1721	0	0	0	0	0	0	0	0	0	0	0	0	0	0	0
1722	0	0	0	0	0	0	0	0	0	0	0	0	0	0	0
1723	0	0	0	1	0	0	0	0	0	0	0	0	1	0	1
1724	0	1	0	0	0	0	0	0	0	0	0	0	1	0	1
1725	0	7	0	0	0	0	0	0	0	0	0	0	7	0	7
1726	0	0	0	0	0	0	0	0	0	0	0	0	0	0	0
1727	0	0	0	0	0	0	0	0	0	0	0	0	0	0	0
1728	0	0	0	0	0	0	0	0	0	0	0	0	0	0	0
1729	0	0	0	0	0	0	0	0	0	0	0	0	0	0	0
1730	0	0	0	0	0	0	0	0	0	0	0	0	0	0	0
1731	0	0	0	0	0	0	0	0	0	0	0	0	0	0	0
1732	0	0	0	0	0	0	0	0	0	0	0	0	0	0	0
1733	0	0	0	0	0	0	0	-1	-5	-1	0	0	0	-7	7
1734	0	0	0	0	0	0	0	-176	-50	-1	0	0	0	-227	227
1735	0	0	0	0	0	0	-2	-24	0	0	0	-1	0	-27	27
1736	0	0	0	0	0	0	-2	-1	0	0	0	0	0	-3	3
1737	0	0	0	0	0	0	0	0	0	0	0	0	0	0	0
1738	0	0	0	0	0	0	0	0	0	0	0	-1	0	-1	1
1739	0	0	0	0	0	0	0	0	0	0	0	0	0	0	0
1740	0	0	0	0	0	0	0	0	0	0	0	0	0	0	0
1741	0	1	0	0	0	0	0	0	0	0	0	0	1	0	1
1742	0	0	0	0	0	0	0	-6	0	0	0	0	0	-6	6
1743	0	0	0	0	0	0	0	0	-2	0	0	0	0	-2	2
1744	0	0	0	0	0	0	0	-5	0	0	0	0	0	-5	5
1745	0	0	0	0	0	0	0	-3	0	0	-1	0	0	-4	4
1746	0	0	0	0	0	0	-1	-8	-1	0	0	0	0	-10	10
1747	0	0	0	0	0	0	0	0	0	0	0	0	0	0	0
1748	0	0	0	0	0	0	0	0	0	0	0	0	0	0	0
1749	0	1	0	0	0	0	0	0	0	0	0	0	1	0	1
1750	0	0	0	0	0	0	0	0	0	0	0	0	0	0	0
1751	0	0	0	0	0	0	0	0	0	0	0	0	0	0	0
1752	0	0	0	0	0	0	0	0	0	0	0	0	0	0	0
1753	0	0	0	0	0	0	0	0	0	0	0	0	0	0	0
1754	0	0	0	0	0	0	0	0	0	0	0	0	0	0	0
1755	0	0	0	0	0	0	0	0	0	0	0	0	0	0	0
1756	0	0	0	0	0	0	0	0	0	0	0	0	0	0	0
1757	0	0	0	0	0	0	0	0	0	0	0	0	0	0	0
1758	0	0	0	0	0	0	0	0	0	0	0	0	0	0	0
1759	0	0	0	0	0	0	0	0	0	0	0	0	0	0	0
1760	0	0	0	0	0	0	0	0	0	0	0	0	0	0	0
1761	0	0	0	0	0	0	0	0	0	0	0	0	0	0	0
1762	0	0	0	0	0	0	0	0	0	0	0	0	0	0	0
1763	0	0	0	0	0	0	0	0	0	0	0	0	0	0	0
1764	0	0	0	0	0	0	0	0	0	0	0	0	0	0	0
1765	0	0	0	0	0	0	0	0	0	0	0	0	0	0	0
1766	0	0	0	0	0	0	0	0	0	0	0	0	0	0	0
1767	0	0	0	0	0	0	0	0	0	0	0	0	0	0	0
1768	0	0	0	0	0	0	0	0	0	0	0	0	0	0	0
1769	0	0	0	0	0	0	0	0	0	0	0	0	0	0	0
1770	0	0	0	0	0	0	0	0	0	0	0	0	0	0	0
1771	0	0	0	0	0	0	0	0	0	0	0	0	0	0	0
1772	0	0	0	0	0	0	0	0	0	0	0	0	0	0	0
1773	0	0	0	0	0	0	0	0	0	0	0	0	0	0	0
1774	0	0	0	0	0	0	0	0	0	0	0	0	0	0	0
1775	0	0	0	0	0	0	0	0	0	0	0	0	0	0	0
1776	1	0	0	0	0	0	0	0	0	0	0	0	1	0	1
1777	0	0	0	0	0	0	0	0	0	0	0	0	0	0	0
1778	0	0	0	0	0	0	0	0	0	0	0	0	0	0	0
1779	0	0	0	0	0	0	0	0	0	0	0	0	0	0	0
1780	0	0	0	0	0	0	0	0	-1	0	0	0	0	-1	1
1781	0	0	0	0	0	0	0	0	0	0	0	0	0	0	0
1782	0	0	0	0	0	0	0	0	-1	0	0	0	0	-1	1
1783	0	0	0	0	0	0	0	-1	0	0	0	0	0	-1	1
1784	0	0	0	0	0	0	0	0	0	0	0	0	0	0	0
1785	0	0	0	0	0	0	0	-1	0	0	0	0	0	-1	1
1786	0	1	2	0	0	0	0	0	0	0	0	0	3	0	3
1787	0	7	0	0	0	0	0	-1	0	0	0	0	7	-1	8
1788	0	43	0	0	0	0	0	0	-1	0	0	0	43	-1	44
1789	1	0	0	0	0	0	-1	-4	-1	0	0	0	1	-6	7
1790	0	2	0	0	0	0	0	-2	0	0	0	0	2	-2	4
1791	0	0	0	0	0	0	0	0	0	0	0	0	0	0	0
1792	0	0	0	1	0	0	0	-1	0	0	0	0	1	-1	2
1793	2	2	6	0	0	0	0	-7	0	0	0	0	10	-7	17
1794	1	3	0	0	0	0	0	0	0	0	0	0	4	0	4
1795	0	0	0	0	0	0	0	-2	0	0	0	0	0	-2	2
1796	0	0	0	0	0	0	0	0	0	0	0	0	0	0	0
1797	0	0	0	0	0	0	0	0	0	0	0	0	0	0	0
1798	0	0	0	0	0	0	0	0	0	0	0	0	0	0	0
1799	0	0	0	0	0	0	0	0	0	0	0	0	0	0	0
1800	0	0	0	0	0	0	0	0	0	0	0	0	0	0	0
1801	0	0	0	0	0	0	0	0	0	0	0	0	0	0	0
1802	0	0	0	0	0	0	0	0	0	0	0	0	0	0	0
1803	0	0	0	0	0	0	0	-1	0	0	0	0	0	-1	1
1804	0	0	0	0	0	0	0	0	0	0	0	0	0	0	0
1805	0	0	0	0	0	0	0	0	0	0	0	0	0	0	0
1806	0	0	0	0	0	0	0	0	0	0	0	0	0	0	0
1807	0	0	0	0	0	0	0	0	0	0	0	0	0	0	0
1808	0	0	0	0	0	0	0	0	0	0	0	0	0	0	0
1809	0	0	0	0	0	0	0	0	0	0	0	0	0	0	0
1810	0	0	0	0	0	0	0	0	0	0	0	0	0	0	0
1811	0	0	0	0	0	0	0	0	0	0	0	0	0	0	0
1812	0	0	0	0	0	0	0	0	0	0	0	0	0	0	0
1813	0	0	0	0	0	0	0	0	0	0	0	0	0	0	0
1814	0	0	0	0	0	0	0	0	0	0	0	0	0	0	0
1815	0	0	0	0	0	0	0	0	0	0	0	0	0	0	0
1816	0	0	0	0	0	0	0	0	0	0	0	0	0	0	0
1817	0	0	0	0	0	0	0	0	0	0	0	0	0	0	0
1818	0	0	0	0	0	0	0	0	0	0	0	0	0	0	0
1819	0	0	0	0	0	0	0	0	0	0	0	0	0	0	0
1820	0	0	0	0	0	0	0	0	0	0	0	0	0	0	0
1821	0	0	0	0	0	0	0	0	0	0	0	0	0	0	0
1822	0	0	0	0	0	0	0	0	0	0	0	0	0	0	0
1823	0	0	0	0	0	0	0	0	0	0	0	0	0	0	0
1824	0	0	0	0	0	0	0	0	0	0	0	0	0	0	0
1825	0	0	0	0	0	0	0	0	0	0	0	0	0	0	0
1826	0	0	0	0	0	0	0	0	0	0	0	0	0	0	0
1827	0	1	0	0	0	0	0	0	0	0	0	0	1	0	1
1828	0	0	0	0	0	0	0	0	0	0	0	0	0	0	0
1829	0	13	10	2	0	0	0	0	0	0	0	0	25	0	25
1830	2	14	1	1	0	0	0	0	0	0	0	0	18	0	18
1831	0	0	1	0	0	0	0	0	0	0	0	0	1	0	1
1832	0	1	1	0	0	0	0	0	0	0	0	0	2	0	2
1833	1	0	0	0	0	0	0	0	0	0	0	0	1	0	1
1834	0	11	12	0	0	0	0	0	0	0	0	0	23	0	23
1835	0	0	0	0	0	0	-1	-3	-1	-2	0	0	0	-7	7
1836	0	0	0	0	0	0	0	-4	0	0	0	0	0	-4	4
1837	1	0	0	0	0	0	0	0	0	0	0	0	1	0	1
1838	0	0	0	0	0	0	0	0	0	0	0	0	0	0	0
1839	0	0	0	0	0	0	0	0	0	0	0	0	0	0	0
1840	0	0	0	0	0	0	0	0	0	0	0	0	0	0	0
1841	0	0	0	0	0	0	0	0	0	0	0	0	0	0	0
1842	0	0	0	0	0	0	0	0	0	0	0	0	0	0	0
1843	0	0	0	0	0	0	0	0	0	0	0	0	0	0	0
1844	0	1	0	0	0	0	0	0	0	0	0	0	1	0	1
1845	0	0	0	0	0	0	0	0	0	0	0	0	0	0	0
1846	0	0	0	0	0	0	0	0	0	0	0	0	0	0	0
1847	0	0	0	0	0	0	0	0	0	0	0	0	0	0	0
1848	0	0	1	0	0	0	0	0	0	0	0	0	1	0	1
1849	0	1	0	0	0	0	0	0	0	0	0	0	1	0	1
1850	0	5	0	0	0	0	0	0	0	0	0	0	5	0	5
1851	0	4	0	0	0	0	0	0	0	0	0	0	4	0	4
1852	0	0	0	0	0	0	0	0	0	0	0	0	0	0	0
1853	0	2	0	0	0	0	0	0	0	0	0	0	2	0	2
1854	0	0	0	0	0	0	0	0	0	0	0	0	0	0	0
1855	0	8	4	0	0	0	0	0	0	0	0	0	12	0	12
1856	0	3	0	0	0	0	0	0	0	0	0	0	3	0	3
1857	0	6	1	0	0	0	0	0	0	0	0	0	7	0	7
1858	1	3	0	0	0	0	0	0	0	0	0	0	4	0	4
1859	0	0	0	0	0	0	0	0	0	0	0	0	0	0	0
1860	0	2	0	0	0	0	0	0	0	0	0	0	2	0	2
1861	0	0	0	0	0	0	0	0	0	0	0	0	0	0	0
1862	0	0	0	0	0	0	0	0	0	0	0	0	0	0	0
1863	0	0	0	0	0	0	0	0	0	0	0	0	0	0	0
1864	0	0	0	0	0	0	0	0	0	0	0	0	0	0	0
1865	0	0	0	0	0	0	0	0	0	0	0	0	0	0	0
1866	0	0	0	0	0	0	0	0	0	0	0	0	0	0	0
1867	0	0	0	0	0	0	0	0	0	0	0	0	0	0	0
1868	0	0	0	0	0	0	0	0	-2	0	0	0	0	-2	2
1869	0	0	0	0	0	0	0	0	0	0	0	0	0	0	0
1870	0	0	0	0	0	0	0	0	0	0	0	0	0	0	0
1871	0	2	0	0	0	0	0	0	0	0	0	0	2	0	2
1872	0	0	0	0	0	0	0	0	0	0	0	0	0	0	0
1873	0	0	0	0	0	0	0	0	0	0	0	0	0	0	0
1874	0	1	0	0	0	0	0	0	0	0	0	0	1	0	1
1875	0	0	0	0	0	0	0	0	0	0	0	0	0	0	0
1876	0	0	0	0	0	0	0	0	0	0	0	0	0	0	0
1877	0	0	0	0	0	0	0	0	0	0	0	0	0	0	0
1878	0	0	0	0	0	0	0	-1	0	0	0	0	0	-1	1
1879	0	0	0	0	0	0	0	0	0	0	0	0	0	0	0
1880	0	0	0	0	0	0	0	0	0	0	0	0	0	0	0
1881	0	0	0	0	0	0	0	0	0	0	0	0	0	0	0
1882	0	0	0	0	0	0	0	-1	-1	0	0	0	0	-2	2
1883	1	0	0	0	0	0	0	-6	0	0	0	0	1	-6	7
1884	0	0	0	0	0	0	0	0	0	0	0	0	0	0	0
1885	0	0	0	0	0	0	0	0	0	0	0	0	0	0	0
1886	0	0	0	0	0	0	0	0	0	0	0	0	0	0	0
1887	0	0	0	0	0	0	0	0	0	0	0	0	0	0	0
1888	0	0	0	0	0	0	0	0	0	0	0	0	0	0	0
1889	0	0	0	0	0	0	0	0	0	0	0	0	0	0	0
1890	0	0	0	0	0	0	0	0	0	0	0	0	0	0	0
1891	0	0	0	0	0	0	0	0	0	0	0	0	0	0	0
1892	0	0	0	0	0	0	0	0	0	0	0	0	0	0	0
1893	0	0	0	0	0	0	0	0	0	0	0	0	0	0	0
1894	0	0	0	0	0	0	0	0	0	0	0	0	0	0	0
1895	0	0	0	0	0	0	0	0	0	0	0	0	0	0	0
1896	0	0	0	0	0	0	0	0	0	0	0	0	0	0	0
1897	0	0	0	0	0	0	0	0	0	0	0	0	0	0	0
1898	0	0	0	0	0	0	0	0	0	0	0	0	0	0	0
1899	0	0	0	0	0	0	0	0	0	0	0	0	0	0	0
1900	0	0	0	0	0	0	0	0	0	0	0	0	0	0	0
1901	0	0	0	0	0	0	0	0	0	0	0	0	0	0	0
1902	0	0	0	0	0	0	0	0	0	0	0	0	0	0	0
1903	0	0	0	0	0	0	0	0	0	0	0	0	0	0	0
1904	0	0	0	0	0	0	0	0	0	0	0	0	0	0	0
1905	0	0	0	0	0	0	0	0	0	0	0	0	0	0	0
1906	0	10	32	0	0	0	-1	-2	-1	0	0	0	42	-4	46
1907	0	10	0	0	0	0	0	-1	0	0	0	0	10	-1	11
1908	0	0	0	0	0	2	0	0	0	0	0	0	2	0	2
1909	0	0	0	0	0	0	0	0	0	0	0	0	0	0	0
1910	0	0	0	0	0	0	0	0	0	0	0	0	0	0	0
1911	0	5	3	0	0	0	0	0	0	0	0	0	8	0	8
1912	0	7	0	0	0	0	0	0	0	0	0	0	7	0	7
1913	0	0	0	0	0	0	0	0	0	0	0	0	0	0	0
1914	0	0	0	0	0	0	0	0	0	0	0	0	0	0	0
1915	0	0	0	0	0	0	0	0	0	0	0	0	0	0	0
1916	0	1	0	0	0	0	0	0	0	0	0	0	1	0	1
1917	0	0	0	0	0	0	0	0	0	0	0	0	0	0	0
1918	0	0	0	0	0	0	0	0	0	0	0	0	0	0	0
1919	0	1	0	0	0	0	0	-1	0	0	0	0	1	-1	2
1920	0	1	0	0	0	0	0	0	0	0	0	0	1	0	1
1921	0	1	0	0	0	0	0	-1	0	0	0	0	1	-1	2
1922	0	0	0	0	0	0	0	-12	0	0	-1	0	0	-13	13
1923	0	0	0	0	0	0	0	0	0	0	0	0	0	0	0
1924	0	0	0	0	0	0	0	0	0	0	0	0	0	0	0
1925	0	0	0	0	0	0	0	0	0	0	0	0	0	0	0
1926	0	1	0	0	0	0	0	0	0	0	0	0	1	0	1
1927	0	0	0	0	0	0	0	0	0	0	0	0	0	0	0
1928	0	0	0	0	0	0	0	-1	0	0	0	-1	0	-2	2
1929	0	0	0	0	0	0	0	-1	-4	0	0	0	0	-5	5
1930	0	0	0	0	0	0	0	-1	-1	0	-1	0	0	-3	3
1931	0	0	0	0	0	0	0	-1	0	0	0	0	0	-1	1
1932	0	0	0	0	0	0	0	-4	0	0	0	0	0	-4	4
1933	0	0	0	0	0	0	0	0	0	0	0	0	0	0	0
1934	0	0	0	0	0	0	0	-1	0	0	0	0	0	-1	1
1935	0	0	0	0	0	0	0	0	0	-1	0	0	0	-1	1
1936	0	0	0	0	0	0	0	-2	0	0	0	0	0	-2	2
1937	0	0	0	0	0	0	0	-3	0	0	0	0	0	-3	3
1938	0	2	0	0	0	0	0	0	0	0	0	0	2	0	2
1939	0	0	0	0	0	0	0	-1	0	0	0	0	0	-1	1
1940	0	0	0	0	0	0	0	0	0	0	0	0	0	0	0
1941	0	0	0	0	0	0	0	0	0	0	0	0	0	0	0
1942	0	0	0	0	0	0	0	0	0	0	0	0	0	0	0
1943	0	0	0	0	0	0	0	0	0	0	0	0	0	0	0
1944	0	0	0	0	0	0	0	0	0	0	0	0	0	0	0
1945	0	0	0	0	0	0	0	-1	0	0	0	0	0	-1	1
1946	0	0	0	0	0	0	0	0	0	0	0	0	0	0	0
1947	0	0	0	0	0	0	0	0	0	0	0	0	0	0	0
1948	0	0	0	0	0	0	0	0	0	0	0	0	0	0	0
1949	0	0	0	0	0	0	0	0	0	0	0	0	0	0	0
1950	0	0	0	0	0	0	0	0	0	0	0	0	0	0	0
1951	0	0	0	0	0	0	0	0	0	0	0	0	0	0	0
1952	0	0	0	0	0	0	0	0	0	0	0	0	0	0	0
1953	0	0	0	0	0	0	0	0	0	0	0	0	0	0	0
1954	0	0	0	0	0	0	0	0	0	0	0	0	0	0	0
1955	0	0	0	0	0	0	0	0	0	0	0	0	0	0	0
1956	0	0	0	0	0	0	0	0	0	0	0	0	0	0	0
1957	0	0	0	0	0	0	0	-2	0	0	0	0	0	-2	2
1958	0	0	0	0	0	0	0	0	0	0	0	0	0	0	0
1959	0	0	0	0	0	0	0	0	0	0	0	0	0	0	0
1960	0	0	0	0	0	0	0	0	0	0	0	0	0	0	0
1961	0	0	0	0	0	0	0	0	0	0	0	0	0	0	0
1962	0	0	0	0	0	0	0	-1	0	0	0	0	0	-1	1
1963	0	30	0	0	0	0	0	-2	0	0	0	0	30	-2	32
1964	1	0	0	0	0	0	0	0	-2	0	0	0	1	-2	3
1965	0	0	0	0	0	0	0	0	0	0	0	0	0	0	0
1966	0	0	0	0	0	0	0	0	0	0	0	0	0	0	0
1967	0	0	0	0	0	0	0	-10	0	0	0	0	0	-10	10
1968	0	5	0	0	0	0	0	0	0	0	0	0	5	0	5
1969	0	1	1	0	0	0	0	0	0	0	0	0	2	0	2
1970	1	0	0	0	0	0	0	0	0	0	0	0	1	0	1
1971	0	0	0	0	0	0	0	0	0	0	0	0	0	0	0
1972	0	1	2	0	0	0	0	0	0	0	0	0	3	0	3
1973	0	10	1	0	0	0	0	0	0	0	0	0	11	0	11
1974	0	4	0	0	0	0	0	0	0	0	0	0	4	0	4
1975	0	1	8	0	0	0	0	0	0	0	0	0	9	0	9
1976	0	5	0	0	0	0	0	0	0	0	0	0	5	0	5
1977	0	0	0	0	0	0	0	0	0	0	0	0	0	0	0
1978	0	0	0	0	0	0	0	0	0	0	0	0	0	0	0
1979	0	0	0	0	0	0	0	0	0	0	0	0	0	0	0
1980	0	0	0	0	0	0	0	0	0	0	0	0	0	0	0
1981	0	0	0	0	0	0	0	0	0	0	0	0	0	0	0
1982	0	0	0	0	0	0	0	0	0	0	0	0	0	0	0
1983	0	0	0	0	0	0	0	0	0	0	0	0	0	0	0
1984	0	0	0	0	0	0	0	0	0	0	0	0	0	0	0
1985	0	0	0	0	0	0	0	0	0	0	0	0	0	0	0
1986	0	0	0	0	0	0	0	0	0	0	0	0	0	0	0
1987	0	0	0	0	0	0	0	0	0	0	0	0	0	0	0
1988	0	0	0	0	0	0	0	0	0	0	0	0	0	0	0
1989	0	0	0	0	0	0	0	0	0	0	0	0	0	0	0
1990	0	0	0	0	0	0	0	0	0	0	0	0	0	0	0
1991	0	0	0	0	0	0	0	0	0	0	0	0	0	0	0
1992	0	0	0	0	0	0	0	0	0	0	0	0	0	0	0
1993	0	0	0	0	0	0	0	0	0	0	0	0	0	0	0
1994	0	0	0	0	0	0	0	0	0	0	0	0	0	0	0
1995	0	0	0	0	0	0	0	0	0	0	0	0	0	0	0
1996	0	0	0	0	0	0	0	0	0	0	0	0	0	0	0
1997	0	0	0	0	0	0	0	0	0	0	0	0	0	0	0
1998	0	2	0	0	0	0	0	0	0	0	0	0	2	0	2
1999	0	0	0	0	0	0	0	0	0	0	0	0	0	0	0
[truncated: 12,244 more rows]

## Sheet: HvEV HYT38
position	20_fwd	21_fwd	22_fwd	23_fwd	24_fwd	25_fwd	20_rev	21_rev	22_rev	23_rev	24_rev	25_rev	fwd_total	rev_total	total
1	0	0	0	0	0	0	0	0	0	0	0	0	0	0	0
2	0	0	0	0	0	0	0	0	-1	0	0	0	0	-1	1
3	0	0	0	0	0	0	0	0	0	0	0	0	0	0	0
4	0	0	0	0	0	0	0	0	0	0	0	0	0	0	0
5	0	0	0	0	0	0	0	-2	-3	0	0	0	0	-5	5
6	0	0	0	0	0	0	0	0	0	0	-2	0	0	-2	2
7	0	0	0	0	0	0	0	0	-1	0	0	0	0	-1	1
8	0	0	0	0	0	0	0	0	0	0	0	0	0	0	0
9	0	0	0	0	0	0	0	0	0	0	0	0	0	0	0
10	0	0	0	0	0	0	0	0	0	0	0	0	0	0	0
11	0	0	0	0	0	0	0	0	0	0	0	0	0	0	0
12	0	0	0	0	0	0	0	0	0	0	0	0	0	0	0
13	0	0	0	0	0	0	0	0	0	0	0	0	0	0	0
14	0	0	0	0	0	0	0	0	-1	0	0	0	0	-1	1
15	0	0	0	0	0	0	-1	0	-1	0	0	0	0	-2	2
16	0	0	0	0	0	0	0	0	0	0	0	0	0	0	0
17	0	0	0	0	0	0	0	0	0	0	0	0	0	0	0
18	1	0	0	0	0	0	0	0	0	0	0	0	1	0	1
19	0	0	0	0	0	0	0	0	0	0	-1	0	0	-1	1
20	0	0	0	0	0	0	0	0	0	0	0	0	0	0	0
21	0	0	1	0	0	0	0	0	0	0	0	0	1	0	1
22	0	0	0	0	0	0	0	0	-1	0	0	0	0	-1	1
23	0	0	0	0	0	0	0	-23	-2	0	0	0	0	-25	25
24	0	0	0	0	0	0	-1	-3	-5	0	0	0	0	-9	9
25	0	0	0	0	0	0	0	-4	0	-2	0	0	0	-6	6
26	0	1	0	0	0	0	0	0	0	0	-1	0	1	-1	2
27	0	0	0	0	0	0	0	0	0	0	0	0	0	0	0
28	0	0	5	0	0	0	0	-1	0	0	0	0	5	-1	6
29	0	0	1	0	0	0	0	0	0	0	0	0	1	0	1
30	0	0	0	0	0	0	0	0	0	0	0	0	0	0	0
31	0	0	2	0	0	0	0	0	0	0	0	0	2	0	2
32	0	2	0	0	0	0	0	0	0	0	0	0	2	0	2
33	0	0	0	0	0	0	0	0	0	0	0	0	0	0	0
34	0	0	0	0	0	0	0	-1	0	0	0	0	0	-1	1
35	0	0	0	0	0	0	0	0	0	0	0	0	0	0	0
36	0	0	0	0	0	0	0	0	0	0	0	0	0	0	0
37	0	0	0	0	0	0	0	0	0	0	0	0	0	0	0
38	0	0	0	0	0	0	0	-6	-10	-1	-1	0	0	-18	18
39	0	0	0	0	0	0	0	-1	0	0	0	0	0	-1	1
40	0	0	0	0	0	0	0	0	0	0	0	0	0	0	0
41	0	0	0	0	0	0	0	0	0	0	0	0	0	0	0
42	0	0	0	0	0	0	0	0	0	0	0	0	0	0	0
43	0	3	1	0	0	0	0	0	-1	0	0	0	4	-1	5
44	0	0	0	0	0	0	0	0	0	0	0	0	0	0	0
45	0	0	0	0	0	1	0	0	-2	0	0	0	1	-2	3
46	0	0	0	0	0	0	0	-1	0	0	-1	-1	0	-3	3
47	0	0	0	1	0	0	0	0	0	0	0	0	1	0	1
48	0	0	1	0	0	0	0	0	0	0	0	0	1	0	1
49	0	0	0	0	0	0	0	0	0	0	0	0	0	0	0
50	0	0	0	0	0	0	0	0	0	0	0	0	0	0	0
51	0	0	1	0	0	0	0	0	-2	0	0	0	1	-2	3
52	0	0	0	0	0	0	0	0	0	0	0	0	0	0	0
53	0	1	0	0	0	0	0	0	0	0	0	0	1	0	1
54	0	0	0	0	0	0	0	0	0	0	0	0	0	0	0
55	0	0	1	0	0	0	0	0	0	0	0	0	1	0	1
56	0	1	0	0	0	0	0	0	0	0	0	0	1	0	1
57	0	0	0	0	0	0	0	0	0	0	0	0	0	0	0
58	0	0	0	0	0	0	0	0	0	0	0	0	0	0	0
59	0	0	0	0	0	0	0	0	0	0	0	0	0	0	0
60	0	0	0	1	0	0	0	0	0	0	0	0	1	0	1
61	0	0	0	0	0	0	0	0	0	0	0	0	0	0	0
62	0	0	0	0	0	0	0	0	0	0	0	0	0	0	0
63	0	0	0	0	0	0	0	0	0	0	0	0	0	0	0
64	0	0	0	0	0	0	0	0	0	0	0	0	0	0	0
65	0	0	0	0	0	0	0	0	0	0	0	0	0	0	0
66	0	0	0	0	0	0	0	0	0	0	0	0	0	0	0
67	0	0	0	0	0	0	0	0	0	0	0	0	0	0	0
68	0	0	0	0	0	0	0	0	0	0	0	0	0	0	0
69	0	0	0	0	0	0	0	0	0	0	0	0	0	0	0
70	0	0	0	0	0	0	0	0	0	0	0	0	0	0	0
71	0	0	0	0	0	0	0	0	0	0	0	0	0	0	0
72	0	0	0	0	0	0	0	0	0	-1	0	0	0	-1	1
73	0	0	0	0	0	0	0	-1	0	0	0	0	0	-1	1
74	0	0	0	0	0	0	0	0	0	0	0	0	0	0	0
75	0	0	0	0	0	0	0	0	0	0	0	0	0	0	0
76	0	0	0	0	0	0	0	0	0	0	0	0	0	0	0
77	0	0	0	0	0	0	0	0	0	0	0	0	0	0	0
78	0	0	0	0	0	0	0	0	0	0	0	0	0	0	0
79	0	0	0	0	0	0	0	-1	0	0	0	0	0	-1	1
80	0	0	0	0	0	0	0	0	0	0	0	0	0	0	0
81	0	0	0	0	0	0	0	-1	0	-1	0	0	0	-2	2
82	0	0	0	0	0	0	0	0	0	0	0	0	0	0	0
83	0	0	0	0	0	0	0	-2	0	0	0	0	0	-2	2
84	0	0	0	0	0	0	0	0	0	0	0	0	0	0	0
85	0	0	0	0	0	0	0	0	0	0	0	0	0	0	0
86	0	0	0	0	0	0	0	0	0	0	0	0	0	0	0
87	0	0	0	0	0	0	0	0	0	0	0	0	0	0	0
88	0	0	0	0	0	0	0	0	0	0	0	0	0	0	0
89	0	0	0	0	0	0	0	0	0	0	0	0	0	0	0
90	0	0	0	0	0	0	0	0	0	0	0	0	0	0	0
91	0	0	0	0	0	0	0	0	0	0	0	0	0	0	0
92	0	0	0	0	0	0	0	-2	-3	0	0	0	0	-5	5
93	0	0	0	0	0	0	0	-2	0	0	0	0	0	-2	2
94	0	0	0	0	0	0	0	0	0	0	0	0	0	0	0
95	0	0	0	0	0	0	0	0	0	0	0	0	0	0	0
96	0	0	0	0	0	0	0	0	0	0	0	0	0	0	0
97	0	0	0	0	0	0	0	0	0	0	0	0	0	0	0
98	0	0	0	0	1	0	0	0	0	0	0	0	1	0	1
99	0	0	0	0	0	0	0	0	0	-2	0	0	0	-2	2
100	0	0	0	0	0	0	0	-1	-4	0	0	0	0	-5	5
101	0	0	0	0	0	0	0	-5	0	0	0	0	0	-5	5
102	0	0	0	2	0	0	0	-2	0	0	0	0	2	-2	4
103	0	0	1	0	0	0	0	0	0	0	0	0	1	0	1
104	0	0	0	0	0	0	0	0	0	0	0	0	0	0	0
105	0	0	0	0	0	0	0	0	0	0	0	0	0	0	0
106	0	0	0	0	0	0	0	0	0	0	0	0	0	0	0
107	0	0	0	0	0	0	0	-1	0	0	0	0	0	-1	1
108	0	0	1	0	0	0	0	0	0	0	0	0	1	0	1
109	0	1	0	0	0	0	0	0	0	0	0	0	1	0	1
110	0	1	1	0	0	0	0	0	0	0	0	0	2	0	2
111	0	2	0	0	0	0	0	0	0	0	0	0	2	0	2
112	0	0	0	0	0	0	0	0	0	0	0	0	0	0	0
113	0	0	0	0	0	0	0	0	0	0	0	0	0	0	0
114	0	0	0	0	0	0	0	0	0	0	0	0	0	0	0
115	0	0	0	0	0	0	0	0	0	0	0	0	0	0	0
116	0	0	0	0	0	0	0	0	0	0	0	0	0	0	0
117	0	0	0	0	0	0	0	0	0	0	0	0	0	0	0
118	0	0	0	0	0	0	0	0	0	0	0	0	0	0	0
119	0	0	0	0	0	0	0	0	0	0	0	0	0	0	0
120	1	0	0	0	0	0	0	0	0	0	0	0	1	0	1
121	0	0	0	0	0	0	0	0	-1	0	0	0	0	-1	1
122	0	0	0	0	0	0	0	0	0	0	0	0	0	0	0
123	0	0	0	0	0	0	0	0	0	0	0	0	0	0	0
124	0	0	0	0	0	0	0	0	0	0	0	0	0	0	0
125	0	0	0	0	0	0	0	0	0	0	0	0	0	0	0
126	0	0	0	0	0	0	0	0	0	0	0	0	0	0	0
127	0	0	0	0	0	0	0	0	0	0	0	0	0	0	0
128	0	0	0	0	0	0	0	0	0	0	0	0	0	0	0
129	0	0	0	0	0	0	0	0	0	0	0	0	0	0	0
130	0	0	0	0	0	0	0	0	0	0	0	0	0	0	0
131	0	0	0	0	0	0	0	0	0	0	0	0	0	0	0
132	0	0	0	0	0	0	0	0	-4	0	0	0	0	-4	4
133	0	0	0	0	0	0	0	0	0	0	0	0	0	0	0
134	0	0	0	0	0	0	0	0	0	0	0	0	0	0	0
135	0	0	0	0	0	0	0	-1	0	0	0	0	0	-1	1
136	0	0	0	0	0	0	0	-1	0	0	0	0	0	-1	1
137	0	2	0	0	0	0	0	0	0	-1	0	0	2	-1	3
138	0	0	0	0	0	0	0	0	-1	0	0	0	0	-1	1
139	0	0	0	0	0	0	0	0	0	0	0	0	0	0	0
140	0	0	0	0	0	0	0	0	0	0	0	0	0	0	0
141	0	0	0	0	0	0	0	0	0	0	0	0	0	0	0
142	0	0	0	0	0	0	-1	-1	0	0	0	0	0	-2	2
143	0	0	0	0	0	0	0	0	0	-1	0	0	0	-1	1
144	0	0	0	0	0	0	0	0	0	0	0	0	0	0	0
145	0	0	0	0	0	0	0	0	-1	0	0	0	0	-1	1
146	0	0	0	0	0	0	0	0	0	0	0	0	0	0	0
147	0	0	0	0	0	0	0	0	0	0	0	0	0	0	0
148	0	0	0	0	0	0	0	0	0	0	0	0	0	0	0
149	0	0	0	0	0	0	0	0	0	0	0	0	0	0	0
150	0	0	0	0	0	0	0	0	0	0	0	0	0	0	0
151	0	3	0	0	0	0	0	0	0	0	0	0	3	0	3
152	0	0	0	0	0	0	0	0	0	0	0	0	0	0	0
153	0	1	1	0	0	0	0	0	0	0	0	0	2	0	2
154	1	16	3	0	0	0	0	0	0	0	0	0	20	0	20
155	1	2	0	0	0	0	0	0	0	0	0	0	3	0	3
156	2	0	0	0	0	0	0	0	0	0	0	0	2	0	2
157	0	0	0	0	0	0	0	0	0	0	0	0	0	0	0
158	0	0	0	0	0	0	0	0	0	0	0	0	0	0	0
159	0	0	0	0	0	0	0	0	0	0	0	0	0	0	0
160	0	0	0	0	0	0	0	0	0	0	0	0	0	0	0
161	0	0	1	0	0	0	0	0	0	0	0	0	1	0	1
162	0	1	5	1	0	0	0	0	0	0	0	0	7	0	7
163	0	1	0	0	0	0	0	0	0	0	0	0	1	0	1
164	0	2	0	0	0	0	0	0	0	0	0	0	2	0	2
165	0	0	0	0	0	0	0	0	0	0	0	0	0	0	0
166	0	0	0	0	0	0	0	0	0	0	0	0	0	0	0
167	0	0	0	0	0	0	0	0	0	0	0	0	0	0	0
168	0	0	0	0	0	0	0	0	0	0	0	0	0	0	0
169	1	0	0	0	0	0	0	0	0	0	0	0	1	0	1
170	0	0	0	0	0	0	0	0	0	0	0	0	0	0	0
171	0	0	0	0	0	0	0	0	0	0	0	0	0	0	0
172	0	0	0	0	0	0	0	0	0	0	0	0	0	0	0
173	0	0	0	0	0	0	0	0	0	0	0	0	0	0	0
174	0	0	0	0	0	0	0	0	0	0	0	0	0	0	0
175	0	0	0	0	0	0	0	0	0	0	0	0	0	0	0
176	0	0	0	0	0	0	0	0	-1	0	0	0	0	-1	1
177	0	0	0	0	0	0	0	0	0	0	0	0	0	0	0
178	0	0	1	0	0	0	0	0	0	0	0	0	1	0	1
179	0	0	0	0	0	0	0	0	0	0	0	0	0	0	0
180	0	0	0	0	0	0	0	0	0	-2	0	0	0	-2	2
181	0	0	0	0	0	0	0	0	-4	0	0	0	0	-4	4
182	0	0	0	0	0	0	0	-1	0	0	0	0	0	-1	1
183	0	0	0	0	0	0	0	0	0	0	0	0	0	0	0
184	0	0	0	0	0	0	0	0	0	0	0	0	0	0	0
185	0	0	0	0	0	0	0	-6	0	-1	-1	0	0	-8	8
186	0	0	0	0	0	0	0	0	0	0	0	0	0	0	0
187	0	0	0	1	0	0	0	0	0	0	0	0	1	0	1
188	0	0	0	0	0	0	0	-7	0	0	0	0	0	-7	7
189	0	0	0	0	0	0	0	0	-1	0	0	0	0	-1	1
190	2	0	0	1	0	0	0	0	0	0	0	0	3	0	3
191	0	0	0	0	0	1	0	-2	0	0	0	0	1	-2	3
192	0	0	0	0	0	0	0	0	0	0	0	0	0	0	0
193	0	0	1	3	0	0	0	-1	-1	0	0	0	4	-2	6
194	0	0	1	0	0	1	0	0	0	0	0	0	2	0	2
195	0	0	3	1	0	0	0	0	0	0	0	0	4	0	4
196	0	0	0	0	0	0	0	0	0	-1	0	-2	0	-3	3
197	0	7	0	2	0	0	0	-1	-1	0	0	0	9	-2	11
198	2	0	2	0	0	0	0	-5	-1	-1	0	0	4	-7	11
199	0	0	0	0	0	0	0	0	0	0	0	0	0	0	0
200	0	0	0	0	0	0	0	0	0	0	0	0	0	0	0
201	0	0	3	0	0	0	0	0	0	0	0	0	3	0	3
202	0	0	1	0	0	0	0	-1	-1	0	0	0	1	-2	3
203	0	0	0	0	0	0	0	0	0	0	0	0	0	0	0
204	0	3	0	0	0	0	0	0	0	0	0	0	3	0	3
205	0	0	1	0	0	0	0	0	0	0	0	0	1	0	1
206	0	1	0	0	0	0	0	-2	0	0	0	0	1	-2	3
207	0	0	0	0	2	0	0	0	0	0	0	0	2	0	2
208	0	0	0	0	0	0	0	-1	0	0	0	0	0	-1	1
209	0	0	0	0	0	0	0	-7	0	-1	0	0	0	-8	8
210	0	0	0	0	0	0	0	-1	0	0	0	0	0	-1	1
211	0	0	0	0	0	0	0	-1	-2	0	0	0	0	-3	3
212	0	0	0	0	0	0	0	0	0	0	0	0	0	0	0
213	0	0	0	0	0	0	0	-14	-1	0	-2	0	0	-17	17
214	0	0	0	0	0	0	-1	-3	-2	0	0	0	0	-6	6
215	0	0	0	0	0	0	0	0	-1	0	0	0	0	-1	1
216	0	0	0	0	0	0	0	0	0	0	0	0	0	0	0
217	0	0	0	0	0	0	0	-19	-8	-1	-3	0	0	-31	31
218	0	0	0	0	0	0	0	0	0	0	0	0	0	0	0
219	0	0	0	0	0	0	0	-5	-2	0	0	0	0	-7	7
220	0	0	0	0	0	0	0	-1	-1	0	0	0	0	-2	2
221	0	0	0	0	0	0	0	0	0	0	0	0	0	0	0
222	0	0	0	0	0	0	0	0	0	0	0	0	0	0	0
223	0	0	0	0	0	0	0	0	0	0	0	0	0	0	0
224	0	0	0	0	0	0	0	0	0	0	0	0	0	0	0
225	0	0	0	0	0	0	0	0	0	0	0	0	0	0	0
226	0	0	0	0	0	0	0	0	0	0	0	0	0	0	0
227	0	0	0	0	0	0	0	0	-1	0	0	0	0	-1	1
228	0	0	0	0	0	0	0	0	0	0	0	0	0	0	0
229	0	0	0	0	0	0	0	0	0	0	0	0	0	0	0
230	0	0	0	0	0	0	0	0	0	0	0	0	0	0	0
231	0	0	0	0	0	0	0	0	0	0	0	0	0	0	0
232	0	0	0	0	0	0	0	0	0	0	0	0	0	0	0
233	0	1	0	0	0	0	0	0	0	0	0	0	1	0	1
234	0	0	0	0	0	0	0	0	0	0	0	0	0	0	0
235	0	0	0	0	0	0	0	-1	0	0	0	0	0	-1	1
236	0	0	0	0	0	0	0	0	0	0	-1	0	0	-1	1
237	0	0	1	0	0	0	0	0	0	0	0	0	1	0	1
238	0	0	0	0	0	0	0	0	0	0	0	0	0	0	0
239	0	2	0	0	0	0	0	0	0	0	0	0	2	0	2
240	0	0	0	0	0	0	0	0	-1	-1	0	0	0	-2	2
241	0	0	0	0	0	0	0	0	0	0	0	0	0	0	0
242	0	0	0	0	0	0	0	0	0	0	0	0	0	0	0
243	0	0	0	0	0	0	0	0	0	0	0	0	0	0	0
244	0	0	0	0	0	0	0	0	0	0	0	0	0	0	0
245	0	0	0	0	0	0	0	0	0	0	0	0	0	0	0
246	0	0	0	0	0	0	0	0	0	0	0	0	0	0	0
247	0	0	2	0	0	0	0	0	0	0	0	0	2	0	2
248	0	0	0	0	0	0	0	0	-2	0	0	0	0	-2	2
249	0	0	0	0	0	0	0	0	0	0	0	0	0	0	0
250	0	0	0	0	0	0	0	0	0	0	0	0	0	0	0
251	0	0	0	0	0	0	0	0	0	0	0	0	0	0	0
252	0	0	0	0	0	0	0	0	0	0	0	0	0	0	0
253	0	0	0	0	0	0	0	0	0	0	0	0	0	0	0
254	0	0	0	0	0	0	0	0	0	0	0	0	0	0	0
255	0	0	0	0	1	0	0	0	0	0	0	0	1	0	1
256	0	0	0	1	0	0	0	0	0	0	0	0	1	0	1
257	0	0	1	0	0	0	0	0	0	0	0	0	1	0	1
258	0	2	0	0	0	0	0	0	0	0	0	0	2	0	2
259	0	0	0	0	0	0	0	0	0	0	0	0	0	0	0
260	0	0	0	0	0	0	0	0	0	0	0	0	0	0	0
261	0	2	2	0	0	0	0	0	0	0	0	0	4	0	4
262	0	0	0	0	0	0	0	0	0	0	0	0	0	0	0
263	0	0	0	0	1	1	0	0	0	0	0	0	2	0	2
264	0	1	2	9	1	2	0	0	0	0	0	0	15	0	15
265	0	0	160	5	0	0	0	0	0	0	0	0	165	0	165
266	1	187	60	0	0	3	0	0	0	0	0	0	251	0	251
267	5	401	144	2	0	0	0	0	0	0	0	0	552	0	552
268	6	59	15	0	0	0	0	0	0	0	0	0	80	0	80
269	2	0	0	0	0	0	0	0	0	0	0	0	2	0	2
270	0	0	0	0	0	0	0	0	0	0	0	0	0	0	0
271	2	0	0	0	0	0	0	0	0	0	0	0	2	0	2
272	0	1	2	0	0	0	0	0	0	0	0	0	3	0	3
273	0	0	0	0	0	0	0	0	0	0	0	0	0	0	0
274	0	0	0	0	0	0	0	0	0	0	0	0	0	0	0
275	0	0	0	0	0	0	0	0	0	0	0	0	0	0	0
276	0	0	0	0	0	0	0	0	0	0	0	0	0	0	0
277	0	0	1	1	0	0	0	0	0	0	0	0	2	0	2
278	0	3	0	0	0	0	0	0	0	0	0	0	3	0	3
279	0	3	0	0	0	0	0	0	0	0	0	0	3	0	3
280	0	0	0	0	0	0	0	0	0	0	0	0	0	0	0
281	0	0	0	0	0	0	0	0	0	0	0	0	0	0	0
282	0	0	0	0	0	0	0	0	0	0	0	0	0	0	0
283	0	0	0	0	0	0	0	0	0	0	0	0	0	0	0
284	0	0	0	0	0	0	0	0	-1	0	0	0	0	-1	1
285	0	0	0	0	0	0	0	0	0	0	0	0	0	0	0
286	0	0	0	0	0	0	0	0	0	0	0	0	0	0	0
287	0	0	0	0	0	0	0	0	0	0	0	0	0	0	0
288	0	0	0	0	0	0	0	0	0	0	0	0	0	0	0
289	0	0	0	0	0	0	0	0	0	0	0	0	0	0	0
290	0	0	0	0	0	0	0	0	0	0	0	0	0	0	0
291	0	0	0	0	0	0	0	0	0	0	0	0	0	0	0
292	0	0	0	0	0	0	0	0	0	0	0	0	0	0	0
293	0	0	0	0	0	0	0	0	0	0	0	0	0	0	0
294	0	0	0	0	0	0	0	0	0	0	0	0	0	0	0
295	0	0	0	0	0	0	0	0	0	0	0	0	0	0	0
296	0	0	0	0	0	0	0	0	0	0	0	0	0	0	0
297	0	0	0	0	0	0	0	0	0	0	0	0	0	0	0
298	0	1	0	0	0	0	0	0	0	0	0	0	1	0	1
299	0	0	0	0	0	0	0	0	0	0	0	0	0	0	0
300	0	0	0	1	0	0	0	0	0	0	0	0	1	0	1
301	0	0	0	0	0	0	0	0	0	0	0	0	0	0	0
302	0	0	0	0	0	0	0	0	0	0	0	0	0	0	0
303	0	0	0	0	0	0	0	0	0	0	0	0	0	0	0
304	0	1	1	2	0	0	0	0	0	0	0	0	4	0	4
305	0	2	0	0	0	0	0	0	0	0	0	0	2	0	2
306	0	0	0	0	0	0	0	0	0	0	0	0	0	0	0
307	0	1	1	0	0	0	0	0	0	0	0	0	2	0	2
308	1	0	0	0	0	0	0	0	0	0	0	0	1	0	1
309	0	0	0	0	0	0	0	0	0	0	0	0	0	0	0
310	0	0	0	0	0	0	0	0	0	0	0	0	0	0	0
311	0	1	1	0	0	0	0	0	0	0	0	0	2	0	2
312	1	1	0	0	0	2	0	0	-3	0	0	0	4	-3	7
313	1	0	0	0	0	0	0	0	0	0	0	0	1	0	1
314	0	0	0	0	0	0	0	-1	0	0	0	0	0	-1	1
315	0	0	0	0	0	0	0	0	0	0	0	0	0	0	0
316	0	0	0	0	0	0	0	0	0	0	0	0	0	0	0
317	0	0	0	0	0	0	0	0	0	0	0	0	0	0	0
318	0	0	0	0	0	0	0	0	0	0	0	0	0	0	0
319	0	0	0	0	0	0	0	0	0	0	0	0	0	0	0
320	0	0	0	0	0	0	0	0	0	0	0	0	0	0	0
321	0	2	0	0	0	0	0	0	0	0	0	0	2	0	2
322	0	0	0	0	0	0	0	0	0	0	0	0	0	0	0
323	0	0	0	0	0	0	0	0	0	0	0	0	0	0	0
324	0	0	0	0	0	0	0	0	0	0	0	0	0	0	0
325	0	0	0	0	0	0	0	0	0	0	0	0	0	0	0
326	0	0	0	0	0	0	0	0	0	0	0	0	0	0	0
327	0	0	0	0	0	0	0	0	0	0	0	0	0	0	0
328	0	0	0	0	0	0	0	0	0	0	0	0	0	0	0
329	0	0	0	0	0	0	0	0	0	0	0	0	0	0	0
330	0	0	0	0	0	0	0	0	0	0	0	0	0	0	0
331	0	0	0	0	0	0	0	0	0	0	0	0	0	0	0
332	0	0	0	0	0	0	0	0	0	0	0	0	0	0	0
333	0	0	0	0	0	0	0	0	0	0	0	0	0	0	0
334	0	0	0	0	0	0	0	0	0	0	0	0	0	0	0
335	0	0	0	0	0	0	0	0	0	0	0	0	0	0	0
336	0	0	0	0	0	0	0	0	0	0	0	0	0	0	0
337	0	0	1	0	0	0	0	0	0	0	0	0	1	0	1
338	0	0	0	0	0	0	0	0	0	0	0	0	0	0	0
339	0	1	0	0	0	0	0	0	0	0	0	0	1	0	1
340	0	0	0	0	0	0	0	0	0	0	0	0	0	0	0
341	0	0	0	0	0	0	0	0	0	0	0	0	0	0	0
342	0	0	0	0	0	0	0	0	0	0	0	0	0	0	0
343	0	0	0	0	0	0	0	0	0	0	0	0	0	0	0
344	0	0	0	0	0	0	-1	-1	0	0	0	0	0	-2	2
345	0	0	0	0	0	0	0	0	0	0	0	0	0	0	0
346	0	0	0	0	0	0	0	-2	0	0	0	0	0	-2	2
347	0	0	0	0	0	0	0	-2	0	0	0	0	0	-2	2
348	0	0	0	0	0	0	0	-9	-2	0	0	0	0	-11	11
349	0	0	0	0	0	0	0	0	0	0	0	0	0	0	0
350	0	0	23	0	0	0	0	0	0	0	0	0	23	0	23
351	0	11	0	0	0	0	0	0	-2	0	0	0	11	-2	13
352	0	2	0	0	0	0	0	0	0	0	0	0	2	0	2
353	0	0	0	0	0	0	0	-1	0	0	0	0	0	-1	1
354	0	0	0	0	0	0	0	0	0	0	0	0	0	0	0
355	0	0	1	0	0	0	0	0	0	0	0	0	1	0	1
356	0	0	0	0	0	0	0	0	0	0	0	0	0	0	0
357	0	0	0	0	0	0	0	0	0	0	0	0	0	0	0
358	0	0	0	0	0	0	0	0	0	0	0	0	0	0	0
359	0	0	0	0	0	0	0	0	0	0	0	0	0	0	0
360	0	0	0	0	0	0	0	0	0	0	0	0	0	0	0
361	0	0	0	0	0	0	-1	-4	-1	0	0	0	0	-6	6
362	0	0	0	0	0	0	0	0	0	0	0	0	0	0	0
363	0	0	0	0	0	0	0	0	0	0	0	0	0	0	0
364	0	0	0	0	0	0	0	0	0	0	0	0	0	0	0
365	0	0	0	0	0	0	0	0	0	0	0	0	0	0	0
366	0	0	0	0	0	0	0	0	0	0	0	0	0	0	0
367	0	1	0	0	0	0	0	0	0	0	0	0	1	0	1
368	0	0	0	0	0	0	-1	0	0	0	0	0	0	-1	1
369	0	0	0	0	0	0	0	0	0	0	0	0	0	0	0
370	0	0	0	0	0	0	0	0	0	0	0	0	0	0	0
371	0	0	0	0	0	0	0	0	0	0	0	0	0	0	0
372	0	0	0	0	0	0	0	0	0	0	0	0	0	0	0
373	0	0	0	0	0	0	0	0	0	0	0	0	0	0	0
374	0	0	0	0	0	0	0	0	0	0	0	0	0	0	0
375	0	0	0	0	0	0	0	0	0	0	0	0	0	0	0
376	0	0	0	0	0	0	0	0	0	0	0	0	0	0	0
377	0	0	0	0	0	0	0	0	0	0	0	0	0	0	0
378	0	0	0	0	0	0	0	0	0	0	0	0	0	0	0
379	0	0	0	0	0	0	0	0	0	0	0	0	0	0	0
380	0	0	1	0	0	0	0	0	0	0	0	0	1	0	1
381	0	0	1	0	0	0	0	0	0	0	0	0	1	0	1
382	0	1	1	0	0	0	0	0	0	0	0	0	2	0	2
383	0	0	0	0	0	0	0	0	0	0	0	0	0	0	0
384	0	2	1	0	0	0	0	0	0	0	0	0	3	0	3
385	0	0	1	0	0	0	0	0	0	0	0	0	1	0	1
386	0	6	0	0	0	0	0	0	0	0	0	0	6	0	6
387	0	0	0	0	0	0	0	0	0	0	0	0	0	0	0
388	0	1	0	0	0	0	0	0	0	0	0	0	1	0	1
389	0	0	0	0	0	0	0	0	0	0	0	0	0	0	0
390	0	0	0	0	0	0	0	0	0	0	0	0	0	0	0
391	0	0	0	0	0	0	0	0	0	0	0	0	0	0	0
392	0	0	0	0	0	1	0	0	0	0	0	0	1	0	1
393	0	0	0	0	0	0	0	0	0	0	0	0	0	0	0
394	0	0	0	0	0	0	0	0	0	0	0	0	0	0	0
395	0	0	0	0	0	0	0	0	0	0	0	0	0	0	0
396	0	0	0	0	0	0	0	0	0	0	0	0	0	0	0
397	0	0	0	0	0	0	0	0	0	0	0	0	0	0	0
398	0	0	0	0	0	0	0	0	0	0	0	0	0	0	0
399	0	0	0	0	0	0	0	0	0	0	0	0	0	0	0
400	0	0	0	0	1	0	0	0	0	0	0	0	1	0	1
401	0	0	0	1	0	0	0	0	0	0	0	0	1	0	1
402	0	1	39	0	0	0	0	0	0	0	0	0	40	0	40
403	0	28	0	0	0	0	0	0	0	0	0	0	28	0	28
404	0	0	0	0	0	0	0	0	0	0	0	0	0	0	0
405	0	0	0	0	0	0	0	-8	-1	0	0	0	0	-9	9
406	0	0	0	0	0	0	0	-1	-1	0	0	0	0	-2	2
407	0	0	0	0	0	0	0	0	0	0	0	0	0	0	0
408	0	0	0	0	0	0	0	0	0	0	0	0	0	0	0
409	0	0	0	0	0	0	0	0	0	0	0	0	0	0	0
410	0	0	0	0	0	0	0	0	0	0	0	0	0	0	0
411	0	0	0	0	0	0	0	0	0	0	0	0	0	0	0
412	1	0	0	0	0	0	0	0	0	0	0	0	1	0	1
413	0	0	1	0	0	0	0	0	0	0	0	0	1	0	1
414	0	0	0	0	0	0	0	0	0	0	0	0	0	0	0
415	0	2	0	0	0	0	0	0	0	0	0	0	2	0	2
416	0	0	0	0	0	0	0	0	0	0	0	0	0	0	0
417	0	0	0	0	0	0	0	0	0	0	0	0	0	0	0
418	0	1	0	0	0	0	0	0	0	0	0	0	1	0	1
419	0	0	0	0	0	0	0	0	0	0	0	0	0	0	0
420	0	0	0	0	0	0	0	0	0	0	0	0	0	0	0
421	0	0	0	0	0	0	0	0	0	0	0	0	0	0	0
422	0	0	0	0	0	0	0	0	0	0	0	0	0	0	0
423	0	0	0	0	0	0	0	0	0	0	0	0	0	0	0
424	0	0	0	0	0	0	0	0	0	0	0	0	0	0	0
425	0	1	0	0	0	0	0	0	0	0	0	0	1	0	1
426	0	0	0	0	0	0	0	0	0	0	0	0	0	0	0
427	0	0	0	0	0	0	0	0	0	0	0	0	0	0	0
428	0	0	0	0	0	0	0	0	0	0	0	0	0	0	0
429	0	1	0	0	0	0	0	0	0	0	0	0	1	0	1
430	0	1	0	0	0	0	0	0	0	0	0	0	1	0	1
431	0	0	0	0	0	0	0	0	0	0	0	0	0	0	0
432	0	0	0	0	0	0	0	0	0	0	0	0	0	0	0
433	0	0	0	0	0	0	0	0	0	0	0	0	0	0	0
434	0	0	0	0	0	0	0	-1	0	0	0	0	0	-1	1
435	0	0	0	0	0	0	0	-1	0	0	0	0	0	-1	1
436	0	0	0	0	0	0	0	0	0	0	0	0	0	0	0
437	0	0	0	0	0	0	0	0	0	0	0	0	0	0	0
438	0	0	0	0	0	0	0	0	0	0	0	0	0	0	0
439	0	4	0	0	0	0	0	0	0	0	0	0	4	0	4
440	0	0	1	0	0	0	0	0	0	0	0	0	1	0	1
441	0	0	0	0	0	0	0	0	0	0	0	0	0	0	0
442	0	0	0	0	0	0	0	0	0	0	0	0	0	0	0
443	0	0	0	0	0	0	0	0	0	0	0	0	0	0	0
444	0	0	0	0	0	0	0	0	0	0	0	0	0	0	0
445	0	1	0	0	0	0	0	0	0	0	0	0	1	0	1
446	0	0	0	0	0	0	0	0	0	0	0	0	0	0	0
447	0	1	0	0	0	0	0	0	0	0	0	0	1	0	1
448	0	0	0	0	0	0	0	0	0	0	0	0	0	0	0
449	0	0	0	0	0	0	0	0	0	0	0	0	0	0	0
450	0	0	0	0	0	0	0	0	0	0	0	0	0	0	0
451	0	0	0	0	0	0	0	0	0	0	0	0	0	0	0
452	0	0	0	0	0	0	0	0	0	0	0	0	0	0	0
453	0	0	0	0	0	0	0	0	0	0	0	0	0	0	0
454	0	0	0	4	0	0	0	0	0	0	0	0	4	0	4
455	0	0	5	0	0	0	0	-2	0	0	0	0	5	-2	7
456	0	1	0	0	0	0	0	0	0	0	0	0	1	0	1
457	0	1	0	0	0	0	-1	-3	0	0	0	0	1	-4	5
458	0	0	0	0	0	0	-1	-102	0	0	0	0	0	-103	103
459	0	0	0	0	0	0	0	0	0	0	0	0	0	0	0
460	0	0	0	0	0	0	0	0	0	0	0	0	0	0	0
461	0	0	0	0	0	0	0	0	0	0	0	0	0	0	0
462	0	0	0	0	0	0	0	0	0	0	0	0	0	0	0
463	0	0	0	0	0	0	0	0	0	0	0	0	0	0	0
464	0	0	0	0	0	0	0	-1	0	0	0	0	0	-1	1
465	0	0	0	0	0	0	0	0	0	0	0	0	0	0	0
466	0	0	0	0	0	0	0	0	0	0	0	0	0	0	0
467	0	0	0	0	0	0	0	0	0	0	0	0	0	0	0
468	0	0	0	0	0	0	0	0	0	0	0	0	0	0	0
469	0	2	0	0	0	0	0	0	0	0	0	0	2	0	2
470	0	0	0	0	0	0	0	-1	0	0	0	0	0	-1	1
471	0	0	0	0	0	0	0	0	0	0	0	0	0	0	0
472	0	0	0	0	0	0	0	0	0	0	0	0	0	0	0
473	0	0	0	0	0	0	0	-1	0	0	0	0	0	-1	1
474	0	0	0	0	0	0	0	-2	0	0	-1	0	0	-3	3
475	0	0	0	0	0	0	-1	0	0	0	0	0	0	-1	1
476	0	1	0	0	3	0	0	0	0	0	0	0	4	0	4
477	0	0	0	0	0	0	0	0	0	0	0	0	0	0	0
478	0	0	1	0	0	0	0	0	0	0	0	0	1	0	1
479	0	0	0	0	0	0	0	-2	0	0	0	0	0	-2	2
480	0	1	1	0	0	1	0	0	0	0	0	0	3	0	3
481	0	12	0	0	0	0	0	0	0	0	0	0	12	0	12
482	0	0	0	0	0	0	0	0	0	0	0	0	0	0	0
483	0	0	0	0	0	0	0	0	0	0	0	0	0	0	0
484	0	4	9	0	0	0	0	0	0	0	0	0	13	0	13
485	1	39	11	0	0	0	0	0	0	0	0	0	51	0	51
486	1	1	0	0	0	0	0	0	0	0	0	0	2	0	2
487	0	0	1	0	0	0	0	0	0	0	0	0	1	0	1
488	0	0	0	0	0	0	0	0	0	0	0	0	0	0	0
489	0	0	0	1	0	0	0	0	0	0	0	0	1	0	1
490	0	0	0	0	0	0	0	0	0	0	0	0	0	0	0
491	0	0	0	0	0	0	0	0	0	0	0	0	0	0	0
492	0	0	0	0	0	0	0	0	0	0	0	0	0	0	0
493	0	0	0	0	0	2	0	0	0	0	0	0	2	0	2
494	0	0	0	0	0	0	0	0	0	0	0	0	0	0	0
495	0	3	0	0	0	0	0	0	0	0	0	0	3	0	3
496	0	0	0	0	0	0	0	0	0	0	0	0	0	0	0
497	0	0	0	3	0	0	0	0	0	0	0	0	3	0	3
498	0	0	0	0	0	0	0	0	0	0	0	0	0	0	0
499	0	7	0	0	0	0	0	0	-1	0	0	0	7	-1	8
500	0	0	0	0	0	0	0	0	0	0	0	0	0	0	0
501	0	0	0	0	0	0	0	0	0	0	0	0	0	0	0
502	0	0	0	0	0	0	0	0	0	0	0	0	0	0	0
503	0	0	0	0	0	0	0	0	0	0	0	0	0	0	0
504	0	0	0	0	0	0	0	0	0	0	0	0	0	0	0
505	0	0	0	0	0	0	0	0	0	0	0	0	0	0	0
506	0	0	0	0	0	0	0	0	0	0	0	0	0	0	0
507	0	0	0	0	0	0	0	0	0	0	0	0	0	0	0
508	0	0	0	0	0	0	0	0	0	0	0	0	0	0	0
509	0	0	0	0	0	0	0	0	0	0	0	0	0	0	0
510	0	0	0	0	0	0	0	0	0	0	0	0	0	0	0
511	0	0	0	0	0	0	0	0	0	0	0	0	0	0	0
512	0	0	0	0	0	0	0	0	0	0	0	0	0	0	0
513	0	0	0	0	0	0	0	-1	0	0	0	0	0	-1	1
514	0	0	0	0	0	0	0	0	0	0	0	0	0	0	0
515	0	0	0	0	0	0	0	0	0	0	0	0	0	0	0
516	0	0	0	0	0	0	0	0	0	0	0	0	0	0	0
517	0	0	0	0	0	0	0	0	0	0	0	0	0	0	0
518	0	0	0	0	0	0	0	0	0	0	0	0	0	0	0
519	0	0	0	0	0	0	0	0	0	0	0	0	0	0	0
520	0	0	0	0	0	0	0	0	0	0	0	0	0	0	0
521	0	0	0	0	0	0	0	-3	-2	0	0	0	0	-5	5
522	0	0	0	0	0	0	0	0	0	0	0	0	0	0	0
523	0	0	0	0	0	0	0	0	0	0	0	0	0	0	0
524	0	0	0	0	0	0	0	0	0	0	0	0	0	0	0
525	0	0	0	0	0	0	0	0	0	0	0	0	0	0	0
526	0	0	0	0	0	0	0	-1	-1	0	0	0	0	-2	2
527	0	0	0	0	0	0	0	-6	-8	-1	-1	0	0	-16	16
528	0	0	0	0	0	0	0	-6	-10	0	0	0	0	-16	16
529	0	0	0	0	0	0	0	-1	0	0	0	0	0	-1	1
530	0	0	0	0	0	0	0	-1	0	0	0	0	0	-1	1
531	0	0	0	0	0	1	0	-5	0	0	0	0	1	-5	6
532	0	0	0	0	0	0	0	0	0	0	0	0	0	0	0
533	0	2	0	0	0	0	0	0	0	0	0	0	2	0	2
534	0	0	0	0	0	0	0	0	0	0	0	0	0	0	0
535	0	0	1	0	0	0	0	-1	-2	0	0	0	1	-3	4
536	2	0	0	0	0	0	0	0	0	0	0	0	2	0	2
537	0	0	0	0	0	0	-1	0	0	0	0	0	0	-1	1
538	0	0	0	0	0	0	0	0	0	0	0	0	0	0	0
539	0	0	0	0	1	0	0	0	0	0	0	0	1	0	1
540	0	0	0	0	0	0	0	0	0	0	0	0	0	0	0
541	0	0	0	0	0	0	0	0	0	0	0	0	0	0	0
542	0	4	0	0	0	0	0	-1	0	0	0	0	4	-1	5
543	0	0	0	0	0	0	0	0	0	0	0	0	0	0	0
544	0	0	0	0	0	0	0	0	0	0	0	0	0	0	0
545	0	0	0	0	0	0	0	0	0	0	0	0	0	0	0
546	0	0	0	0	0	0	0	0	0	0	0	0	0	0	0
547	0	0	0	0	0	0	0	0	0	0	0	0	0	0	0
548	0	0	0	0	0	0	0	0	0	0	0	0	0	0	0
549	0	0	0	0	0	0	0	0	0	0	0	0	0	0	0
550	0	0	0	0	0	0	0	0	0	0	0	0	0	0	0
551	0	0	0	0	0	0	0	0	0	0	0	0	0	0	0
552	0	0	0	0	0	0	0	0	0	0	0	0	0	0	0
553	0	0	0	0	0	0	0	0	-2	0	0	0	0	-2	2
554	0	0	0	0	0	0	0	0	-2	0	0	0	0	-2	2
555	0	0	0	0	0	0	0	-3	0	0	0	0	0	-3	3
556	0	0	0	0	0	0	0	-4	0	0	0	0	0	-4	4
557	0	0	0	0	0	0	0	0	0	0	-1	0	0	-1	1
558	0	0	0	0	0	0	0	0	0	0	0	0	0	0	0
559	0	0	0	0	0	0	0	0	-1	0	0	0	0	-1	1
560	0	0	0	0	0	0	0	0	0	0	0	0	0	0	0
561	0	0	0	0	0	0	0	0	0	0	0	0	0	0	0
562	0	0	0	0	0	0	0	0	0	0	0	0	0	0	0
563	0	0	1	0	0	0	0	-2	0	0	0	0	1	-2	3
564	0	0	0	0	0	0	0	0	0	0	0	0	0	0	0
565	0	0	0	0	0	0	0	0	0	0	0	0	0	0	0
566	0	0	0	2	0	0	0	0	0	0	0	0	2	0	2
567	0	0	0	0	0	0	0	0	0	0	0	0	0	0	0
568	0	0	0	0	0	0	0	0	0	0	0	0	0	0	0
569	0	0	0	0	0	0	0	0	0	0	0	0	0	0	0
570	0	0	0	0	0	0	0	0	0	0	0	0	0	0	0
571	0	0	0	0	0	0	0	0	0	0	0	0	0	0	0
572	0	0	0	0	0	0	0	0	0	0	0	0	0	0	0
573	0	0	0	0	0	0	0	0	0	0	0	0	0	0	0
574	0	0	0	0	0	0	0	0	0	0	0	0	0	0	0
575	0	0	0	0	0	0	0	-1	0	0	0	0	0	-1	1
576	0	0	0	0	0	0	0	0	0	0	0	0	0	0	0
577	0	0	0	0	0	0	0	0	0	0	0	0	0	0	0
578	0	0	0	1	0	0	0	0	0	0	0	0	1	0	1
579	0	0	0	0	0	0	0	0	-1	0	0	0	0	-1	1
580	0	4	0	0	0	0	0	-2	-1	0	0	0	4	-3	7
581	1	0	0	0	0	0	0	0	0	0	0	0	1	0	1
582	0	6	2	0	0	0	0	0	0	0	0	0	8	0	8
583	0	3	0	0	0	0	0	0	0	0	0	0	3	0	3
584	0	0	0	0	0	0	0	0	0	0	0	0	0	0	0
585	0	0	0	0	0	0	0	-1	0	0	0	0	0	-1	1
586	0	0	0	0	0	0	0	0	0	0	0	0	0	0	0
587	0	0	0	0	0	0	0	0	0	0	0	0	0	0	0
588	0	0	0	0	0	0	0	0	0	0	0	0	0	0	0
589	0	0	0	0	0	0	0	0	0	0	0	0	0	0	0
590	0	0	0	0	0	0	0	0	0	0	0	0	0	0	0
591	0	0	0	0	0	0	0	0	0	0	0	0	0	0	0
592	0	0	0	0	0	0	0	0	0	0	0	0	0	0	0
593	0	0	0	0	0	0	0	0	0	0	0	0	0	0	0
594	0	0	0	0	0	0	0	0	0	0	0	0	0	0	0
595	0	0	0	0	0	0	0	0	0	0	0	0	0	0	0
596	0	0	0	0	0	0	0	0	0	0	0	0	0	0	0
597	0	0	0	0	0	0	0	0	0	0	0	0	0	0	0
598	0	0	0	0	0	0	0	0	0	0	0	0	0	0	0
599	0	0	0	0	0	0	0	0	0	0	0	0	0	0	0
600	0	2	1	0	0	0	0	0	0	0	0	0	3	0	3
601	0	0	0	0	0	0	0	0	-1	0	0	0	0	-1	1
602	0	0	0	0	0	0	0	0	0	0	0	0	0	0	0
603	0	0	0	0	0	0	0	-1	0	0	0	0	0	-1	1
604	0	5	0	0	0	0	0	0	0	0	0	0	5	0	5
605	0	0	1	0	0	0	0	0	0	0	0	0	1	0	1
606	0	1	0	0	0	0	0	0	0	0	0	0	1	0	1
607	0	3	0	0	0	0	0	0	0	0	0	0	3	0	3
608	0	0	0	0	1	0	0	0	0	0	0	0	1	0	1
609	0	0	1	0	0	0	0	0	-3	0	0	0	1	-3	4
610	0	0	0	0	0	0	0	-1	0	0	0	0	0	-1	1
611	0	0	0	0	0	0	0	0	0	0	0	0	0	0	0
612	1	0	0	1	0	0	0	0	0	0	0	0	2	0	2
613	1	0	0	0	0	4	0	0	0	0	0	0	5	0	5
614	0	2	1	0	0	0	0	0	0	0	0	0	3	0	3
615	0	0	0	0	0	0	0	0	0	0	0	0	0	0	0
616	0	5	1	0	0	0	0	0	0	0	0	0	6	0	6
617	0	0	0	0	0	0	0	0	0	0	0	0	0	0	0
618	1	0	0	0	0	0	0	0	0	0	0	0	1	0	1
619	0	0	0	0	0	0	0	0	0	0	0	0	0	0	0
620	0	0	1	0	0	0	0	0	0	0	0	0	1	0	1
621	0	3	0	2	0	0	0	0	0	0	0	0	5	0	5
622	0	1	0	0	0	0	0	0	0	0	0	0	1	0	1
623	0	0	0	0	0	0	0	0	0	0	0	0	0	0	0
624	0	0	0	0	0	0	0	0	0	0	0	0	0	0	0
625	0	0	0	0	0	0	0	-6	-6	-1	0	0	0	-13	13
626	0	7	0	1	0	2	0	0	0	0	0	0	10	0	10
627	1	0	1	0	0	0	0	0	0	0	0	0	2	0	2
628	0	0	0	0	0	0	0	0	0	-3	0	-2	0	-5	5
629	0	0	0	0	0	0	0	0	0	-3	-1	0	0	-4	4
630	0	0	0	0	0	0	0	0	-2	-1	0	0	0	-3	3
631	0	0	0	0	0	0	0	0	0	0	0	0	0	0	0
632	0	0	0	0	0	0	0	-1	0	0	0	0	0	-1	1
633	0	1	0	0	0	0	-1	-1	-2	0	-1	-1	1	-6	7
634	0	0	0	0	0	0	0	-3	-1	0	0	0	0	-4	4
635	0	0	0	0	0	0	0	0	-1	0	0	0	0	-1	1
636	0	0	0	0	0	0	0	-2	0	0	0	0	0	-2	2
637	0	0	0	0	0	0	0	0	0	0	0	0	0	0	0
638	0	0	0	0	0	0	0	0	0	0	0	0	0	0	0
639	0	0	0	0	0	0	0	0	0	0	0	0	0	0	0
640	0	0	0	0	0	0	0	0	0	0	0	0	0	0	0
641	0	3	0	0	0	0	0	0	0	0	0	0	3	0	3
642	1	0	0	0	0	0	0	0	0	0	0	0	1	0	1
643	0	0	0	0	0	0	0	0	0	0	0	0	0	0	0
644	0	0	0	0	0	0	0	0	-1	0	0	0	0	-1	1
645	0	0	0	0	0	0	0	0	0	0	0	0	0	0	0
646	0	0	0	0	0	0	0	0	0	0	0	0	0	0	0
647	0	0	0	1	0	0	0	-3	0	0	0	0	1	-3	4
648	0	0	0	0	0	0	0	0	0	0	0	0	0	0	0
649	0	1	0	0	0	1	0	0	0	0	0	0	2	0	2
650	0	0	0	0	0	0	0	0	0	0	0	0	0	0	0
651	0	0	2	1	0	0	0	0	0	0	0	0	3	0	3
652	0	0	2	0	0	0	0	0	0	0	0	0	2	0	2
653	0	0	0	0	0	0	0	0	0	0	0	0	0	0	0
654	0	0	0	0	0	0	0	0	0	0	0	0	0	0	0
655	0	0	0	0	0	0	0	0	0	0	0	0	0	0	0
656	0	1	0	0	0	0	0	0	0	0	0	0	1	0	1
657	0	0	0	0	0	0	0	0	0	0	0	0	0	0	0
658	0	0	0	0	0	0	0	0	0	0	0	0	0	0	0
659	0	1	0	0	0	0	0	-1	0	0	0	0	1	-1	2
660	0	0	0	0	0	0	0	0	0	0	0	0	0	0	0
661	0	0	0	0	0	0	0	0	0	0	0	0	0	0	0
662	0	0	0	0	0	0	0	0	0	0	0	0	0	0	0
663	0	0	0	0	0	0	0	0	0	0	0	0	0	0	0
664	0	0	0	0	0	0	0	0	0	0	0	0	0	0	0
665	0	0	2	0	0	0	0	0	0	0	0	0	2	0	2
666	0	0	0	0	0	0	0	0	0	0	0	0	0	0	0
667	0	0	0	0	0	0	0	0	0	0	0	0	0	0	0
668	0	0	0	0	0	0	0	0	0	0	0	0	0	0	0
669	0	2	0	0	0	0	0	0	0	0	0	0	2	0	2
670	0	1	1	0	0	1	0	0	0	0	0	0	3	0	3
671	0	2	0	0	0	0	0	0	0	0	0	0	2	0	2
672	0	0	1	0	0	0	0	0	0	0	0	0	1	0	1
673	0	0	0	0	0	0	0	0	0	0	0	0	0	0	0
674	0	0	0	0	0	0	0	0	0	0	0	0	0	0	0
675	0	1	1	0	0	0	0	0	0	0	0	0	2	0	2
676	0	0	0	0	0	0	0	0	0	0	0	0	0	0	0
677	0	0	0	0	0	0	0	0	0	0	0	0	0	0	0
678	0	0	0	0	0	0	0	0	0	0	0	0	0	0	0
679	0	0	0	0	0	0	0	0	0	0	0	0	0	0	0
680	0	0	0	0	0	0	0	0	0	0	0	0	0	0	0
681	0	0	0	0	0	0	0	0	0	0	0	0	0	0	0
682	0	0	0	0	0	0	0	0	0	0	0	0	0	0	0
683	0	0	0	0	0	0	0	0	0	0	0	-3	0	-3	3
684	1	0	0	0	0	0	0	0	-3	0	0	0	1	-3	4
685	0	14	0	0	0	0	0	0	0	0	0	0	14	0	14
686	0	0	0	0	0	0	0	0	0	0	0	0	0	0	0
687	0	0	0	0	0	0	0	0	0	0	0	0	0	0	0
688	0	0	1	0	0	0	0	-1	0	0	0	0	1	-1	2
689	0	1	0	0	0	0	0	0	0	0	0	0	1	0	1
690	0	0	0	0	0	0	0	0	0	0	0	0	0	0	0
691	0	6	0	0	0	0	0	0	0	0	0	0	6	0	6
692	0	0	0	0	1	0	0	0	0	0	0	0	1	0	1
693	0	0	0	0	0	0	0	0	0	0	0	0	0	0	0
694	0	1	0	0	0	0	0	0	0	0	0	0	1	0	1
695	0	5	0	0	0	0	0	0	0	0	0	0	5	0	5
696	0	0	0	0	0	0	0	0	0	0	0	0	0	0	0
697	0	0	0	0	0	0	0	0	0	0	0	0	0	0	0
698	0	0	0	0	0	0	0	0	0	0	0	0	0	0	0
699	0	0	0	0	0	0	0	0	0	0	0	0	0	0	0
700	0	0	0	0	0	0	0	0	0	0	0	0	0	0	0
701	0	1	0	0	0	0	0	-1	0	0	0	0	1	-1	2
702	0	0	0	0	0	0	0	0	0	0	0	0	0	0	0
703	0	0	0	0	0	0	0	-1	-1	0	0	0	0	-2	2
704	0	0	0	0	0	0	0	0	-7	0	0	0	0	-7	7
705	0	0	1	0	1	0	0	-4	-1	0	0	0	2	-5	7
706	0	0	0	0	0	0	0	-2	0	0	0	0	0	-2	2
707	0	0	0	0	0	0	0	0	0	0	0	0	0	0	0
708	0	1	0	0	0	0	0	0	0	0	0	0	1	0	1
709	0	0	0	0	0	0	0	0	0	0	0	0	0	0	0
710	0	2	0	0	0	0	0	0	0	0	0	0	2	0	2
711	0	0	0	0	0	0	0	0	-1	0	0	0	0	-1	1
712	0	0	0	0	0	0	0	0	-1	0	0	0	0	-1	1
713	0	0	0	0	0	0	0	0	0	0	0	0	0	0	0
714	0	0	0	0	3	0	0	0	0	0	0	0	3	0	3
715	0	0	0	0	0	0	0	0	0	0	0	0	0	0	0
716	0	0	0	0	0	0	0	0	0	0	0	0	0	0	0
717	0	0	0	0	0	1	0	0	0	0	0	0	1	0	1
718	0	14	0	0	1	0	0	0	0	0	0	0	15	0	15
719	0	0	0	0	0	0	0	0	0	0	0	0	0	0	0
720	0	0	4	0	1	0	0	0	0	0	0	0	5	0	5
721	1	0	0	0	0	0	0	0	0	0	0	0	1	0	1
722	1	0	0	0	0	0	0	0	0	0	0	0	1	0	1
723	0	0	0	0	0	0	0	0	0	0	0	0	0	0	0
724	0	0	0	0	0	0	0	0	0	0	0	0	0	0	0
725	0	2	0	0	0	0	0	0	0	0	0	0	2	0	2
726	0	1	0	0	0	0	0	0	0	0	0	0	1	0	1
727	0	5	6	0	0	0	0	0	0	0	0	0	11	0	11
728	0	0	0	0	0	0	0	0	0	0	0	0	0	0	0
729	0	17	0	1	2	0	0	0	0	0	0	0	20	0	20
730	0	1	0	0	0	0	0	0	0	0	0	0	1	0	1
731	0	0	3	0	0	0	0	0	0	0	0	0	3	0	3
732	0	8	2	0	0	0	0	0	0	0	0	0	10	0	10
733	1	3	1	0	0	2	0	0	0	0	0	0	7	0	7
734	0	0	1	0	1	0	0	0	0	0	0	0	2	0	2
735	0	0	0	1	0	0	0	0	0	0	0	0	1	0	1
736	0	0	0	0	0	0	0	0	0	0	0	0	0	0	0
737	1	2	0	0	0	0	0	0	0	0	0	0	3	0	3
738	1	3	1	0	0	0	0	0	0	0	0	0	5	0	5
739	0	0	1	0	0	0	0	0	0	0	0	0	1	0	1
740	0	0	0	0	0	0	0	0	0	0	0	0	0	0	0
741	0	0	0	0	0	0	0	0	0	0	0	0	0	0	0
742	0	0	0	0	0	1	0	0	0	0	0	0	1	0	1
743	0	0	1	0	0	0	0	0	0	0	0	0	1	0	1
744	0	0	0	0	0	0	0	0	0	0	0	0	0	0	0
745	0	0	0	0	0	0	0	0	0	0	0	-1	0	-1	1
746	0	1	0	0	0	0	0	0	0	0	0	0	1	0	1
747	0	2	0	0	0	0	0	0	0	0	0	0	2	0	2
748	0	0	0	0	0	0	0	0	0	0	0	0	0	0	0
749	0	0	0	0	0	0	0	0	-1	0	0	0	0	-1	1
750	0	0	0	0	0	0	0	-8	0	0	0	0	0	-8	8
751	0	0	0	0	0	0	0	0	0	0	0	0	0	0	0
752	0	0	2	0	0	1	0	0	0	0	0	0	3	0	3
753	0	0	0	0	0	0	0	0	0	0	0	0	0	0	0
754	0	0	0	0	0	0	0	0	0	0	0	0	0	0	0
755	0	0	0	0	0	0	0	0	0	0	0	0	0	0	0
756	0	0	0	0	0	0	0	0	0	0	0	0	0	0	0
757	1	63	0	0	1	0	0	0	0	0	0	0	65	0	65
758	0	0	0	0	0	0	0	0	0	0	0	0	0	0	0
759	0	0	0	0	0	0	0	0	0	0	0	0	0	0	0
760	0	0	0	0	0	0	0	-3	0	0	0	0	0	-3	3
761	0	0	0	0	0	0	0	0	0	-1	0	0	0	-1	1
762	0	0	0	0	0	0	0	-1	0	0	0	0	0	-1	1
763	0	0	0	0	0	0	-1	-1	0	0	0	0	0	-2	2
764	0	0	0	0	0	0	0	-1	0	0	0	0	0	-1	1
765	0	0	0	0	0	0	0	0	0	0	0	0	0	0	0
766	0	0	0	0	0	0	0	0	0	0	0	0	0	0	0
767	0	0	0	0	0	0	0	0	0	0	0	0	0	0	0
768	0	0	0	0	0	0	0	0	0	0	0	0	0	0	0
769	0	0	0	0	0	0	0	0	0	0	0	0	0	0	0
770	0	0	0	0	0	0	0	0	0	0	0	0	0	0	0
771	0	0	0	0	0	0	0	0	0	0	0	0	0	0	0
772	0	1	0	0	0	0	0	0	0	0	0	0	1	0	1
773	0	0	0	0	0	0	0	0	0	0	0	0	0	0	0
774	0	0	0	0	0	0	0	0	0	0	0	0	0	0	0
775	0	0	0	0	0	0	0	0	0	0	0	0	0	0	0
776	0	0	0	0	0	0	0	0	0	0	0	0	0	0	0
777	0	0	0	0	0	0	0	0	0	0	0	0	0	0	0
778	0	0	0	0	0	0	0	-1	-1	0	0	0	0	-2	2
779	0	0	0	0	0	0	0	-1	-2	0	0	0	0	-3	3
780	0	0	0	0	0	0	0	-1	0	0	0	0	0	-1	1
781	0	0	0	0	0	0	0	0	-1	0	0	0	0	-1	1
782	0	0	0	0	0	0	0	-1	0	0	0	0	0	-1	1
783	0	0	0	0	0	0	0	0	0	0	0	0	0	0	0
784	0	0	0	0	0	0	0	0	0	0	0	0	0	0	0
785	0	0	0	0	2	0	0	0	0	0	0	0	2	0	2
786	0	0	2	0	0	0	0	0	0	0	0	0	2	0	2
787	0	0	0	0	0	0	0	0	0	0	0	0	0	0	0
788	0	0	0	0	0	0	0	0	0	0	0	0	0	0	0
789	0	0	0	0	0	0	0	0	0	0	0	0	0	0	0
790	0	0	0	0	0	0	0	0	0	0	0	0	0	0	0
791	0	0	0	0	0	0	0	0	-1	0	0	0	0	-1	1
792	0	0	0	0	0	0	0	0	0	0	0	0	0	0	0
793	0	1	0	0	0	0	0	-2	0	0	0	0	1	-2	3
794	0	0	0	0	0	0	0	0	0	0	0	0	0	0	0
795	0	1	1	0	0	0	0	0	0	0	0	0	2	0	2
796	0	0	0	0	0	0	0	0	0	0	0	0	0	0	0
797	0	2	2	0	0	0	0	0	0	0	0	0	4	0	4
798	0	2	6	0	0	0	0	0	0	0	0	0	8	0	8
799	0	7	0	0	0	0	0	0	0	0	0	0	7	0	7
800	0	1	0	0	0	0	0	0	0	-1	0	0	1	-1	2
801	0	0	0	0	0	0	0	0	0	0	0	0	0	0	0
802	0	0	1	0	0	0	0	0	0	0	0	0	1	0	1
803	0	0	1	0	0	0	0	0	0	0	0	0	1	0	1
804	0	1	1	2	6	0	0	0	0	0	0	0	10	0	10
805	0	6	16	3	0	0	0	0	0	0	0	0	25	0	25
806	0	66	85	0	0	0	0	0	0	0	0	0	151	0	151
807	0	10	0	1	0	0	0	0	0	0	0	0	11	0	11
808	3	4	0	0	0	0	0	0	0	0	0	0	7	0	7
809	0	0	0	0	0	0	0	0	0	0	0	0	0	0	0
810	0	0	0	0	0	0	0	0	0	0	0	0	0	0	0
811	0	0	0	0	0	0	0	0	-1	0	0	0	0	-1	1
812	0	0	0	3	1	0	0	0	0	0	0	0	4	0	4
813	0	1	1	1	0	0	0	0	0	0	0	0	3	0	3
814	0	1	1	0	0	0	0	0	0	0	0	0	2	0	2
815	0	2	2	0	3	0	0	0	0	0	0	0	7	0	7
816	0	4	2	0	0	0	0	0	0	0	0	0	6	0	6
817	2	3	2	0	0	0	0	0	0	0	0	0	7	0	7
818	0	27	0	1	0	0	0	0	0	0	0	0	28	0	28
819	1	1	0	0	0	0	0	0	0	0	0	0	2	0	2
820	0	0	0	0	0	0	0	0	0	0	0	0	0	0	0
821	0	0	0	0	0	0	0	0	0	0	0	0	0	0	0
822	0	0	0	0	0	0	0	0	-1	0	0	0	0	-1	1
823	0	0	0	0	0	0	0	0	0	0	0	0	0	0	0
824	0	0	0	0	0	0	0	0	0	0	-1	0	0	-1	1
825	0	0	0	0	0	0	0	0	0	0	0	0	0	0	0
826	0	0	0	1	0	0	0	0	0	0	0	0	1	0	1
827	0	1	0	0	0	0	0	0	0	0	0	0	1	0	1
828	1	0	0	0	0	0	0	0	-1	0	0	0	1	-1	2
829	0	0	0	0	0	0	0	0	-2	-3	0	0	0	-5	5
830	0	0	0	0	0	0	0	0	0	0	0	0	0	0	0
831	0	0	0	0	0	0	0	-3	0	0	0	0	0	-3	3
832	0	0	0	0	0	0	0	-3	0	0	0	0	0	-3	3
833	0	0	0	0	0	0	0	-7	0	0	0	0	0	-7	7
834	0	0	0	0	0	0	0	0	0	0	0	0	0	0	0
835	0	0	0	0	0	0	0	0	0	0	0	0	0	0	0
836	3	0	0	0	0	0	0	0	0	0	0	0	3	0	3
837	0	0	0	0	0	0	0	0	-1	0	-1	0	0	-2	2
838	0	0	0	0	0	0	0	0	0	0	0	0	0	0	0
839	0	0	0	0	0	0	0	-2	0	0	0	0	0	-2	2
840	0	0	0	0	0	0	0	0	0	0	0	0	0	0	0
841	0	0	0	0	0	0	0	0	0	0	0	0	0	0	0
842	0	0	0	0	0	0	0	-3	0	0	0	0	0	-3	3
843	0	0	0	0	0	0	0	0	0	0	0	0	0	0	0
844	0	0	0	0	0	0	0	0	0	0	0	0	0	0	0
845	0	0	0	0	0	0	0	0	0	0	0	0	0	0	0
846	0	0	0	0	0	0	0	0	0	0	0	0	0	0	0
847	0	0	0	0	0	0	0	0	0	0	0	0	0	0	0
848	0	0	0	0	0	0	0	0	-1	0	0	0	0	-1	1
849	0	0	0	0	0	0	0	-5	0	0	0	0	0	-5	5
850	0	0	0	0	0	0	0	0	0	0	0	0	0	0	0
851	0	0	0	0	0	0	0	0	0	0	0	0	0	0	0
852	0	0	0	0	0	0	0	0	0	0	0	0	0	0	0
853	0	0	0	0	0	0	0	0	0	0	0	0	0	0	0
854	0	0	0	0	0	0	0	-1	0	0	0	0	0	-1	1
855	0	0	0	0	0	0	0	-1	0	0	0	0	0	-1	1
856	0	0	0	0	0	0	0	0	0	0	0	0	0	0	0
857	0	0	0	0	0	0	0	0	0	0	0	0	0	0	0
858	0	0	0	0	0	0	0	0	0	0	0	0	0	0	0
859	0	0	0	0	0	0	0	0	0	0	0	0	0	0	0
860	0	0	0	0	0	0	0	0	0	0	0	0	0	0	0
861	0	0	0	0	0	0	0	0	0	0	0	0	0	0	0
862	0	0	0	0	0	0	0	0	0	0	0	0	0	0	0
863	0	0	0	0	0	0	0	0	0	0	0	0	0	0	0
864	0	0	0	0	0	0	0	0	0	0	0	0	0	0	0
865	0	0	0	0	0	0	0	0	0	0	0	0	0	0	0
866	0	0	0	0	0	0	0	0	0	0	0	0	0	0	0
867	0	0	0	0	0	0	0	0	0	0	0	0	0	0	0
868	0	0	0	0	0	0	0	-4	0	0	0	0	0	-4	4
869	0	0	0	0	0	0	0	0	0	0	0	0	0	0	0
870	0	0	0	0	0	0	0	0	0	0	0	0	0	0	0
871	0	0	0	0	0	0	0	0	0	0	0	0	0	0	0
872	0	0	0	0	0	0	0	0	0	0	0	0	0	0	0
873	0	0	2	0	0	0	0	0	0	0	0	0	2	0	2
874	0	0	0	0	0	0	0	0	0	0	0	0	0	0	0
875	0	0	0	0	0	0	0	0	0	-1	0	0	0	-1	1
876	0	0	0	0	0	0	0	0	-5	0	0	0	0	-5	5
877	0	0	0	0	0	0	0	0	0	0	0	0	0	0	0
878	0	0	0	0	0	0	0	0	0	0	0	0	0	0	0
879	0	0	0	0	0	0	0	0	0	0	0	0	0	0	0
880	0	0	0	0	0	0	0	0	0	0	0	0	0	0	0
881	0	0	0	0	0	0	0	0	0	0	0	0	0	0	0
882	0	0	0	0	0	0	0	0	0	0	0	0	0	0	0
883	0	0	0	0	0	0	0	0	0	0	0	0	0	0	0
884	0	0	0	0	0	0	0	0	0	0	0	0	0	0	0
885	0	0	0	0	0	0	0	0	0	0	0	0	0	0	0
886	0	0	0	0	0	0	0	0	0	0	0	0	0	0	0
887	0	0	0	0	0	0	0	0	0	0	0	0	0	0	0
888	0	0	0	0	0	0	0	0	0	0	0	0	0	0	0
889	0	0	0	0	0	0	0	0	0	0	0	0	0	0	0
890	0	0	0	0	0	0	0	-1	0	0	0	0	0	-1	1
891	0	0	0	0	0	0	0	0	0	0	0	0	0	0	0
892	0	0	0	0	0	1	0	0	0	0	0	0	1	0	1
893	0	1	0	0	0	0	0	0	0	0	0	0	1	0	1
894	0	0	0	0	0	0	0	0	0	0	0	0	0	0	0
895	0	1	2	0	0	0	0	0	0	0	0	0	3	0	3
896	0	1	0	0	0	0	0	0	0	0	0	0	1	0	1
897	0	0	0	0	0	0	0	0	0	0	0	0	0	0	0
898	0	0	0	0	0	0	0	0	0	0	0	0	0	0	0
899	0	0	0	0	0	0	-1	0	0	0	0	0	0	-1	1
900	0	0	0	0	0	0	0	0	0	0	0	0	0	0	0
901	0	1	0	0	0	0	0	0	0	0	0	0	1	0	1
902	0	0	1	0	0	0	0	0	0	0	0	0	1	0	1
903	0	0	0	0	0	0	-1	0	0	0	-1	0	0	-2	2
904	0	1	1	0	0	1	0	0	0	0	0	0	3	0	3
905	0	0	0	0	1	0	0	0	0	0	0	0	1	0	1
906	0	1	0	0	0	0	0	0	0	0	0	0	1	0	1
907	0	1	0	0	0	0	0	0	0	0	0	0	1	0	1
908	0	1	0	0	0	0	0	0	0	-1	0	0	1	-1	2
909	0	0	0	0	0	0	0	-1	0	0	0	0	0	-1	1
910	0	0	0	0	0	0	0	0	-1	0	0	0	0	-1	1
911	0	1	0	0	0	0	-1	-2	0	-1	0	0	1	-4	5
912	0	0	0	0	0	1	-2	0	0	0	0	0	1	-2	3
913	0	1	0	0	0	0	0	0	0	0	0	0	1	0	1
914	0	0	0	0	0	0	0	0	0	0	0	0	0	0	0
915	0	0	0	0	2	0	0	0	0	0	0	0	2	0	2
916	0	0	0	0	0	0	0	0	-1	0	0	0	0	-1	1
917	0	0	0	0	0	0	0	-1	0	0	0	0	0	-1	1
918	0	0	1	0	0	0	0	0	0	0	0	0	1	0	1
919	0	2	0	0	0	0	0	0	0	0	0	0	2	0	2
920	0	0	0	0	0	0	0	0	0	0	0	0	0	0	0
921	0	0	0	0	0	0	0	0	0	0	0	0	0	0	0
922	0	0	0	0	0	0	0	0	0	0	0	0	0	0	0
923	0	0	0	0	0	0	0	0	-1	0	0	0	0	-1	1
924	0	0	0	0	0	0	0	0	0	0	0	0	0	0	0
925	0	0	0	0	0	0	0	0	0	0	0	0	0	0	0
926	0	0	1	0	0	0	0	0	0	0	0	0	1	0	1
927	0	0	0	1	0	0	0	0	0	0	0	0	1	0	1
928	0	0	0	0	0	0	0	0	0	0	0	0	0	0	0
929	0	0	0	0	0	0	0	0	0	0	0	0	0	0	0
930	0	0	0	0	0	0	0	0	0	0	0	0	0	0	0
931	0	0	0	0	0	0	0	0	0	0	0	0	0	0	0
932	0	0	0	2	0	0	0	0	0	0	0	0	2	0	2
933	0	0	0	0	0	0	0	0	0	0	0	0	0	0	0
934	0	0	0	0	0	0	0	0	0	0	0	0	0	0	0
935	0	0	0	0	0	0	0	0	0	0	0	0	0	0	0
936	0	0	0	1	0	0	0	0	0	0	0	0	1	0	1
937	0	1	0	0	0	0	0	-1	0	0	0	0	1	-1	2
938	0	0	0	0	0	0	0	0	0	0	0	0	0	0	0
939	0	0	0	0	0	0	0	0	0	0	0	0	0	0	0
940	0	0	0	0	0	0	0	0	0	0	0	0	0	0	0
941	0	0	0	0	0	0	0	0	0	0	0	0	0	0	0
942	0	0	1	0	0	0	0	0	0	0	0	0	1	0	1
943	0	0	0	0	0	0	0	0	0	0	0	0	0	0	0
944	0	0	0	0	0	0	0	0	0	0	0	0	0	0	0
945	0	0	0	0	0	0	0	0	0	0	0	0	0	0	0
946	0	0	0	0	0	0	0	-3	0	0	0	0	0	-3	3
947	0	0	0	0	0	0	0	-5	-3	0	0	0	0	-8	8
948	0	0	0	0	0	0	0	-1	0	0	0	0	0	-1	1
949	0	0	0	0	0	0	0	0	0	0	0	0	0	0	0
950	0	0	0	0	0	0	0	-2	0	0	0	0	0	-2	2
951	0	0	0	0	0	0	0	-6	0	0	0	0	0	-6	6
952	0	0	0	0	0	0	0	0	-1	0	0	0	0	-1	1
953	0	0	0	0	0	0	0	-1	-1	0	0	0	0	-2	2
954	0	0	0	0	0	0	0	-2	-3	0	0	0	0	-5	5
955	0	0	0	0	1	0	0	0	0	0	0	0	1	0	1
956	0	0	0	1	0	0	0	0	0	0	0	0	1	0	1
957	0	0	0	0	0	0	0	0	0	0	0	0	0	0	0
958	1	1	1	0	0	0	0	-1	0	0	0	0	3	-1	4
959	0	0	0	0	0	0	0	0	0	0	0	0	0	0	0
960	5	0	0	0	0	0	0	0	0	0	0	0	5	0	5
961	0	0	0	0	0	0	0	0	0	0	0	0	0	0	0
962	0	0	1	0	0	2	0	0	0	0	0	0	3	0	3
963	0	0	0	1	7	2	0	0	0	0	0	0	10	0	10
964	1	0	1	3	0	30	0	0	0	0	0	0	35	0	35
965	0	1	2	0	17	0	0	0	0	0	0	0	20	0	20
966	2	2	7	28	0	0	0	0	0	0	0	0	39	0	39
967	5	4	36	0	0	0	0	0	0	0	0	0	45	0	45
968	2	56	0	0	0	0	0	0	0	0	0	0	58	0	58
969	30	0	0	0	0	0	0	0	0	0	0	0	30	0	30
970	0	0	0	0	0	0	0	0	0	0	0	0	0	0	0
971	0	2	0	0	0	0	0	0	0	0	0	0	2	0	2
972	0	0	0	0	0	0	0	0	0	0	0	0	0	0	0
973	0	3	0	0	0	0	0	0	0	0	0	0	3	0	3
974	0	0	1	0	0	1	0	0	0	0	0	0	2	0	2
975	0	0	0	0	0	0	0	-1	0	0	0	0	0	-1	1
976	0	0	0	0	0	0	0	-4	0	0	0	0	0	-4	4
977	1	1	0	0	0	0	0	0	0	0	0	0	2	0	2
978	0	0	0	0	0	0	0	0	0	0	0	0	0	0	0
979	0	0	0	0	0	0	0	0	-1	0	0	0	0	-1	1
980	0	0	0	0	0	0	0	0	0	0	0	0	0	0	0
981	0	0	0	0	0	0	0	0	0	0	0	0	0	0	0
982	0	1	0	0	0	0	0	0	0	0	0	0	1	0	1
983	0	1	1	0	0	0	0	0	-1	0	0	0	2	-1	3
984	0	4	1	0	1	0	0	0	-1	0	0	0	6	-1	7
985	0	2	0	0	0	0	0	-4	-3	0	0	0	2	-7	9
986	0	0	2	0	0	0	0	-1	0	0	0	0	2	-1	3
987	0	0	0	0	0	0	0	0	0	0	0	0	0	0	0
988	1	0	0	0	0	0	0	0	0	0	0	0	1	0	1
989	0	0	0	0	0	0	0	0	0	0	0	-1	0	-1	1
990	0	0	0	0	0	0	0	0	0	0	0	0	0	0	0
991	0	0	0	0	0	0	0	0	0	0	0	0	0	0	0
992	0	0	0	0	0	0	0	0	0	0	0	0	0	0	0
993	0	0	0	0	0	0	0	0	0	0	0	0	0	0	0
994	0	0	0	0	0	0	0	0	0	0	0	0	0	0	0
995	0	0	0	0	0	0	0	0	0	0	0	0	0	0	0
996	0	0	0	0	0	0	0	0	0	0	0	0	0	0	0
997	0	0	0	0	0	0	0	-2	0	0	0	0	0	-2	2
998	0	0	2	0	0	0	0	0	0	0	0	0	2	0	2
999	0	0	0	0	0	0	0	-2	0	-1	0	0	0	-3	3
1000	0	0	0	0	0	0	0	0	0	0	0	0	0	0	0
1001	0	0	0	0	0	0	0	-4	-1	0	-1	0	0	-6	6
1002	0	0	0	0	0	0	0	0	0	0	0	0	0	0	0
1003	0	0	0	0	0	0	0	0	0	0	0	0	0	0	0
1004	0	0	0	0	0	0	0	0	0	0	0	0	0	0	0
1005	0	0	0	0	0	0	0	0	0	0	0	0	0	0	0
1006	0	1	0	0	0	0	0	-2	0	0	0	0	1	-2	3
1007	0	0	0	0	0	0	0	-1	0	0	0	0	0	-1	1
1008	0	0	0	0	0	0	0	0	0	0	0	0	0	0	0
1009	0	1	0	0	0	0	0	0	0	0	-3	-1	1	-4	5
1010	0	0	0	0	0	1	0	0	0	0	0	0	1	0	1
1011	0	0	0	0	1	0	0	-19	-2	0	0	0	1	-21	22
1012	0	0	1	0	0	0	-4	-1	-3	0	-1	0	1	-9	10
1013	0	0	0	0	0	0	0	-6	0	0	-3	0	0	-9	9
1014	0	16	1	0	0	0	0	0	-18	0	0	0	17	-18	35
1015	0	0	0	0	1	0	0	-14	-7	-1	0	0	1	-22	23
1016	0	0	0	0	0	0	-5	-116	-4	0	0	-1	0	-126	126
1017	0	3	0	1	0	0	0	0	-7	0	0	0	4	-7	11
1018	0	1	1	0	0	0	0	-2	0	0	0	0	2	-2	4
1019	1	5	0	0	0	0	0	0	0	0	0	0	6	0	6
1020	0	2	0	0	0	0	0	0	0	0	0	0	2	0	2
1021	0	1	3	0	0	1	0	0	0	0	0	0	5	0	5
1022	0	0	0	0	0	0	0	0	0	0	0	0	0	0	0
1023	0	0	0	0	0	0	0	0	0	0	0	0	0	0	0
1024	0	1	0	0	0	0	0	0	0	0	0	0	1	0	1
1025	0	0	0	0	0	0	0	0	0	0	0	0	0	0	0
1026	0	0	0	0	0	0	0	-2	0	0	-1	0	0	-3	3
1027	1	0	2	1	0	0	0	0	0	0	0	0	4	0	4
1028	1	0	0	1	0	0	0	-4	-5	0	0	0	2	-9	11
1029	0	0	0	0	0	0	0	-1	0	0	0	0	0	-1	1
1030	0	0	0	0	0	0	-1	0	0	0	0	0	0	-1	1
1031	0	0	0	0	0	0	0	0	0	0	0	0	0	0	0
1032	0	0	0	0	0	0	0	0	0	0	0	0	0	0	0
1033	0	0	0	0	0	0	0	-1	0	0	0	0	0	-1	1
1034	0	0	1	0	0	0	0	0	-1	0	0	0	1	-1	2
1035	0	10	12	0	0	0	0	0	0	0	0	0	22	0	22
1036	0	6	9	0	0	0	0	0	0	0	0	0	15	0	15
1037	0	0	0	0	0	0	0	0	-2	0	0	0	0	-2	2
1038	0	0	0	0	0	0	0	0	0	0	0	0	0	0	0
1039	2	2	0	0	1	7	0	-1	0	0	0	0	12	-1	13
1040	0	0	0	0	1	0	0	-2	0	0	0	0	1	-2	3
1041	1	2	0	1	0	0	0	0	0	0	0	0	4	0	4
1042	0	1	0	0	0	0	0	-2	0	0	0	0	1	-2	3
1043	0	1	5	0	0	0	0	0	0	0	0	0	6	0	6
1044	0	0	0	0	0	0	0	0	0	0	0	0	0	0	0
1045	0	0	1	0	0	0	0	0	0	0	0	0	1	0	1
1046	0	1	0	0	0	0	0	0	0	0	-1	0	1	-1	2
1047	0	0	0	0	0	0	0	0	0	0	0	0	0	0	0
1048	0	0	0	0	0	0	-2	0	0	0	0	0	0	-2	2
1049	0	0	0	0	0	0	0	0	0	0	0	0	0	0	0
1050	0	0	0	0	0	0	0	0	0	0	0	0	0	0	0
1051	0	0	0	0	0	0	0	0	0	0	0	0	0	0	0
1052	0	1	0	0	0	0	0	0	0	0	0	0	1	0	1
1053	0	0	0	0	0	0	0	0	0	0	0	0	0	0	0
1054	0	0	0	0	0	0	0	0	-1	-1	0	0	0	-2	2
1055	0	0	0	0	0	0	0	0	0	0	0	0	0	0	0
1056	0	1	0	0	0	0	0	0	0	0	0	0	1	0	1
1057	0	0	0	0	0	0	0	0	0	0	0	0	0	0	0
1058	0	0	0	0	0	0	0	-9	-3	0	0	0	0	-12	12
1059	0	0	0	0	0	0	0	0	0	0	0	0	0	0	0
1060	0	0	0	0	0	0	0	0	0	0	0	0	0	0	0
1061	0	0	0	0	0	0	0	-15	-8	0	0	0	0	-23	23
1062	0	0	0	0	0	0	0	-2	0	0	0	0	0	-2	2
1063	0	0	0	0	0	0	0	0	0	0	0	0	0	0	0
1064	0	0	0	0	0	0	0	0	0	0	0	0	0	0	0
1065	0	0	0	0	0	0	0	0	0	0	0	0	0	0	0
1066	0	0	0	0	0	0	0	0	0	0	0	0	0	0	0
1067	0	0	0	0	0	0	-1	0	0	0	0	0	0	-1	1
1068	0	0	0	0	0	0	0	0	0	0	0	0	0	0	0
1069	0	0	0	0	0	0	0	0	0	0	0	0	0	0	0
1070	0	0	0	0	0	0	0	0	0	0	0	0	0	0	0
1071	0	0	0	0	0	0	0	0	0	0	0	0	0	0	0
1072	0	0	0	0	0	0	0	0	0	0	0	0	0	0	0
1073	0	0	0	0	0	0	-2	0	0	0	0	0	0	-2	2
1074	0	1	0	0	0	0	0	0	0	0	0	0	1	0	1
1075	0	0	0	0	0	0	0	0	0	0	0	0	0	0	0
1076	0	0	0	0	0	0	0	0	0	0	0	0	0	0	0
1077	0	0	0	0	0	0	0	0	0	0	0	0	0	0	0
1078	0	0	0	0	0	0	0	0	0	0	0	0	0	0	0
1079	0	0	0	0	0	0	0	0	0	0	0	0	0	0	0
1080	0	0	0	0	0	1	0	0	0	0	0	0	1	0	1
1081	0	0	0	0	0	0	0	0	0	0	0	0	0	0	0
1082	0	0	0	0	0	0	0	0	0	0	0	0	0	0	0
1083	0	0	0	0	0	0	0	0	0	0	0	0	0	0	0
1084	0	1	14	0	0	0	0	0	0	0	0	0	15	0	15
1085	0	0	0	0	0	0	0	0	0	0	0	0	0	0	0
1086	0	3	0	0	0	0	0	0	0	0	0	0	3	0	3
1087	1	0	0	0	0	0	0	0	0	0	0	0	1	0	1
1088	0	0	0	0	0	0	0	0	0	0	0	0	0	0	0
1089	0	5	0	0	0	0	0	0	0	0	0	0	5	0	5
1090	0	1	0	0	0	0	0	0	0	0	0	0	1	0	1
1091	0	2	0	0	0	0	0	0	0	0	0	0	2	0	2
1092	0	0	0	0	0	0	0	0	0	0	0	0	0	0	0
1093	0	0	0	0	0	0	0	0	0	0	0	0	0	0	0
1094	0	0	0	0	1	0	0	0	0	0	0	0	1	0	1
1095	0	0	0	0	1	0	0	0	0	0	0	0	1	0	1
1096	0	0	0	0	0	0	0	0	-1	0	0	0	0	-1	1
1097	0	0	0	0	0	0	0	-2	-1	0	0	0	0	-3	3
1098	0	10	0	0	0	0	0	0	0	0	0	0	10	0	10
1099	1	1	0	0	0	0	0	0	0	0	0	0	2	0	2
1100	0	0	6	0	1	0	-1	0	0	0	0	0	7	-1	8
1101	0	1	0	0	0	0	0	-9	-12	-1	0	0	1	-22	23
1102	0	0	0	0	0	0	0	-20	-3	0	0	0	0	-23	23
1103	0	0	0	0	0	0	0	0	0	0	0	0	0	0	0
1104	0	0	0	0	0	0	0	0	0	0	0	0	0	0	0
1105	0	0	0	0	0	0	0	0	0	0	0	0	0	0	0
1106	0	1	1	0	0	0	0	0	0	0	0	0	2	0	2
1107	0	2	2	0	0	0	0	0	0	0	0	0	4	0	4
1108	3	1	1	0	0	0	0	0	0	0	0	0	5	0	5
1109	0	0	0	0	0	1	0	0	0	0	0	0	1	0	1
1110	0	1	0	0	2	0	0	0	0	0	0	0	3	0	3
1111	0	0	1	2	0	0	0	0	0	0	0	0	3	0	3
1112	0	2	3	0	0	0	0	0	0	0	0	0	5	0	5
1113	0	9	0	0	0	0	0	0	0	0	0	0	9	0	9
1114	14	0	1	0	0	0	0	-2	0	0	0	0	15	-2	17
1115	1	1	0	0	0	0	0	0	0	0	0	0	2	0	2
1116	0	0	0	0	0	0	0	0	0	0	0	0	0	0	0
1117	0	0	0	0	0	0	0	0	0	0	0	0	0	0	0
1118	0	0	0	0	0	0	0	0	0	0	0	0	0	0	0
1119	0	0	0	0	1	0	0	0	0	0	0	0	1	0	1
1120	0	1	0	0	0	0	0	0	0	0	0	0	1	0	1
1121	0	0	0	0	0	0	0	0	0	0	0	0	0	0	0
1122	0	0	0	0	0	0	0	0	0	0	0	0	0	0	0
1123	0	0	0	0	0	0	0	0	0	0	0	0	0	0	0
1124	0	0	0	0	0	0	0	0	0	0	0	0	0	0	0
1125	0	0	0	0	0	0	0	0	0	0	-1	0	0	-1	1
1126	0	0	0	0	0	1	0	0	0	0	0	0	1	0	1
1127	0	0	0	0	1	1	0	0	0	0	0	0	2	0	2
1128	0	0	0	0	0	0	0	0	0	0	0	0	0	0	0
1129	0	0	0	0	2	0	0	0	0	0	0	0	2	0	2
1130	0	0	0	0	0	0	0	0	0	0	0	0	0	0	0
1131	0	0	4	0	0	0	0	0	0	0	0	0	4	0	4
1132	0	0	0	0	0	0	0	0	0	0	0	0	0	0	0
1133	0	0	0	0	0	0	0	0	-1	0	0	0	0	-1	1
1134	0	0	0	0	0	0	0	0	0	0	0	0	0	0	0
1135	0	0	0	0	0	0	0	0	0	0	0	0	0	0	0
1136	0	0	0	0	0	0	0	-1	0	0	0	0	0	-1	1
1137	0	0	0	0	0	0	0	0	0	0	0	0	0	0	0
1138	0	0	0	0	0	0	0	-2	0	0	0	0	0	-2	2
1139	0	0	0	0	0	0	0	0	0	0	0	0	0	0	0
1140	0	0	0	0	0	0	0	0	0	0	0	0	0	0	0
1141	0	0	0	0	0	0	0	0	0	0	0	0	0	0	0
1142	0	0	0	0	0	0	0	0	0	0	0	0	0	0	0
1143	0	0	0	0	0	0	0	0	0	0	0	0	0	0	0
1144	0	0	0	0	0	0	0	0	0	0	0	0	0	0	0
1145	0	0	0	0	0	0	0	0	0	0	0	0	0	0	0
1146	0	3	0	0	0	0	0	0	0	0	0	0	3	0	3
1147	0	0	0	0	0	0	0	0	0	0	0	0	0	0	0
1148	0	0	0	0	0	0	0	0	0	0	0	0	0	0	0
1149	0	1	0	0	0	0	0	0	0	0	0	0	1	0	1
1150	1	0	0	0	0	0	0	0	0	0	0	0	1	0	1
1151	0	0	0	0	0	0	0	0	-1	0	0	0	0	-1	1
1152	0	0	0	0	0	0	0	0	0	0	0	0	0	0	0
1153	0	0	0	0	0	0	0	0	0	0	0	0	0	0	0
1154	0	0	0	0	0	0	0	0	0	0	0	0	0	0	0
1155	0	0	0	0	0	0	0	0	0	0	0	0	0	0	0
1156	1	12	1	0	0	0	0	0	0	0	0	0	14	0	14
1157	0	3	0	0	0	0	0	0	-7	0	0	0	3	-7	10
1158	0	4	1	0	0	0	0	0	0	0	0	0	5	0	5
1159	0	2	0	0	0	0	-1	-1	0	0	0	0	2	-2	4
1160	0	0	0	0	0	0	0	0	0	0	0	0	0	0	0
1161	0	0	0	0	0	0	0	0	0	0	0	0	0	0	0
1162	0	0	0	0	0	0	0	0	0	0	0	0	0	0	0
1163	0	1	0	0	0	0	0	0	0	0	0	0	1	0	1
1164	0	0	0	0	0	0	0	-3	0	0	0	0	0	-3	3
1165	0	0	0	0	0	0	0	0	0	0	0	0	0	0	0
1166	0	0	0	0	0	0	0	0	0	0	0	0	0	0	0
1167	0	0	0	0	0	0	0	0	0	0	0	0	0	0	0
1168	0	0	0	0	0	0	0	0	0	0	0	0	0	0	0
1169	0	0	0	0	0	0	0	-29	-5	0	0	0	0	-34	34
1170	0	0	0	0	0	0	0	-5	-1	0	0	0	0	-6	6
1171	1	0	0	0	0	0	0	0	0	0	-2	0	1	-2	3
1172	0	0	0	0	0	1	0	0	0	0	0	0	1	0	1
1173	0	0	0	0	0	0	0	0	0	0	0	0	0	0	0
1174	0	0	0	0	0	0	0	0	0	0	0	0	0	0	0
1175	0	0	2	0	0	0	0	0	0	0	0	0	2	0	2
1176	0	1	0	0	0	0	0	0	0	0	0	0	1	0	1
1177	0	0	0	0	0	0	0	0	0	0	0	0	0	0	0
1178	0	0	0	0	0	0	0	-1	0	0	0	0	0	-1	1
1179	0	0	0	0	0	0	0	0	0	0	0	0	0	0	0
1180	0	0	0	0	0	0	0	0	0	0	0	0	0	0	0
1181	0	0	0	0	0	0	0	0	0	0	0	0	0	0	0
1182	0	0	0	0	0	0	0	0	0	0	0	0	0	0	0
1183	0	0	0	0	0	0	0	0	0	0	0	0	0	0	0
1184	0	0	0	0	0	1	0	0	0	0	0	0	1	0	1
1185	0	0	0	2	0	0	0	-1	0	0	0	0	2	-1	3
1186	0	0	0	0	0	0	0	0	0	0	0	0	0	0	0
1187	0	0	2	0	0	0	0	0	0	0	0	0	2	0	2
1188	0	57	0	0	0	0	0	0	0	0	0	0	57	0	57
1189	2	0	0	0	0	0	0	0	0	0	0	0	2	0	2
1190	1	0	1	0	0	0	0	-1	0	0	0	0	2	-1	3
1191	0	0	0	0	0	0	0	0	0	0	0	0	0	0	0
1192	0	4	0	0	0	0	0	0	0	0	0	0	4	0	4
1193	0	0	0	0	0	0	0	0	0	0	0	0	0	0	0
1194	0	0	0	0	0	0	0	0	0	0	0	0	0	0	0
1195	0	0	3	0	0	0	0	0	0	0	0	0	3	0	3
1196	0	0	0	0	0	0	0	0	0	0	0	0	0	0	0
1197	0	0	0	0	0	0	0	0	0	0	0	0	0	0	0
1198	0	0	0	0	0	0	0	0	0	0	0	0	0	0	0
1199	0	0	0	0	0	0	0	0	0	0	0	0	0	0	0
1200	0	0	0	0	0	0	0	0	0	0	0	0	0	0	0
1201	0	0	1	0	0	0	0	0	0	0	0	0	1	0	1
1202	0	0	0	0	0	0	0	0	0	0	0	0	0	0	0
1203	0	0	0	1	0	0	0	0	0	0	0	0	1	0	1
1204	0	0	0	0	0	0	0	0	0	0	0	0	0	0	0
1205	0	0	0	0	0	0	0	0	0	0	0	0	0	0	0
1206	0	0	0	0	0	0	0	0	0	0	0	0	0	0	0
1207	0	0	0	0	0	0	0	0	0	0	0	0	0	0	0
1208	0	0	0	0	0	0	0	0	0	0	0	0	0	0	0
1209	1	0	0	0	0	0	0	0	0	0	0	0	1	0	1
1210	0	0	0	0	0	0	0	-3	-3	0	0	0	0	-6	6
1211	0	0	0	0	0	0	0	0	0	0	0	0	0	0	0
1212	0	0	0	0	0	0	0	0	0	0	0	0	0	0	0
1213	0	0	0	0	0	0	0	-3	0	0	0	0	0	-3	3
1214	0	0	0	0	0	0	0	0	0	0	0	0	0	0	0
1215	0	0	0	0	0	0	0	0	0	0	0	0	0	0	0
1216	0	0	0	0	0	0	0	-1	-1	0	0	0	0	-2	2
1217	0	1	1	0	0	0	0	0	0	0	0	0	2	0	2
1218	0	1	0	0	0	0	0	0	0	0	0	0	1	0	1
1219	0	0	0	0	0	0	0	0	0	0	0	0	0	0	0
1220	0	0	0	0	0	0	0	0	0	0	0	0	0	0	0
1221	0	0	0	0	0	0	0	0	0	0	0	-1	0	-1	1
1222	0	0	0	0	0	0	0	0	0	0	0	0	0	0	0
1223	0	0	0	0	0	0	0	-6	0	-1	0	-1	0	-8	8
1224	0	0	0	0	0	0	0	0	0	0	0	0	0	0	0
1225	0	0	0	0	0	0	0	0	0	0	0	0	0	0	0
1226	0	3	1	0	0	0	0	0	0	0	-1	0	4	-1	5
1227	1	0	0	0	0	0	0	0	0	0	0	0	1	0	1
1228	0	0	0	0	0	0	0	0	0	0	0	0	0	0	0
1229	0	0	0	0	0	0	0	0	0	0	0	0	0	0	0
1230	0	0	0	0	0	0	0	0	0	0	0	0	0	0	0
1231	0	0	0	0	0	0	0	0	0	0	0	0	0	0	0
1232	0	0	0	0	0	0	0	0	0	0	0	0	0	0	0
1233	2	0	0	0	0	0	0	0	0	0	0	0	2	0	2
1234	0	0	0	0	0	0	0	-1	0	0	0	0	0	-1	1
1235	0	0	0	0	0	0	0	0	0	0	-1	0	0	-1	1
1236	0	0	0	0	0	0	0	0	0	0	0	0	0	0	0
1237	0	0	0	0	0	0	0	0	0	0	0	0	0	0	0
1238	0	0	0	0	0	0	0	0	-2	0	0	0	0	-2	2
1239	0	0	0	0	0	0	0	0	0	0	0	0	0	0	0
1240	0	0	0	0	0	0	0	-2	0	0	0	0	0	-2	2
1241	0	0	0	0	0	0	-1	0	0	0	0	0	0	-1	1
1242	0	0	0	0	0	0	0	0	0	0	0	0	0	0	0
1243	0	0	0	0	0	0	0	-1	0	0	0	0	0	-1	1
1244	0	0	0	0	0	0	0	0	0	0	0	0	0	0	0
1245	0	0	0	0	0	0	0	0	0	0	-1	0	0	-1	1
1246	0	0	0	0	0	0	0	0	-1	0	0	0	0	-1	1
1247	0	0	0	0	0	0	0	-2	-1	0	0	0	0	-3	3
1248	0	0	0	0	0	0	0	-9	0	0	0	0	0	-9	9
1249	0	0	0	0	0	0	0	-2	-9	-1	0	0	0	-12	12
1250	0	0	2	0	0	0	0	0	0	0	0	0	2	0	2
1251	0	0	2	0	0	0	0	-1	0	0	0	0	2	-1	3
1252	0	0	0	0	0	0	-2	0	0	0	0	0	0	-2	2
1253	0	1	7	0	0	0	0	0	-6	0	-1	0	8	-7	15
1254	0	29	0	0	0	0	0	0	0	0	0	0	29	0	29
1255	0	0	0	0	0	0	-8	-135	-36	0	0	0	0	-179	179
1256	0	0	0	0	0	0	0	-3	0	-1	0	-1	0	-5	5
1257	0	0	0	0	0	0	0	0	0	0	0	0	0	0	0
1258	0	2	0	0	0	0	0	-1	0	-1	-1	0	2	-3	5
1259	0	0	0	0	0	0	0	0	0	0	-1	0	0	-1	1
1260	0	0	0	0	0	0	0	-4	-2	-1	-1	0	0	-8	8
1261	0	0	0	0	0	0	0	0	0	0	0	0	0	0	0
1262	0	6	0	0	0	0	0	0	0	0	0	0	6	0	6
1263	0	0	0	0	0	0	0	0	0	0	0	0	0	0	0
1264	0	0	0	0	0	0	0	0	0	0	0	0	0	0	0
1265	0	0	2	0	0	0	0	0	0	0	0	0	2	0	2
1266	0	0	0	0	0	0	0	0	0	0	0	0	0	0	0
1267	0	0	0	0	0	0	0	0	0	0	0	0	0	0	0
1268	0	0	0	0	0	0	-2	-25	-4	0	-1	0	0	-32	32
1269	0	0	0	0	0	0	0	0	-3	0	0	0	0	-3	3
1270	0	0	0	0	0	0	0	0	0	0	0	0	0	0	0
1271	0	0	0	0	0	0	0	-1	0	0	0	0	0	-1	1
1272	0	0	0	0	0	0	0	0	-1	0	0	0	0	-1	1
1273	0	0	0	0	0	0	0	0	0	0	0	0	0	0	0
1274	0	0	2	0	0	0	0	0	0	0	0	0	2	0	2
1275	0	9	0	0	0	0	0	0	0	0	0	0	9	0	9
1276	0	0	0	0	0	0	0	0	0	0	0	0	0	0	0
1277	0	0	0	0	0	0	0	-10	-1	0	0	0	0	-11	11
1278	0	0	0	0	0	0	0	-5	-1	0	0	0	0	-6	6
1279	0	0	0	0	0	0	-5	-9	-1	0	0	0	0	-15	15
1280	0	0	0	0	0	0	0	0	0	0	0	0	0	0	0
1281	0	0	1	0	0	0	-1	-3	0	0	0	0	1	-4	5
1282	0	0	0	0	0	0	0	0	0	0	0	0	0	0	0
1283	0	0	0	0	0	0	0	0	0	0	0	0	0	0	0
1284	0	0	2	0	0	0	0	0	0	0	0	0	2	0	2
1285	0	0	0	0	0	0	0	0	0	0	0	0	0	0	0
1286	1	0	0	0	0	0	0	0	0	0	0	0	1	0	1
1287	0	5	1	0	0	0	0	0	0	0	0	0	6	0	6
1288	0	4	0	0	0	0	0	0	0	0	0	0	4	0	4
1289	0	0	0	0	0	0	0	0	0	0	0	0	0	0	0
1290	0	0	0	0	0	0	0	0	0	0	0	0	0	0	0
1291	0	0	0	0	0	0	0	-3	0	0	0	0	0	-3	3
1292	0	0	0	0	0	0	0	0	0	0	0	0	0	0	0
1293	0	0	0	0	0	0	0	0	0	0	0	0	0	0	0
1294	0	0	0	0	0	0	0	0	0	0	0	0	0	0	0
1295	0	0	0	0	0	0	0	0	0	0	0	0	0	0	0
1296	0	0	0	0	0	0	0	0	0	0	0	0	0	0	0
1297	0	0	0	0	0	0	0	0	0	0	0	0	0	0	0
1298	0	0	0	0	0	0	0	0	0	0	0	0	0	0	0
1299	0	0	0	0	0	0	0	0	0	0	0	0	0	0	0
1300	0	0	0	0	0	0	0	0	0	0	0	0	0	0	0
1301	0	0	0	0	0	0	0	0	0	0	0	0	0	0	0
1302	0	0	0	0	0	0	0	0	0	0	0	0	0	0	0
1303	0	0	0	0	0	0	0	0	0	0	0	0	0	0	0
1304	0	0	0	0	0	0	0	0	0	0	0	0	0	0	0
1305	0	0	0	0	0	0	0	0	0	0	0	0	0	0	0
1306	0	0	0	0	0	0	0	0	0	0	0	0	0	0	0
1307	0	0	0	0	0	0	0	0	0	0	0	0	0	0	0
1308	0	0	0	0	0	0	0	0	0	0	0	0	0	0	0
1309	0	1	0	0	0	0	0	0	0	0	0	0	1	0	1
1310	0	0	0	0	0	0	0	0	0	0	0	0	0	0	0
1311	0	0	0	0	0	0	0	0	0	0	0	0	0	0	0
1312	0	0	0	0	0	0	0	0	0	0	0	0	0	0	0
1313	0	1	0	0	0	0	0	0	0	0	0	0	1	0	1
1314	0	0	0	0	0	0	0	0	0	0	0	0	0	0	0
1315	0	0	0	0	0	0	0	0	0	0	0	0	0	0	0
1316	0	0	0	0	0	0	0	0	0	0	0	0	0	0	0
1317	0	0	0	0	0	0	0	0	0	0	0	0	0	0	0
1318	0	0	0	0	0	0	0	0	0	0	0	0	0	0	0
1319	0	0	0	0	0	0	0	0	0	0	0	0	0	0	0
1320	0	0	0	0	0	0	0	0	0	0	0	0	0	0	0
1321	0	1	0	0	0	0	0	0	0	0	0	0	1	0	1
1322	0	0	1	0	0	0	0	0	0	0	0	0	1	0	1
1323	0	1	0	0	0	0	0	0	0	0	0	0	1	0	1
1324	0	0	0	0	0	0	0	0	0	0	0	0	0	0	0
1325	0	0	0	0	0	0	0	0	0	0	0	0	0	0	0
1326	0	5	0	0	0	0	0	0	0	0	0	0	5	0	5
1327	0	0	0	0	0	0	0	0	0	0	0	0	0	0	0
1328	0	0	0	0	0	0	0	0	-1	0	0	0	0	-1	1
1329	0	0	0	0	0	0	0	0	0	0	0	0	0	0	0
1330	0	6	0	0	0	0	0	0	0	0	0	0	6	0	6
1331	0	0	0	0	0	0	0	0	0	0	0	0	0	0	0
1332	0	0	0	0	0	0	0	0	0	0	0	0	0	0	0
1333	0	0	0	0	0	0	0	0	0	0	0	0	0	0	0
1334	0	0	0	0	0	0	0	0	0	0	0	0	0	0	0
1335	0	0	0	0	0	0	0	0	0	0	0	0	0	0	0
1336	0	0	0	0	0	0	0	0	0	0	0	0	0	0	0
1337	0	0	0	0	0	0	0	0	0	0	0	0	0	0	0
1338	0	0	0	0	0	0	0	0	0	0	0	0	0	0	0
1339	0	0	0	0	0	0	0	-1	0	0	0	0	0	-1	1
1340	0	3	0	0	0	0	0	0	0	0	0	0	3	0	3
1341	0	0	0	0	0	0	0	0	0	0	0	0	0	0	0
1342	0	0	0	0	0	0	0	0	0	0	0	0	0	0	0
1343	0	0	0	0	0	0	0	-1	0	0	0	0	0	-1	1
1344	0	0	0	0	0	0	0	0	0	0	0	0	0	0	0
1345	0	0	0	0	0	0	0	0	0	0	0	0	0	0	0
1346	0	0	0	0	0	0	0	-2	0	0	0	0	0	-2	2
1347	0	0	0	0	0	0	0	0	0	0	0	0	0	0	0
1348	0	0	0	0	0	0	0	-1	0	0	0	0	0	-1	1
1349	0	0	0	0	0	0	0	0	0	0	0	0	0	0	0
1350	0	0	0	0	0	0	0	0	0	0	0	0	0	0	0
1351	0	0	0	0	0	0	0	0	0	0	0	0	0	0	0
1352	0	0	0	0	0	0	0	0	0	0	0	0	0	0	0
1353	0	0	0	0	0	0	0	0	0	0	0	0	0	0	0
1354	0	0	0	0	0	0	0	0	0	0	0	0	0	0	0
1355	0	0	0	0	0	0	0	-3	0	0	0	0	0	-3	3
1356	0	0	0	0	0	0	0	0	0	0	0	0	0	0	0
1357	0	1	0	0	0	0	0	0	0	0	0	0	1	0	1
1358	0	0	2	0	0	0	0	0	0	0	0	0	2	0	2
1359	0	2	0	0	0	0	0	0	0	0	0	0	2	0	2
1360	0	4	0	0	0	0	0	0	0	0	0	0	4	0	4
1361	0	0	9	0	0	0	-1	-1	0	0	0	0	9	-2	11
1362	0	6	0	0	0	0	0	-1	-1	0	0	0	6	-2	8
1363	0	0	0	0	0	0	0	0	-1	-2	0	0	0	-3	3
1364	0	0	0	0	0	0	0	-1	0	0	0	0	0	-1	1
1365	0	0	0	0	0	0	0	-2	0	0	0	0	0	-2	2
1366	0	0	0	0	0	0	0	0	0	0	0	0	0	0	0
1367	0	0	0	0	0	0	0	-5	-4	0	0	0	0	-9	9
1368	0	0	0	0	0	0	-1	0	-2	0	0	0	0	-3	3
1369	0	0	0	0	0	1	0	0	0	0	0	0	1	0	1
1370	0	0	0	0	0	0	0	0	0	0	0	0	0	0	0
1371	0	0	0	0	0	0	0	0	0	0	0	-1	0	-1	1
1372	0	0	1	0	0	0	0	0	0	0	0	0	1	0	1
1373	0	10	0	0	0	0	0	0	0	0	0	0	10	0	10
1374	0	0	0	0	0	0	0	-4	0	0	0	0	0	-4	4
1375	0	2	0	0	0	0	0	0	0	0	0	0	2	0	2
1376	0	0	0	0	0	0	0	0	0	0	0	0	0	0	0
1377	0	0	0	0	0	0	0	0	0	0	0	0	0	0	0
1378	0	0	0	0	0	0	0	0	0	0	0	0	0	0	0
1379	0	0	0	0	0	0	0	0	0	0	0	0	0	0	0
1380	0	0	0	0	0	0	0	0	0	0	0	0	0	0	0
1381	0	0	0	0	0	0	0	0	0	0	0	0	0	0	0
1382	0	0	0	0	0	0	0	0	0	0	0	0	0	0	0
1383	0	0	1	0	0	0	0	0	0	0	0	0	1	0	1
1384	1	0	2	0	0	0	0	0	0	0	0	0	3	0	3
1385	0	0	0	0	0	0	0	0	0	0	0	0	0	0	0
1386	0	0	0	0	0	0	0	0	0	0	0	0	0	0	0
1387	0	0	0	0	0	0	0	0	0	0	0	0	0	0	0
1388	0	0	0	0	0	0	0	0	0	0	0	0	0	0	0
1389	0	0	0	0	0	0	0	0	0	0	0	0	0	0	0
1390	0	0	0	1	0	0	0	0	0	0	0	0	1	0	1
1391	0	0	0	0	0	0	0	0	-2	0	0	0	0	-2	2
1392	0	0	0	0	0	0	0	0	0	0	0	0	0	0	0
1393	0	0	3	0	0	0	0	-1	0	0	0	0	3	-1	4
1394	0	2	0	0	0	0	0	0	0	0	0	0	2	0	2
1395	0	1	0	0	0	0	0	0	0	0	0	0	1	0	1
1396	0	0	0	0	0	0	0	0	0	0	0	0	0	0	0
1397	0	0	0	0	0	0	0	0	0	0	0	0	0	0	0
1398	0	0	0	0	0	0	0	0	0	0	0	0	0	0	0
1399	0	0	0	0	0	0	0	0	0	0	0	0	0	0	0
1400	0	0	0	0	0	0	0	0	0	0	0	0	0	0	0
1401	0	0	0	0	0	0	0	0	0	0	0	0	0	0	0
1402	0	0	0	0	0	0	0	0	0	0	0	0	0	0	0
1403	0	0	0	0	0	0	0	0	0	0	0	0	0	0	0
1404	0	0	0	0	0	0	0	0	0	0	0	0	0	0	0
1405	0	0	0	0	0	0	0	0	0	0	0	0	0	0	0
1406	0	0	0	0	0	0	0	0	0	0	0	0	0	0	0
1407	0	1	0	0	0	0	0	0	0	0	0	0	1	0	1
1408	0	0	0	0	0	0	0	0	0	0	0	0	0	0	0
1409	0	0	0	0	0	0	0	0	0	0	0	0	0	0	0
1410	0	0	0	0	0	0	0	0	0	0	0	0	0	0	0
1411	0	0	0	0	0	0	0	0	0	0	0	0	0	0	0
1412	0	0	0	0	0	0	0	0	0	0	0	0	0	0	0
1413	0	0	0	0	0	0	0	0	0	0	0	0	0	0	0
1414	0	0	0	0	0	0	0	0	0	0	0	0	0	0	0
1415	0	0	0	0	0	0	0	0	0	0	0	0	0	0	0
1416	0	1	0	0	0	0	0	0	0	0	0	0	1	0	1
1417	0	0	0	0	0	0	0	0	0	0	0	0	0	0	0
1418	0	0	0	0	0	0	0	0	0	0	0	0	0	0	0
1419	0	0	0	0	0	0	0	0	0	0	0	0	0	0	0
1420	0	0	0	0	0	0	0	0	0	0	0	0	0	0	0
1421	0	0	0	0	0	0	0	-2	0	0	0	0	0	-2	2
1422	0	0	0	0	0	0	0	-9	0	0	0	0	0	-9	9
1423	0	0	0	0	0	0	0	0	0	0	0	0	0	0	0
1424	0	0	0	0	0	0	0	0	0	0	0	-1	0	-1	1
1425	0	0	0	0	0	0	0	-1	-2	0	-1	0	0	-4	4
1426	0	0	0	0	0	0	0	0	0	0	0	0	0	0	0
1427	0	0	0	0	0	0	0	-1	0	0	0	0	0	-1	1
1428	0	0	0	0	0	0	0	0	0	0	0	0	0	0	0
1429	0	0	0	0	0	0	0	0	0	0	0	0	0	0	0
1430	0	0	0	0	0	0	0	0	0	0	0	0	0	0	0
1431	0	3	0	0	0	0	0	0	0	0	0	0	3	0	3
1432	0	1	1	0	0	0	0	0	0	0	0	0	2	0	2
1433	0	0	0	0	0	0	0	0	0	0	0	0	0	0	0
1434	0	0	0	0	0	0	0	0	0	0	0	0	0	0	0
1435	0	1	0	0	0	0	0	0	0	0	0	0	1	0	1
1436	0	0	0	0	0	0	0	0	0	0	0	0	0	0	0
1437	0	3	2	1	1	0	0	0	0	0	0	0	7	0	7
1438	0	4	10	0	0	0	0	0	0	0	0	0	14	0	14
1439	0	14	0	0	0	0	0	0	0	0	0	0	14	0	14
1440	0	7	0	0	0	0	0	0	0	0	0	0	7	0	7
1441	0	0	0	0	0	0	0	0	0	0	0	0	0	0	0
1442	0	0	0	0	0	0	0	0	0	0	0	-1	0	-1	1
1443	0	0	0	0	0	0	0	0	0	0	0	0	0	0	0
1444	0	0	0	0	0	0	0	0	0	0	0	0	0	0	0
1445	0	2	1	0	0	0	0	0	0	0	0	0	3	0	3
1446	0	0	0	0	0	0	0	-6	0	0	0	0	0	-6	6
1447	0	0	0	0	0	0	0	0	0	0	0	0	0	0	0
1448	0	0	0	0	0	0	0	-5	0	0	0	0	0	-5	5
1449	0	0	1	0	0	0	0	0	0	0	0	0	1	0	1
1450	1	0	0	0	0	0	0	-2	-10	0	0	0	1	-12	13
1451	0	0	0	0	0	0	0	-4	0	0	0	0	0	-4	4
1452	0	0	0	0	0	0	0	-1	0	0	0	0	0	-1	1
1453	0	0	0	0	0	0	0	0	0	0	0	0	0	0	0
1454	0	0	0	0	0	0	0	-2	-1	0	0	0	0	-3	3
1455	0	0	0	0	0	0	0	0	-3	-1	0	-1	0	-5	5
1456	0	0	0	0	0	0	0	-5	0	-2	0	0	0	-7	7
1457	0	0	0	0	0	0	0	0	0	0	0	0	0	0	0
1458	0	0	0	0	0	0	0	0	0	0	0	0	0	0	0
1459	0	0	1	0	0	0	0	0	0	0	0	0	1	0	1
1460	0	0	0	0	0	0	0	0	-1	0	0	0	0	-1	1
1461	0	0	0	0	0	0	0	0	-1	0	0	0	0	-1	1
1462	0	0	0	0	0	0	0	-1	0	0	0	0	0	-1	1
1463	0	0	0	0	0	0	0	0	0	0	0	0	0	0	0
1464	0	0	0	0	0	0	0	0	0	0	0	0	0	0	0
1465	0	0	0	0	1	0	0	0	0	0	0	0	1	0	1
1466	0	0	0	0	0	0	0	0	0	0	0	0	0	0	0
1467	0	0	0	0	0	0	0	0	0	0	0	0	0	0	0
1468	0	0	0	0	0	0	0	0	0	0	0	0	0	0	0
1469	0	0	0	0	0	0	0	0	0	0	0	0	0	0	0
1470	0	0	0	0	0	0	0	0	0	0	0	0	0	0	0
1471	0	0	0	0	0	0	0	0	0	0	0	0	0	0	0
1472	0	0	0	0	0	0	0	0	0	0	0	0	0	0	0
1473	0	0	0	0	0	0	-2	0	0	0	0	0	0	-2	2
1474	0	0	0	0	0	0	0	0	0	0	0	0	0	0	0
1475	0	0	0	0	0	0	0	0	0	0	0	0	0	0	0
1476	0	2	0	0	0	0	0	0	0	0	0	0	2	0	2
1477	0	0	0	0	0	0	0	0	0	0	0	0	0	0	0
1478	0	0	0	0	0	0	0	0	0	0	0	0	0	0	0
1479	0	2	1	0	0	0	0	0	0	0	0	0	3	0	3
1480	0	0	0	0	0	0	0	0	0	0	0	0	0	0	0
1481	0	0	0	0	0	0	0	0	0	0	0	0	0	0	0
1482	0	1	0	0	0	0	0	0	0	0	0	0	1	0	1
1483	0	0	0	0	0	0	0	0	0	0	0	0	0	0	0
1484	0	0	0	0	1	0	0	0	0	0	0	0	1	0	1
1485	0	17	0	1	0	0	0	0	0	0	0	0	18	0	18
1486	0	0	0	0	0	0	0	0	0	0	0	0	0	0	0
1487	0	0	0	0	0	0	0	0	-1	0	0	0	0	-1	1
1488	0	0	0	0	0	0	0	-1	0	0	0	0	0	-1	1
1489	0	0	0	0	0	0	0	0	0	0	0	0	0	0	0
1490	0	0	0	0	0	0	0	0	0	0	0	0	0	0	0
1491	0	0	0	0	0	0	0	0	0	0	0	0	0	0	0
1492	0	0	0	0	0	0	0	0	0	0	0	0	0	0	0
1493	0	0	0	0	0	0	0	0	0	0	0	0	0	0	0
1494	0	0	0	0	0	0	0	0	0	0	0	0	0	0	0
1495	0	0	0	0	0	0	0	0	0	0	0	0	0	0	0
1496	0	0	0	0	0	0	0	0	0	0	0	0	0	0	0
1497	0	0	0	0	0	0	0	0	-1	0	0	0	0	-1	1
1498	0	0	0	0	0	0	0	0	0	0	0	0	0	0	0
1499	0	12	1	0	0	0	0	0	0	0	0	0	13	0	13
1500	0	0	0	0	0	0	0	0	0	0	0	0	0	0	0
1501	2	0	0	0	0	0	0	-2	0	0	0	0	2	-2	4
1502	0	0	0	0	0	0	0	-6	0	0	0	0	0	-6	6
1503	0	0	1	0	0	0	0	-1	0	0	0	0	1	-1	2
1504	0	1	3	0	0	0	0	0	0	0	0	0	4	0	4
1505	0	0	1	2	0	0	0	0	0	0	0	0	3	0	3
1506	0	0	0	0	0	0	0	0	0	0	0	0	0	0	0
1507	0	1	0	0	0	0	0	0	0	0	0	0	1	0	1
1508	3	0	0	0	0	2	0	0	0	0	0	0	5	0	5
1509	0	0	0	0	0	0	0	0	0	0	0	0	0	0	0
1510	0	0	0	0	0	0	0	0	0	0	0	0	0	0	0
1511	0	0	0	0	0	0	0	0	0	0	0	0	0	0	0
1512	0	2	0	0	0	0	0	0	0	0	0	0	2	0	2
1513	0	0	0	0	0	0	0	0	0	0	0	0	0	0	0
1514	0	0	0	0	0	0	0	0	0	0	0	0	0	0	0
1515	0	0	0	0	0	0	0	0	0	0	0	0	0	0	0
1516	0	0	0	0	0	0	0	0	0	0	0	0	0	0	0
1517	0	0	0	0	0	0	0	0	0	0	0	0	0	0	0
1518	0	0	0	0	0	0	0	0	0	0	0	0	0	0	0
1519	0	0	0	0	0	0	0	0	0	0	0	0	0	0	0
1520	0	1	0	0	0	0	0	0	0	0	0	0	1	0	1
1521	0	0	0	0	0	0	0	0	0	0	0	0	0	0	0
1522	0	0	0	0	0	0	0	0	0	0	0	0	0	0	0
1523	0	0	0	0	0	0	0	0	0	0	0	0	0	0	0
1524	0	0	0	0	0	0	0	0	0	0	0	0	0	0	0
1525	0	0	0	0	0	0	0	0	0	0	0	0	0	0	0
1526	0	0	0	0	0	0	0	0	0	0	0	0	0	0	0
1527	0	0	0	0	0	0	0	0	0	0	0	0	0	0	0
1528	0	0	0	0	0	0	0	0	0	0	0	0	0	0	0
1529	0	0	0	0	0	0	0	0	0	0	0	0	0	0	0
1530	0	0	0	0	0	0	0	0	0	0	0	0	0	0	0
1531	0	0	0	0	0	0	0	0	0	0	0	0	0	0	0
1532	0	0	0	0	0	0	0	0	0	0	0	0	0	0	0
1533	0	0	0	0	0	0	0	-1	0	0	0	0	0	-1	1
1534	0	0	0	0	0	0	0	0	0	0	0	0	0	0	0
1535	0	0	0	0	0	0	0	0	0	0	0	0	0	0	0
1536	0	0	3	0	0	0	0	0	0	0	0	0	3	0	3
1537	0	0	0	0	0	0	0	0	0	0	0	0	0	0	0
1538	0	0	0	0	0	0	0	0	0	0	0	0	0	0	0
1539	0	0	0	0	0	0	0	0	0	0	0	0	0	0	0
1540	0	0	0	0	0	0	0	0	0	0	0	0	0	0	0
1541	0	0	0	0	0	0	0	0	0	0	0	0	0	0	0
1542	0	0	0	0	0	0	0	0	0	0	0	0	0	0	0
1543	0	1	0	0	0	0	0	0	0	0	0	0	1	0	1
1544	0	1	0	0	0	0	0	0	0	0	0	0	1	0	1
1545	0	0	0	0	0	2	0	0	0	0	0	0	2	0	2
1546	0	0	0	0	0	0	0	0	0	0	0	0	0	0	0
1547	0	2	0	0	0	0	0	0	0	0	0	0	2	0	2
1548	0	1	6	0	0	0	0	0	0	0	0	0	7	0	7
1549	0	8	0	0	0	0	0	0	-2	0	0	0	8	-2	10
1550	0	0	0	0	0	0	0	-2	0	0	0	0	0	-2	2
1551	0	0	0	0	0	0	0	-1	0	0	0	0	0	-1	1
1552	0	0	0	0	0	0	0	0	0	0	0	0	0	0	0
1553	0	0	0	0	0	0	0	-1	0	0	0	0	0	-1	1
1554	0	0	0	0	0	0	-1	0	0	0	0	0	0	-1	1
1555	0	0	0	0	0	0	0	-1	-4	0	0	0	0	-5	5
1556	0	0	0	0	0	0	0	0	0	0	0	0	0	0	0
1557	0	0	0	0	0	0	-2	0	0	0	0	0	0	-2	2
1558	0	0	1	0	0	0	0	0	0	0	0	0	1	0	1
1559	0	1	1	0	0	0	0	0	0	0	-1	0	2	-1	3
1560	0	3	0	0	0	0	0	0	0	0	0	0	3	0	3
1561	0	0	0	0	0	1	0	0	0	0	-1	0	1	-1	2
1562	0	0	1	0	0	1	0	0	0	0	0	0	2	0	2
1563	0	1	0	0	1	0	0	0	0	0	0	0	2	0	2
1564	0	0	0	0	3	0	0	0	0	0	0	0	3	0	3
1565	0	0	0	0	0	0	0	0	0	0	0	0	0	0	0
1566	1	38	20	0	0	0	0	0	0	0	0	0	59	0	59
1567	0	3	0	0	0	0	0	-1	-3	0	0	0	3	-4	7
1568	1	0	0	1	0	0	0	0	0	0	0	0	2	0	2
1569	1	1	2	0	0	0	0	0	0	0	0	0	4	0	4
1570	0	12	1	0	0	0	0	-3	0	0	0	0	13	-3	16
1571	0	0	0	0	0	0	0	0	0	0	0	0	0	0	0
1572	0	0	0	0	0	0	0	0	0	0	0	0	0	0	0
1573	0	0	0	0	0	0	0	0	0	0	0	0	0	0	0
1574	0	0	0	0	0	0	0	0	-1	0	0	0	0	-1	1
1575	0	0	0	0	0	0	0	0	0	0	0	0	0	0	0
1576	0	0	0	0	0	0	0	0	0	0	0	0	0	0	0
1577	0	0	0	0	0	0	0	0	0	0	0	0	0	0	0
1578	0	0	0	0	0	0	0	0	0	0	0	0	0	0	0
1579	0	0	0	0	0	0	0	0	0	0	0	0	0	0	0
1580	0	0	0	0	0	0	0	0	0	0	0	0	0	0	0
1581	0	0	1	0	0	0	0	0	0	0	0	0	1	0	1
1582	0	0	0	0	0	0	0	0	0	0	0	0	0	0	0
1583	0	0	0	0	0	0	0	0	0	0	0	0	0	0	0
1584	0	0	0	0	0	0	0	0	0	0	0	0	0	0	0
1585	0	0	0	0	0	0	0	0	0	0	0	0	0	0	0
1586	0	0	0	0	0	0	0	-1	0	0	0	0	0	-1	1
1587	0	0	0	0	0	0	0	-2	0	0	0	0	0	-2	2
1588	0	0	0	0	0	0	0	0	0	0	0	0	0	0	0
1589	0	0	0	0	0	0	0	0	0	0	0	0	0	0	0
1590	0	0	0	1	0	0	0	0	0	0	0	0	1	0	1
1591	0	0	0	0	0	0	0	0	0	0	0	0	0	0	0
1592	0	0	0	0	0	0	0	0	0	0	0	0	0	0	0
1593	0	0	0	0	0	0	0	0	0	0	0	0	0	0	0
1594	0	0	0	0	0	0	0	0	-2	0	0	0	0	-2	2
1595	0	0	0	0	0	0	0	0	0	0	0	0	0	0	0
1596	0	0	0	0	0	0	0	0	0	0	0	0	0	0	0
1597	0	0	0	0	0	0	0	-8	0	0	0	-1	0	-9	9
1598	0	0	0	0	0	0	0	-2	0	0	0	0	0	-2	2
1599	0	0	0	0	0	0	0	0	0	0	0	0	0	0	0
1600	0	0	0	0	0	0	0	-11	-22	0	-1	0	0	-34	34
1601	0	0	0	0	0	0	0	-24	-5	0	0	0	0	-29	29
1602	0	0	0	0	0	0	0	-8	-1	0	0	0	0	-9	9
1603	0	0	0	0	0	0	0	-6	-5	0	0	0	0	-11	11
1604	0	0	0	0	0	0	0	-1	-2	0	0	0	0	-3	3
1605	0	0	0	0	0	0	0	-4	0	0	0	0	0	-4	4
1606	0	0	0	0	0	0	0	-1	0	0	0	0	0	-1	1
1607	0	0	0	0	0	0	0	-1	-2	0	0	0	0	-3	3
1608	0	0	0	0	0	0	-1	-1	0	0	0	0	0	-2	2
1609	0	0	0	0	0	0	-1	0	0	0	0	0	0	-1	1
1610	0	0	0	0	0	0	0	0	0	0	0	0	0	0	0
1611	0	0	0	0	0	0	0	0	0	0	0	0	0	0	0
1612	0	0	1	0	0	0	0	0	0	0	0	0	1	0	1
1613	0	0	0	0	0	0	0	0	0	0	0	0	0	0	0
1614	0	0	0	0	0	0	0	0	0	0	0	0	0	0	0
1615	0	0	0	0	0	0	0	0	0	0	0	0	0	0	0
1616	0	0	0	0	0	0	0	0	0	0	0	0	0	0	0
1617	0	0	0	0	0	0	0	0	0	0	0	0	0	0	0
1618	0	0	0	0	0	0	0	0	0	0	0	0	0	0	0
1619	0	0	0	0	0	0	0	0	0	0	0	0	0	0	0
1620	0	0	0	0	0	0	0	0	0	0	0	0	0	0	0
1621	0	0	0	0	0	0	0	0	0	0	0	0	0	0	0
1622	0	0	0	0	0	0	0	0	0	0	0	0	0	0	0
1623	0	0	0	0	0	0	0	0	0	0	0	0	0	0	0
1624	1	0	0	0	0	1	0	0	0	0	0	0	2	0	2
1625	0	0	0	0	0	0	0	0	0	0	0	0	0	0	0
1626	0	0	0	0	0	1	0	0	0	0	0	0	1	0	1
1627	0	0	0	0	0	0	0	0	-2	0	0	0	0	-2	2
1628	0	0	0	0	0	0	0	-1	0	0	0	0	0	-1	1
1629	0	0	0	0	0	0	-1	0	0	0	0	0	0	-1	1
1630	0	0	1	0	0	0	0	0	0	0	0	-1	1	-1	2
1631	0	0	0	0	0	0	0	0	0	0	-1	0	0	-1	1
1632	0	0	0	0	0	0	0	0	0	0	-1	-1	0	-2	2
1633	0	0	0	0	0	0	0	0	0	0	0	0	0	0	0
1634	0	2	0	0	0	0	0	0	-2	0	0	0	2	-2	4
1635	0	0	0	0	0	0	-9	-4	-15	0	0	0	0	-28	28
1636	0	0	0	0	0	0	-2	-1	0	0	0	0	0	-3	3
1637	0	0	0	0	0	0	-1	-1	0	0	0	0	0	-2	2
1638	0	0	0	0	0	0	0	0	0	0	0	0	0	0	0
1639	0	0	0	0	0	0	0	-2	0	-2	0	0	0	-4	4
1640	0	0	0	0	0	0	0	0	0	-1	0	0	0	-1	1
1641	0	0	0	0	0	0	0	-3	-2	0	0	0	0	-5	5
1642	0	0	0	0	0	0	0	0	0	0	0	0	0	0	0
1643	0	0	0	0	0	0	0	0	0	0	0	0	0	0	0
1644	0	0	0	0	0	0	0	0	0	0	0	0	0	0	0
1645	0	0	0	0	0	0	0	0	0	0	0	0	0	0	0
1646	0	0	0	0	0	0	0	0	0	0	0	0	0	0	0
1647	0	0	0	0	0	1	0	-70	-11	0	0	0	1	-81	82
1648	0	0	0	0	0	0	0	0	0	0	0	0	0	0	0
1649	0	0	0	0	0	0	0	-1	0	0	0	0	0	-1	1
1650	0	0	0	0	0	0	0	0	0	0	0	0	0	0	0
1651	0	0	0	0	0	0	0	0	0	0	0	0	0	0	0
1652	0	0	0	0	0	0	0	0	0	0	0	0	0	0	0
1653	0	0	0	0	0	0	0	0	0	0	0	0	0	0	0
1654	0	0	0	0	0	0	0	0	0	0	0	0	0	0	0
1655	0	0	0	0	0	0	0	0	0	0	0	0	0	0	0
1656	0	0	1	0	0	0	0	0	0	0	0	0	1	0	1
1657	0	0	0	0	0	0	0	0	0	0	0	0	0	0	0
1658	0	0	0	0	0	0	0	0	0	0	0	0	0	0	0
1659	0	0	0	0	0	0	0	0	0	0	0	0	0	0	0
1660	0	1	0	0	0	0	0	0	0	0	0	0	1	0	1
1661	0	0	0	0	0	0	0	0	0	0	0	0	0	0	0
1662	0	0	0	0	0	0	0	0	0	0	0	0	0	0	0
1663	0	0	0	0	0	0	0	0	0	0	0	0	0	0	0
1664	0	1	0	0	0	0	0	0	0	0	0	0	1	0	1
1665	0	0	0	0	0	0	0	0	0	0	0	0	0	0	0
1666	0	0	0	0	0	0	0	0	0	0	0	0	0	0	0
1667	0	0	0	0	0	0	0	0	0	0	0	0	0	0	0
1668	0	0	0	0	0	0	0	0	0	0	0	0	0	0	0
1669	0	0	0	0	0	0	0	0	0	0	0	0	0	0	0
1670	0	0	0	0	0	0	0	0	0	0	0	0	0	0	0
1671	0	0	0	0	0	0	0	0	0	0	0	0	0	0	0
1672	0	0	0	0	0	0	0	0	0	0	0	0	0	0	0
1673	0	0	0	0	0	0	0	0	0	-1	0	0	0	-1	1
1674	0	0	0	0	0	0	0	0	0	0	0	0	0	0	0
1675	0	0	0	0	0	0	0	-3	0	0	0	0	0	-3	3
1676	0	0	0	0	0	0	0	0	0	0	0	0	0	0	0
1677	0	0	0	0	0	0	0	0	0	0	0	0	0	0	0
1678	0	4	0	0	0	0	0	0	0	0	0	0	4	0	4
1679	0	0	0	0	0	0	0	0	0	0	0	0	0	0	0
1680	0	0	0	0	0	0	-1	0	0	0	0	0	0	-1	1
1681	0	0	0	0	0	0	0	0	0	0	0	0	0	0	0
1682	0	0	0	0	0	0	0	0	0	0	0	0	0	0	0
1683	0	0	0	0	0	0	0	0	0	0	0	0	0	0	0
1684	0	0	0	0	0	0	0	0	0	0	0	0	0	0	0
1685	0	0	0	0	0	0	0	0	0	0	0	0	0	0	0
1686	0	0	0	0	0	0	0	0	0	0	0	0	0	0	0
1687	0	0	0	0	0	0	0	0	0	0	0	0	0	0	0
1688	0	0	0	0	0	0	0	0	0	0	0	0	0	0	0
1689	0	0	0	0	0	0	0	0	0	0	0	0	0	0	0
1690	0	0	0	0	0	0	0	0	0	0	0	0	0	0	0
1691	0	0	0	0	0	0	0	0	0	0	0	0	0	0	0
1692	0	0	0	0	0	0	0	0	0	0	0	0	0	0	0
1693	0	0	0	0	0	0	0	0	0	0	0	0	0	0	0
1694	0	0	0	0	0	0	0	0	0	0	0	0	0	0	0
1695	0	0	0	0	0	0	0	0	0	0	0	0	0	0	0
1696	0	0	0	0	0	0	0	0	0	0	0	0	0	0	0
1697	0	0	0	0	0	0	0	0	0	0	0	0	0	0	0
1698	0	0	0	0	0	0	0	0	0	0	0	0	0	0	0
1699	0	0	0	0	0	0	0	0	0	0	0	0	0	0	0
1700	0	0	0	0	0	0	0	0	0	0	0	0	0	0	0
1701	0	0	0	0	0	0	0	0	0	-1	0	0	0	-1	1
1702	0	0	0	0	0	0	0	-2	-1	0	0	0	0	-3	3
1703	0	1	0	0	0	0	0	0	0	0	0	0	1	0	1
1704	0	0	0	0	0	0	0	0	0	0	0	0	0	0	0
1705	0	0	0	0	0	0	0	0	0	0	0	0	0	0	0
1706	0	0	0	0	0	0	0	0	0	0	0	0	0	0	0
1707	0	0	0	0	0	0	0	0	0	0	0	0	0	0	0
1708	0	0	0	0	0	0	0	0	0	0	0	0	0	0	0
1709	0	0	0	0	0	0	0	0	0	0	0	0	0	0	0
1710	0	0	0	0	0	0	0	0	0	0	0	0	0	0	0
1711	0	0	0	0	0	0	0	0	0	0	0	0	0	0	0
1712	0	0	0	0	0	0	0	0	0	0	0	0	0	0	0
1713	0	0	0	0	0	0	0	0	0	0	0	0	0	0	0
1714	0	0	0	0	0	0	0	0	0	0	0	0	0	0	0
1715	0	0	0	0	0	0	0	0	0	0	0	0	0	0	0
1716	0	0	0	0	0	0	0	0	0	0	0	0	0	0	0
1717	0	3	0	0	0	0	0	0	0	0	0	0	3	0	3
1718	0	0	0	0	0	0	0	0	0	0	0	0	0	0	0
1719	0	1	0	0	0	0	0	0	0	0	0	0	1	0	1
1720	0	3	0	0	0	0	0	0	0	0	0	0	3	0	3
1721	0	0	0	0	0	0	0	0	0	0	0	0	0	0	0
1722	0	0	0	0	0	0	0	0	0	0	0	0	0	0	0
1723	0	0	0	1	1	0	0	0	0	0	0	0	2	0	2
1724	0	1	0	0	1	0	0	0	0	0	0	0	2	0	2
1725	0	1	0	0	0	0	0	0	0	0	0	0	1	0	1
1726	0	1	0	0	0	0	0	0	0	0	0	0	1	0	1
1727	0	0	0	0	0	0	0	0	0	0	0	0	0	0	0
1728	0	0	0	0	0	0	0	0	0	0	0	0	0	0	0
1729	0	0	0	0	0	0	0	0	0	0	0	0	0	0	0
1730	0	0	0	0	0	0	0	0	0	0	0	0	0	0	0
1731	0	0	0	0	0	0	0	0	0	0	0	0	0	0	0
1732	0	0	0	0	0	0	0	0	0	0	0	0	0	0	0
1733	0	0	0	0	0	0	0	0	-3	-1	0	0	0	-4	4
1734	0	0	0	0	0	0	-1	-83	-41	0	-1	0	0	-126	126
1735	0	0	0	0	0	0	-2	-18	0	0	0	0	0	-20	20
1736	0	0	0	0	0	0	0	0	0	0	0	0	0	0	0
1737	0	0	0	0	0	0	0	0	0	0	-1	0	0	-1	1
1738	0	0	0	0	0	0	0	0	0	0	0	0	0	0	0
1739	0	0	0	0	0	0	0	0	-2	-1	0	-1	0	-4	4
1740	0	0	0	0	0	0	0	0	0	-1	0	0	0	-1	1
1741	0	0	0	0	0	0	0	0	0	0	0	0	0	0	0
1742	0	0	0	0	0	0	0	-5	-1	0	0	0	0	-6	6
1743	0	0	0	0	0	0	-1	0	0	0	0	0	0	-1	1
1744	0	0	0	0	0	0	0	-2	0	0	0	0	0	-2	2
1745	0	0	0	0	0	0	0	-1	0	-1	0	0	0	-2	2
1746	0	0	0	0	0	0	0	-2	0	0	-1	-1	0	-4	4
1747	0	0	0	0	0	0	0	0	0	0	0	0	0	0	0
1748	0	0	0	0	0	0	0	0	0	0	0	0	0	0	0
1749	0	1	0	0	0	0	0	0	0	0	0	0	1	0	1
1750	0	0	0	0	0	0	0	0	0	0	0	0	0	0	0
1751	0	3	0	0	0	0	0	0	0	0	0	0	3	0	3
1752	0	0	0	0	0	0	0	0	0	0	0	0	0	0	0
1753	0	0	0	0	0	0	0	0	0	0	0	0	0	0	0
1754	0	0	0	0	0	0	0	0	0	0	0	0	0	0	0
1755	0	0	0	0	0	0	0	0	0	0	0	0	0	0	0
1756	0	0	0	0	0	0	0	0	0	0	0	0	0	0	0
1757	0	0	0	0	0	0	0	0	0	0	0	0	0	0	0
1758	0	0	0	0	0	0	0	0	0	0	0	0	0	0	0
1759	0	0	0	0	0	0	0	0	0	0	0	0	0	0	0
1760	0	0	0	0	0	0	0	0	0	0	0	0	0	0	0
1761	0	0	0	0	0	0	0	0	0	0	0	0	0	0	0
1762	0	0	0	0	0	0	0	0	0	0	0	0	0	0	0
1763	0	0	0	0	0	0	0	0	0	0	0	0	0	0	0
1764	0	0	0	0	0	0	0	0	0	0	0	0	0	0	0
1765	0	0	0	0	0	0	0	0	0	0	0	0	0	0	0
1766	0	0	0	0	0	0	0	0	0	0	0	0	0	0	0
1767	0	0	0	0	0	0	0	0	0	0	0	0	0	0	0
1768	0	0	0	0	0	0	0	0	0	0	0	0	0	0	0
1769	0	0	0	0	0	0	0	0	0	0	0	0	0	0	0
1770	0	0	0	0	0	0	0	0	0	0	0	0	0	0	0
1771	0	0	0	0	0	0	0	0	0	0	0	0	0	0	0
1772	0	0	0	0	0	0	0	0	0	0	0	0	0	0	0
1773	0	0	0	0	0	0	0	0	0	0	0	0	0	0	0
1774	0	0	0	0	0	0	0	0	0	0	0	0	0	0	0
1775	0	0	0	0	0	0	0	0	0	0	0	0	0	0	0
1776	0	0	0	0	0	0	0	0	0	0	0	0	0	0	0
1777	0	0	0	0	0	0	0	0	0	0	0	0	0	0	0
1778	0	0	0	0	0	0	0	0	0	0	0	0	0	0	0
1779	0	0	0	0	0	0	0	0	0	0	0	0	0	0	0
1780	0	0	0	0	0	0	0	0	-5	0	0	0	0	-5	5
1781	0	0	0	0	0	0	0	0	0	0	0	0	0	0	0
1782	0	0	0	0	0	0	0	0	0	0	0	0	0	0	0
1783	0	0	0	0	0	0	0	-1	-4	0	0	0	0	-5	5
1784	1	0	0	0	0	0	0	0	0	0	0	0	1	0	1
1785	0	2	0	0	0	0	0	0	0	0	0	0	2	0	2
1786	0	0	0	0	0	0	0	0	0	0	0	0	0	0	0
1787	0	2	1	0	0	0	0	0	0	0	0	0	3	0	3
1788	1	18	0	0	1	0	0	0	0	0	0	0	20	0	20
1789	0	0	0	0	0	0	0	-3	0	0	0	0	0	-3	3
1790	0	0	1	0	0	1	0	0	0	0	0	0	2	0	2
1791	0	0	0	0	0	0	0	0	0	0	0	0	0	0	0
1792	0	0	0	0	0	0	0	-4	0	0	0	0	0	-4	4
1793	0	0	3	0	0	0	0	-4	0	0	0	0	3	-4	7
1794	0	6	0	0	0	0	0	0	0	0	0	0	6	0	6
1795	0	0	0	0	0	0	0	0	-1	0	0	0	0	-1	1
1796	0	0	0	0	0	0	0	0	0	0	0	0	0	0	0
1797	0	0	0	0	0	0	0	0	0	0	0	0	0	0	0
1798	0	0	0	0	0	0	0	0	0	0	0	0	0	0	0
1799	0	0	0	0	0	0	0	0	0	0	0	0	0	0	0
1800	0	0	0	0	0	0	0	0	0	0	0	0	0	0	0
1801	0	0	0	0	0	0	0	0	0	0	0	0	0	0	0
1802	0	0	0	0	0	0	0	0	0	0	0	0	0	0	0
1803	0	0	0	0	0	0	0	0	0	0	0	0	0	0	0
1804	0	0	0	0	0	0	0	0	0	0	0	0	0	0	0
1805	0	0	0	0	0	0	0	0	-1	0	0	0	0	-1	1
1806	0	0	0	0	0	0	0	0	0	0	0	0	0	0	0
1807	0	0	0	0	0	0	0	0	0	0	0	0	0	0	0
1808	0	0	0	0	0	0	0	0	0	0	0	0	0	0	0
1809	0	0	0	0	0	0	0	-1	0	0	0	0	0	-1	1
1810	0	0	0	0	0	0	0	0	0	0	0	0	0	0	0
1811	0	0	0	0	0	0	0	0	0	0	0	0	0	0	0
1812	0	0	0	0	0	0	0	0	-1	0	0	0	0	-1	1
1813	0	0	0	0	0	0	0	0	0	0	0	0	0	0	0
1814	0	0	0	0	0	0	0	0	0	0	0	0	0	0	0
1815	0	0	0	0	0	0	0	0	0	0	0	0	0	0	0
1816	0	1	0	0	0	0	0	0	0	0	0	0	1	0	1
1817	0	0	0	0	0	0	0	0	0	-1	0	0	0	-1	1
1818	0	0	0	0	0	0	0	0	0	0	0	0	0	0	0
1819	0	0	0	0	0	0	0	0	0	0	0	0	0	0	0
1820	0	0	0	0	0	0	0	0	0	0	0	0	0	0	0
1821	0	0	0	0	0	0	0	0	0	0	0	0	0	0	0
1822	0	0	0	0	0	0	0	0	0	0	0	0	0	0	0
1823	0	0	0	0	0	0	0	0	0	0	0	0	0	0	0
1824	0	0	0	0	0	0	0	0	0	0	0	0	0	0	0
1825	0	0	0	0	0	0	0	0	0	0	0	0	0	0	0
1826	0	0	0	0	0	0	0	0	0	0	0	0	0	0	0
1827	0	0	0	0	0	0	0	0	0	0	0	0	0	0	0
1828	0	0	0	0	0	0	0	0	0	0	0	0	0	0	0
1829	0	6	5	0	0	0	0	0	0	0	0	0	11	0	11
1830	0	9	1	0	0	0	0	0	0	0	0	0	10	0	10
1831	0	0	1	0	0	0	-1	-2	0	0	0	0	1	-3	4
1832	0	0	0	0	0	0	0	0	0	0	0	0	0	0	0
1833	0	0	2	0	0	0	0	0	0	0	0	0	2	0	2
1834	0	7	4	0	0	0	0	0	0	0	0	0	11	0	11
1835	0	0	0	0	0	0	0	0	-1	0	0	0	0	-1	1
1836	0	0	0	0	0	0	0	-5	-3	0	0	0	0	-8	8
1837	0	0	0	0	0	0	0	0	0	0	0	0	0	0	0
1838	0	0	0	0	0	0	0	0	0	0	0	0	0	0	0
1839	0	0	0	0	0	0	0	0	0	0	0	0	0	0	0
1840	0	0	0	0	0	0	0	0	0	0	0	0	0	0	0
1841	0	0	0	0	0	0	0	0	0	0	0	0	0	0	0
1842	0	0	0	0	0	0	0	0	0	0	0	0	0	0	0
1843	0	0	0	0	0	0	0	0	0	0	0	0	0	0	0
1844	0	2	0	0	0	0	0	0	0	0	0	0	2	0	2
1845	0	0	0	0	0	0	0	0	0	0	0	0	0	0	0
1846	0	0	0	0	0	0	0	0	0	0	0	0	0	0	0
1847	0	0	0	0	0	0	0	0	0	0	0	0	0	0	0
1848	0	0	0	0	0	0	0	0	0	0	0	0	0	0	0
1849	0	0	0	0	0	0	0	0	0	0	0	0	0	0	0
1850	0	2	0	0	0	0	0	0	0	0	0	0	2	0	2
1851	0	0	0	0	0	0	0	0	0	0	0	0	0	0	0
1852	0	0	0	0	0	0	0	0	0	0	0	0	0	0	0
1853	0	0	0	0	1	0	0	0	0	0	0	0	1	0	1
1854	0	0	0	0	0	0	0	-1	0	0	0	0	0	-1	1
1855	0	0	2	0	0	0	0	0	0	0	0	0	2	0	2
1856	0	0	0	0	0	0	0	0	0	0	0	0	0	0	0
1857	0	1	1	0	0	0	0	0	0	0	0	0	2	0	2
1858	0	3	0	0	0	0	0	0	0	0	0	0	3	0	3
1859	0	0	0	0	0	0	0	0	0	0	0	0	0	0	0
1860	0	2	0	0	0	0	0	0	0	0	0	0	2	0	2
1861	0	0	0	0	0	0	0	0	0	0	0	0	0	0	0
1862	0	1	0	0	0	0	0	0	0	0	0	0	1	0	1
1863	0	0	0	0	0	0	0	0	0	0	0	0	0	0	0
1864	0	0	0	0	0	0	0	0	0	0	0	0	0	0	0
1865	0	0	0	0	0	0	0	0	0	0	0	-1	0	-1	1
1866	0	2	2	0	0	0	0	0	0	0	0	0	4	0	4
1867	0	0	0	0	0	0	0	0	0	0	0	0	0	0	0
1868	0	0	0	0	0	0	0	-1	-2	0	0	-1	0	-4	4
1869	0	0	0	0	0	0	0	0	0	0	0	0	0	0	0
1870	0	0	0	0	0	0	0	0	0	0	0	0	0	0	0
1871	0	0	0	0	0	0	0	0	0	0	0	0	0	0	0
1872	0	0	0	0	0	0	0	0	0	0	0	0	0	0	0
1873	0	0	0	0	0	0	0	0	0	0	0	0	0	0	0
1874	0	0	0	0	0	0	0	0	0	0	0	0	0	0	0
1875	0	0	0	0	0	0	0	0	0	0	0	0	0	0	0
1876	0	0	0	0	0	0	0	0	0	0	0	0	0	0	0
1877	0	0	0	0	0	0	0	0	0	0	0	0	0	0	0
1878	0	0	0	0	0	0	0	-1	0	0	0	0	0	-1	1
1879	0	0	0	0	0	0	0	0	0	0	0	0	0	0	0
1880	0	0	0	0	0	0	0	-1	0	0	0	0	0	-1	1
1881	0	0	0	0	0	0	0	0	0	0	0	0	0	0	0
1882	0	0	0	0	0	0	0	0	-5	0	0	0	0	-5	5
1883	0	0	0	0	0	0	0	-5	0	0	0	0	0	-5	5
1884	0	0	0	0	0	0	0	0	0	0	0	0	0	0	0
1885	0	0	0	0	0	0	0	0	0	0	0	0	0	0	0
1886	0	0	0	0	0	0	0	0	0	0	0	0	0	0	0
1887	0	0	0	0	0	0	0	0	0	0	0	0	0	0	0
1888	0	0	0	0	0	0	0	0	0	0	0	0	0	0	0
1889	0	0	0	0	0	0	0	0	0	0	0	0	0	0	0
1890	0	0	0	0	0	0	0	0	0	0	0	0	0	0	0
1891	0	0	0	0	0	0	0	0	0	0	0	0	0	0	0
1892	0	0	0	0	0	0	0	0	0	0	0	0	0	0	0
1893	0	0	0	0	0	0	0	0	0	0	0	0	0	0	0
1894	0	0	0	0	0	0	0	0	0	0	0	0	0	0	0
1895	0	0	0	0	0	0	0	0	0	0	0	0	0	0	0
1896	0	0	0	0	0	0	0	0	0	0	0	0	0	0	0
1897	0	0	0	0	0	0	0	0	0	0	0	0	0	0	0
1898	0	0	0	0	0	0	0	0	0	0	0	0	0	0	0
1899	0	0	0	0	0	0	0	0	0	0	0	0	0	0	0
1900	0	0	0	0	0	0	0	0	0	0	0	0	0	0	0
1901	0	0	0	0	0	0	0	0	0	0	0	0	0	0	0
1902	0	0	0	0	0	0	0	0	0	0	0	0	0	0	0
1903	0	0	0	0	0	0	0	0	0	0	0	0	0	0	0
1904	0	0	0	0	0	0	0	0	0	0	0	0	0	0	0
1905	0	0	0	0	0	0	0	0	0	0	0	0	0	0	0
1906	0	0	0	0	0	0	0	0	0	0	0	0	0	0	0
1907	0	0	0	0	0	0	0	0	0	0	0	0	0	0	0
1908	0	0	0	0	0	0	0	0	0	0	0	0	0	0	0
1909	0	0	0	0	0	0	0	0	0	0	0	0	0	0	0
1910	0	0	0	0	0	0	0	0	0	0	0	0	0	0	0
1911	0	1	2	0	0	0	0	0	0	0	0	0	3	0	3
1912	0	2	0	0	0	0	0	0	0	0	0	0	2	0	2
1913	0	0	0	0	0	0	0	0	0	0	0	0	0	0	0
1914	0	3	0	0	0	0	0	0	0	0	0	0	3	0	3
1915	0	0	0	0	0	0	0	0	0	0	0	0	0	0	0
1916	0	0	0	0	0	0	0	0	0	0	0	0	0	0	0
1917	0	0	0	0	0	0	0	0	0	0	0	0	0	0	0
1918	0	0	0	0	0	0	0	0	0	0	0	0	0	0	0
1919	0	1	0	0	0	0	0	0	0	0	0	0	1	0	1
1920	0	1	0	0	0	0	0	0	0	0	0	0	1	0	1
1921	0	0	0	0	0	0	0	0	0	0	0	0	0	0	0
1922	0	0	0	0	0	0	0	-4	0	0	0	0	0	-4	4
1923	0	0	0	0	0	0	0	0	0	0	0	0	0	0	0
1924	0	0	0	0	0	0	0	0	0	0	0	0	0	0	0
1925	0	0	0	0	0	0	0	0	0	0	0	0	0	0	0
1926	0	0	0	0	0	0	0	0	0	0	0	0	0	0	0
1927	0	0	0	0	0	0	0	0	0	0	0	0	0	0	0
1928	0	0	0	0	0	0	0	0	-7	0	0	0	0	-7	7
1929	0	0	0	0	0	0	-1	-2	-1	0	0	0	0	-4	4
1930	0	0	0	0	0	0	0	-1	-2	0	0	0	0	-3	3
1931	0	0	0	0	0	0	0	-1	0	0	0	0	0	-1	1
1932	0	0	0	0	0	0	0	-1	0	0	0	0	0	-1	1
1933	0	0	0	0	0	0	0	0	0	0	0	0	0	0	0
1934	0	0	0	0	0	0	0	0	0	0	0	0	0	0	0
1935	0	0	0	0	0	0	0	0	0	0	0	-1	0	-1	1
1936	0	0	0	0	0	0	0	0	-1	0	0	0	0	-1	1
1937	0	0	0	0	0	0	0	0	0	0	0	0	0	0	0
1938	0	4	0	0	0	0	0	0	0	0	0	0	4	0	4
1939	0	0	0	0	0	0	0	0	0	0	0	0	0	0	0
1940	0	0	0	0	0	0	0	0	0	0	0	0	0	0	0
1941	0	0	0	0	0	0	0	0	0	0	0	0	0	0	0
1942	0	0	0	0	0	0	0	0	0	0	0	0	0	0	0
1943	0	0	0	0	0	0	0	0	0	0	0	0	0	0	0
1944	0	0	0	0	0	0	0	0	0	0	0	0	0	0	0
1945	0	0	0	0	0	0	0	-1	0	0	0	0	0	-1	1
1946	0	0	0	0	0	0	0	0	0	0	0	0	0	0	0
1947	0	0	0	0	0	0	0	0	0	0	0	0	0	0	0
1948	0	0	0	0	0	0	0	0	0	0	0	0	0	0	0
1949	0	0	0	0	0	0	0	0	0	0	0	0	0	0	0
1950	0	0	0	0	0	0	0	0	0	0	0	0	0	0	0
1951	0	0	0	0	0	0	0	0	0	0	0	0	0	0	0
1952	0	0	0	0	0	0	0	0	0	0	0	0	0	0	0
1953	0	0	0	0	0	0	0	0	0	0	0	0	0	0	0
1954	0	0	0	0	0	0	0	0	0	0	0	0	0	0	0
1955	0	0	0	0	0	0	0	0	0	0	0	0	0	0	0
1956	0	0	0	0	0	0	-1	0	0	0	0	0	0	-1	1
1957	0	0	0	0	0	0	0	0	0	0	0	0	0	0	0
1958	0	0	0	0	0	0	-2	-1	0	0	0	0	0	-3	3
1959	0	0	0	0	0	0	0	0	0	0	0	-2	0	-2	2
1960	0	0	0	0	0	0	0	0	0	0	0	0	0	0	0
1961	0	0	1	0	0	0	0	0	0	0	0	0	1	0	1
1962	0	0	0	0	0	0	0	-1	-2	0	0	0	0	-3	3
1963	0	12	2	0	0	0	0	0	0	0	0	0	14	0	14
1964	0	1	1	0	0	0	0	0	-1	0	0	0	2	-1	3
1965	0	2	0	0	0	0	0	0	0	0	0	0	2	0	2
1966	0	0	0	0	0	0	0	0	0	0	0	0	0	0	0
1967	0	0	0	0	0	0	0	-5	-1	0	0	0	0	-6	6
1968	0	2	0	0	0	0	0	0	0	0	0	0	2	0	2
1969	0	0	0	0	0	0	0	0	0	0	0	0	0	0	0
1970	0	0	0	0	0	0	0	0	0	0	0	0	0	0	0
1971	0	1	0	0	0	0	0	0	0	0	0	0	1	0	1
1972	0	1	0	0	0	0	0	0	0	0	0	0	1	0	1
1973	0	4	0	0	0	0	0	0	0	0	0	0	4	0	4
1974	0	2	0	0	0	0	0	0	0	0	0	0	2	0	2
1975	2	1	6	0	0	0	0	0	0	0	0	0	9	0	9
1976	0	5	0	0	0	0	0	0	0	0	0	0	5	0	5
1977	0	0	0	0	0	0	0	0	0	0	0	0	0	0	0
1978	0	0	0	0	0	0	0	0	0	0	0	0	0	0	0
1979	0	0	0	0	0	0	0	0	0	0	0	0	0	0	0
1980	0	0	0	0	0	0	0	0	0	0	0	0	0	0	0
1981	0	0	0	0	0	0	0	0	0	0	0	0	0	0	0
1982	0	0	0	0	0	0	0	0	0	0	0	0	0	0	0
1983	0	0	0	0	0	0	0	0	0	0	0	0	0	0	0
1984	0	0	0	0	0	0	0	0	0	0	0	0	0	0	0
1985	0	0	0	0	0	0	0	0	0	0	0	0	0	0	0
1986	0	0	0	0	0	0	0	0	0	0	0	0	0	0	0
1987	0	0	0	0	0	0	0	0	0	0	0	0	0	0	0
1988	0	0	0	0	0	0	0	0	0	0	0	0	0	0	0
1989	0	0	0	0	0	0	0	0	0	0	0	0	0	0	0
1990	0	0	0	0	0	0	0	0	0	0	0	0	0	0	0
1991	0	0	0	0	0	0	0	0	0	0	0	0	0	0	0
1992	0	0	0	0	0	0	0	0	0	0	0	0	0	0	0
1993	0	0	0	0	0	0	0	0	0	0	0	0	0	0	0
1994	0	1	0	0	0	0	0	0	0	0	0	0	1	0	1
1995	0	0	0	0	0	0	0	0	0	0	0	0	0	0	0
1996	0	0	0	0	0	0	0	0	0	0	0	0	0	0	0
1997	0	0	0	0	0	0	0	0	0	0	0	0	0	0	0
1998	0	1	0	0	0	0	0	0	0	0	0	0	1	0	1
1999	0	0	0	0	0	0	0	0	0	0	0	0	0	0	0
[truncated: 12,244 more rows]

## Sheet: BaYMV RNA1 HYT37
position	20_fwd	21_fwd	22_fwd	23_fwd	24_fwd	25_fwd	20_rev	21_rev	22_rev	23_rev	24_rev	25_rev	fwd_total	rev_total	total
1	2	26	7	0	0	0	-28	-7	0	0	0	0	35	-35	70
2	8	5	0	0	0	1	-12	-7	-2	0	-1	0	14	-22	36
3	1	0	1	0	0	1	-1	-3	0	0	0	0	3	-4	7
4	0	0	0	1	0	0	-1	-1	0	0	0	0	1	-2	3
5	0	0	0	1	0	0	0	0	0	0	0	0	1	0	1
6	0	2	0	0	0	0	-1	0	0	0	0	0	2	-1	3
7	4	3	0	0	0	0	0	0	0	0	0	0	7	0	7
8	0	0	0	0	1	0	0	-1	0	0	0	0	1	-1	2
9	0	0	1	0	3	0	0	-4	0	0	0	0	4	-4	8
10	1	0	3	0	1	0	-1	0	0	0	0	0	5	-1	6
11	1	9	24	4	0	0	0	0	0	0	0	0	38	0	38
12	2	16	2	0	0	0	0	0	0	0	0	0	20	0	20
13	1	1	0	0	0	0	0	0	0	0	-2	-3	2	-5	7
14	0	1	0	0	0	0	0	-1	0	0	0	-1	1	-2	3
15	2	0	4	0	1	1	-4	0	-7	-4	-24	-111	8	-150	158
16	0	1	0	2	0	0	0	-2	0	0	-11	0	3	-13	16
17	6	1	5	0	0	8	-4	-7	-8	-55	-7	0	20	-81	101
18	0	1	0	1	0	0	-1	-9	-41	0	-1	-100	2	-152	154
19	0	0	0	8	7	1	0	-31	-3	0	-25	-3	16	-62	78
20	1	4	17	11	46	7	-26	-4	-1	-29	-4	-19	86	-83	169
21	0	12	2	4	3	0	-21	-3	-40	-2	-28	-11	21	-105	126
22	145	291	170	32	27	15	0	-16	-3	0	-3	-1	680	-23	703
23	25	124	63	6	10	92	-59	-8	-12	-1	-1	-3	320	-84	404
24	11	18	8	5	31	4	-11	-25	-17	-9	-36	-69	77	-167	244
25	5	9	16	91	26	350	-35	-58	-6	-8	-12	-221	497	-340	837
26	5	19	76	12	280	13	-5	-4	-11	-3	-110	-1	405	-134	539
27	21	110	6	130	6	1	-66	-260	-40	-555	-16	-7	274	-944	1218
28	423	108	936	4	3	2	-93	-22	-189	-8	-27	-35	1476	-374	1850
29	33	744	62	13	9	4	-78	-539	-77	-59	-153	-69	865	-975	1840
30	15	5	1	9	0	0	-15	-10	-9	-10	-14	-1	30	-59	89
31	4	4	73	11	1	0	-7	-21	-79	-5	-1	0	93	-113	206
32	32	4103	137	46	1	0	-1	-8	-8	0	0	0	4319	-17	4336
33	60	17	8	0	0	0	-4	-50	-2	0	0	0	85	-56	141
34	110	12	0	0	0	0	-12	-13	0	0	0	0	122	-25	147
35	13	0	0	0	0	0	-6	0	0	0	0	0	13	-6	19
36	0	0	0	0	0	0	0	0	0	0	0	0	0	0	0
37	1	0	0	0	0	0	0	0	0	0	0	0	1	0	1
38	0	0	0	0	0	0	0	0	0	0	0	0	0	0	0
39	0	0	0	0	0	0	0	0	0	0	0	0	0	0	0
40	0	0	0	0	0	0	0	0	0	0	0	0	0	0	0
41	0	0	0	0	0	0	0	0	0	0	0	0	0	0	0
42	1	58	4	40	10	0	-56	-1	0	-8	-1	0	113	-66	179
43	8	7	47	0	0	0	0	0	-11	-1	0	0	62	-12	74
44	0	61	0	0	0	0	0	-17	-10	-7	-10	-8	61	-52	113
45	6	0	0	0	2	1	-937	-2869	-59	-55	-98	-36	9	-4054	4063
46	0	0	0	0	6	0	-583	-193	-164	-23	-65	0	6	-1028	1034
47	4	4	2	8	0	0	-104	-654	-185	-83	0	0	18	-1026	1044
48	0	5	9	0	1	0	-21	-119	-46	0	0	0	15	-186	201
49	7	85	1	2	0	0	-30	-36	0	0	0	0	95	-66	161
50	19	1	0	0	0	0	-51	0	0	0	0	0	20	-51	71
51	0	0	0	0	0	0	0	0	0	0	0	0	0	0	0
52	1	0	0	0	0	0	0	0	0	0	0	0	1	0	1
53	0	0	0	0	0	0	0	0	0	0	0	0	0	0	0
54	0	0	0	0	0	0	0	0	0	0	0	0	0	0	0
55	0	0	1	2	1	0	0	0	0	0	0	0	4	0	4
56	5	151	120	30	2	3	-93	-4	-7	-48	-2	-3	311	-157	468
57	11	9	3	0	1	0	-4	-13	-30	-14	-7	-3	24	-71	95
58	176	45	8	8	29	13	0	-4	-2	-1	-3	-8	279	-18	297
59	10	6	1	11	8	7	-27	-7	-17	-13	-545	-645	43	-1254	1297
60	2	8	15	2	1	2	0	-2	-2	0	-12	-2	30	-18	48
61	38	80	50	23	136	1386	0	0	-3	-14	-15	0	1713	-32	1745
62	30	7	2	8	171	113	-5	0	-11	-6	0	-32	331	-54	385
63	17	11	52	256	82	0	0	-77	-2	0	-10	-7	418	-96	514
64	54	172	2339	144	12	3	0	-3	0	0	-4	0	2724	-7	2731
65	17	297	87	1	0	0	-27	0	-70	-116	-9	-259	402	-481	883
66	533	38	5	1	0	0	-6	-63	-390	-25	-110	-8	577	-602	1179
67	3	2	1	0	8	2	-10	-33	-36	-32	-9	-6	16	-126	142
68	0	0	1	0	2	0	-61	-315	-78	-17	-10	-13	3	-494	497
69	10	51	24	4	0	9	-97	-695	-89	-49	-204	-31	98	-1165	1263
70	9	82	7	3	4	57	-115	-19	-18	-9	-12	-8	162	-181	343
71	60	4	1	1	22	18	-9	-5	-6	-2	-4	0	106	-26	132
72	0	0	0	1	0	3	-2	-6	-1	-2	0	-2	4	-13	17
73	0	0	1	0	2	0	0	-1	-1	-2	-1	0	3	-5	8
74	0	3	0	0	1	0	-26	-19	-8	-11	0	0	4	-64	68
75	0	0	0	0	0	0	-67	-77	-118	-5	-18	-6	0	-291	291
76	0	0	0	0	0	0	-28	-57	-2	0	0	0	0	-87	87
77	1	9	2	0	0	0	-4	0	0	0	0	0	12	-4	16
78	4	0	1	0	0	0	0	0	0	0	0	0	5	0	5
79	0	0	0	0	0	0	0	0	0	-3	0	-1	0	-4	4
80	0	0	0	0	0	0	0	0	0	0	0	0	0	0	0
81	0	0	0	0	0	0	0	0	0	0	0	0	0	0	0
82	0	0	0	0	0	1	-1	-19	0	0	-4	0	1	-24	25
83	0	0	0	0	0	0	0	-16	-2	-1	0	0	0	-19	19
84	0	0	0	2	0	0	-1	-18	-9	-16	0	-2	2	-46	48
85	0	0	0	0	0	0	0	0	0	0	-1	0	0	-1	1
86	0	0	0	1	2	3	-1	-7	0	-6	0	0	6	-14	20
87	1	1	0	1	18	1	-10	0	-47	-1	0	-26	22	-84	106
88	0	5	1	3	1	0	-1	-177	-2	-2	-22	0	10	-204	214
89	0	0	7	2	0	0	-24	-2	0	-6	0	0	9	-32	41
90	4	13	5	0	0	0	-1	-8	-11	-1	0	-2	22	-23	45
91	10	5	2	0	0	0	0	-39	0	0	-10	0	17	-49	66
92	3	1	0	1	0	0	-16	-1	0	-1	0	0	5	-18	23
93	1	3	1	0	0	0	0	0	-4	-1	0	-1	5	-6	11
94	3	2	1	0	0	0	0	-2	0	0	0	0	6	-2	8
95	8	4	0	0	0	1	-3	-8	0	-3	0	0	13	-14	27
96	0	0	0	0	0	0	-1	0	0	0	0	-2	0	-3	3
97	0	2	0	2	0	0	0	-3	-3	0	-1	0	4	-7	11
98	0	0	0	0	0	0	0	0	0	0	0	0	0	0	0
99	0	0	0	0	0	0	0	0	0	0	0	0	0	0	0
100	0	0	0	0	0	0	-4	-2	0	0	0	0	0	-6	6
101	0	0	0	0	0	0	-1	0	0	0	0	0	0	-1	1
102	1	3	0	0	0	0	0	0	0	0	0	0	4	0	4
103	0	0	0	1	0	0	0	0	0	0	0	0	1	0	1
104	0	0	1	0	1	0	0	0	0	0	0	0	2	0	2
105	0	5	0	0	0	0	0	-1	0	0	0	0	5	-1	6
106	0	0	0	0	0	0	0	0	0	0	-1	0	0	-1	1
107	0	0	0	0	1	1	0	-2	-11	-3	-7	-1	2	-24	26
108	2	2	0	0	1	1	-7	-16	-2	-4	-2	0	6	-31	37
109	0	0	0	0	0	0	-71	-16	-56	-20	-15	-17	0	-195	195
110	2	1	0	0	0	0	-5	-21	-8	-2	-6	-1	3	-43	46
111	6	46	14	6	0	1	-2	-4	0	0	-1	-5	73	-12	85
112	9	8	0	0	0	0	-4	0	0	0	-4	-17	17	-25	42
113	3	2	0	0	0	0	-1	-4	-1	-3	-9	0	5	-18	23
114	5	3	0	0	6	3	0	0	-3	-5	0	0	17	-8	25
115	0	0	0	0	1	1	-2	-1	-11	0	0	-2	2	-16	18
116	1	0	2	0	1	0	-3	-17	-7	-6	-118	0	4	-151	155
117	0	19	6	4	10	19	-3	-1	-1	-13	0	-5	58	-23	81
118	1	1	2	0	3	0	-1	-2	-9	0	-8	0	7	-20	27
119	1	4	1	2	0	0	-2	-20	0	0	0	0	8	-22	30
120	6	21	15	0	0	0	-5	0	0	0	0	0	42	-5	47
121	1	5	2	0	0	0	0	-3	0	0	0	0	8	-3	11
122	0	0	0	0	0	0	-2	-8	0	-1	-1	0	0	-12	12
123	0	0	0	0	1	0	0	0	0	0	-2	0	1	-2	3
124	0	0	0	0	0	1	0	0	0	0	0	0	1	0	1
125	0	0	0	0	0	0	0	0	0	0	0	0	0	0	0
126	0	0	0	1	0	0	0	0	0	0	-5	0	1	-5	6
127	0	0	0	0	0	0	0	0	0	-4	0	0	0	-4	4
128	0	0	0	0	0	0	0	0	-1	0	0	0	0	-1	1
129	0	0	0	0	0	0	0	-23	-4	0	0	0	0	-27	27
130	0	0	0	0	0	0	0	0	0	0	0	0	0	0	0
131	0	0	0	3	1	0	0	0	0	0	0	0	4	0	4
132	0	0	0	0	0	0	0	0	0	0	0	0	0	0	0
133	1	3	0	0	1	0	0	0	0	0	0	0	5	0	5
134	19	0	0	0	0	0	0	0	0	0	0	0	19	0	19
135	0	0	0	0	3	5	0	0	0	0	0	0	8	0	8
136	0	0	0	0	0	0	0	0	0	0	0	0	0	0	0
137	0	0	0	0	0	0	-2	-5	0	0	-2	0	0	-9	9
138	0	0	1	0	0	0	-7	0	0	0	0	0	1	-7	8
139	0	73	28	0	5	1	0	0	-1	0	-1	0	107	-2	109
140	4	9	0	0	0	0	-3	-2	-1	-1	0	0	13	-7	20
141	7	3	0	1	0	0	0	-2	-26	-4	-4	-3	11	-39	50
142	0	3	0	0	1	2	0	0	0	0	0	-4	6	-4	10
143	0	1	0	0	0	0	0	-1	0	0	-1	-1	1	-3	4
144	1	0	0	0	0	0	-3	-9	0	-7	-6	-5	1	-30	31
145	0	2	1	0	1	0	-1	0	-8	-2	-3	-8	4	-22	26
146	1	0	1	0	0	0	0	-1	-4	-3	-4	-10	2	-22	24
147	2	1	1	0	0	0	-11	-6	-36	-2	-109	-2	4	-166	170
148	0	24	1	2	0	1	-32	-134	-173	-144	-7	-12	28	-502	530
149	102	8	44	25	15	1	-93	-408	-754	-24	-36	-14	195	-1329	1524
150	0	0	4	1	0	0	-19	-129	-20	-5	-5	-5	5	-183	188
151	2	2	1	0	0	0	-8	-1	-1	0	0	0	5	-10	15
152	8	6	0	0	0	0	0	-1	0	0	0	-1	14	-2	16
153	1	1	0	0	0	0	-22	-10	-10	0	-5	-11	2	-58	60
154	0	7	0	0	0	5	-1	-13	-9	-2	0	0	12	-25	37
155	26	1	2	3	35	113	-5	-7	0	-2	0	0	180	-14	194
156	0	0	0	3	3	0	-4	-5	-13	-1	-3	0	6	-26	32
157	0	2	1	8	0	0	-2	-12	0	0	-2	0	11	-16	27
158	0	19	33	2	1	3	0	-3	-1	0	0	-1	58	-5	63
159	3	2	2	0	2	0	0	-2	0	0	0	-4	9	-6	15
160	43	28	5	11	14	35	-2	-7	-6	0	-8	-1	136	-24	160
161	6	3	12	4	2	1	-21	-69	-6	-20	-1	0	28	-117	145
162	1	47	15	8	3	0	-1	0	0	0	0	0	74	-1	75
163	83	39	19	4	4	29	0	-14	0	-1	0	0	178	-15	193
164	20	58	12	4	164	8	-20	-1	-2	0	0	0	266	-23	289
165	110	29	4	74	34	0	0	-2	-1	0	0	0	251	-3	254
166	1	0	6	1	0	0	-3	0	0	0	0	0	8	-3	11
167	0	1	0	0	0	0	0	-1	0	0	0	0	1	-1	2
168	1	0	0	0	0	0	0	0	0	0	0	0	1	0	1
169	0	0	0	0	0	1	0	0	0	0	0	0	1	0	1
170	0	0	0	0	1	0	0	-1	-1	0	0	0	1	-2	3
171	0	0	0	0	0	0	-2	-45	0	0	0	0	0	-47	47
172	0	2	3	1	0	0	-4	-1	0	0	0	0	6	-5	11
173	5	22	2	0	0	0	0	0	0	0	0	0	29	0	29
174	0	0	0	0	0	0	0	0	0	0	0	0	0	0	0
175	0	1	0	0	0	0	0	0	0	0	-1	0	1	-1	2
176	0	2	0	0	0	0	0	0	-1	0	0	0	2	-1	3
177	0	0	1	1	0	2	0	-2	0	0	-1	0	4	-3	7
178	0	0	1	0	0	0	0	0	0	0	0	0	1	0	1
179	1	0	1	6	0	0	0	0	0	0	0	0	8	0	8
180	3	4	24	4	1	0	-2	-1	0	-1	0	0	36	-4	40
181	1	10	0	0	2	0	-3	0	0	0	0	-2	13	-5	18
182	16	1	0	0	0	0	0	0	0	0	-1	0	17	-1	18
183	0	0	3	0	0	1	0	-1	0	-2	-2	0	4	-5	9
184	2	5	0	0	2	4	-1	-9	-17	-22	-8	-8	13	-65	78
185	1	1	0	0	0	0	0	-15	-6	0	-3	0	2	-24	26
186	3	13	32	43	14	12	-8	-10	-3	-1	0	0	117	-22	139
187	1	25	14	2	3	0	-6	-1	-3	0	-1	-1	45	-12	57
188	32	12	19	11	6	5	0	-2	-5	-3	0	0	85	-10	95
189	6	33	37	13	18	10	0	-4	-3	0	0	0	117	-7	124
190	2	4	4	0	2	3	0	-29	-11	0	0	0	15	-40	55
191	0	0	0	0	0	0	-23	-68	-2	-4	-7	0	0	-104	104
192	0	0	0	0	0	1	-119	-11	-8	-13	-3	-36	1	-190	191
193	3	8	0	5	11	5	-2	-4	-1	0	-2	-2	32	-11	43
194	13	3	7	37	28	27	0	-13	0	0	0	0	115	-13	128
195	0	1	2	4	4	1	-8	-2	0	0	0	-2	12	-12	24
196	15	63	18	6	2	1	0	0	0	0	-2	0	105	-2	107
197	5	17	17	2	0	0	0	0	0	-6	0	0	41	-6	47
198	0	2	0	0	0	0	0	0	0	0	0	0	2	0	2
199	5	28	5	3	0	4	0	-7	0	0	0	0	45	-7	52
200	1	11	20	0	29	2	-2	0	0	0	0	0	63	-2	65
201	0	5	0	3	2	1	-1	-1	-4	-2	-1	0	11	-9	20
202	0	0	0	0	0	0	-53	-10	-17	-18	-1	-4	0	-103	103
203	0	0	0	2	0	0	0	-8	-14	-1	0	0	2	-23	25
204	0	2	0	0	0	0	-3	-5	0	0	-2	-1	2	-11	13
205	0	0	0	0	0	0	-3	-3	0	0	0	-1	0	-7	7
206	0	0	0	0	0	0	-1	0	0	0	0	0	0	-1	1
207	0	0	0	0	0	0	0	0	0	0	0	0	0	0	0
208	0	0	0	0	0	0	-6	-2	0	-1	0	-1	0	-10	10
209	0	0	1	0	0	0	-4	0	0	0	0	0	1	-4	5
210	1	1	0	0	0	0	0	0	0	-1	-1	0	2	-2	4
211	0	0	0	2	0	0	-1	-1	0	0	-3	-11	2	-16	18
212	0	0	1	0	0	0	-7	-15	-12	-8	-18	-7	1	-67	68
213	0	0	0	0	0	1	-11	-394	-217	-28	-33	-13	1	-696	697
214	0	0	0	0	2	0	-14	-1081	-110	-17	-28	-33	2	-1283	1285
215	0	0	0	0	0	0	-13	-118	-5	-7	-7	-1	0	-151	151
216	0	0	0	1	0	0	-4	-3	-1	0	-1	0	1	-9	10
217	0	2	0	0	0	0	-3	-4	-3	0	-1	-3	2	-14	16
218	4	0	0	1	0	0	-1	-8	-2	0	-24	-10	5	-45	50
219	1	0	7	1	0	1	0	0	-1	-1	0	0	10	-2	12
220	0	2	0	0	5	0	-2	-5	-6	-7	0	0	7	-20	27
221	1	0	0	1	0	0	-11	-46	-20	-6	0	0	2	-83	85
222	0	5	6	1	1	0	-135	-221	-23	0	0	0	13	-379	392
223	1	6	0	0	0	0	-78	-26	0	0	0	0	7	-104	111
224	2	3	2	3	3	1	-1	0	0	0	0	0	14	-1	15
225	1	5	1	7	6	22	0	0	0	0	0	0	42	0	42
226	2	0	15	4	127	1	0	0	0	0	0	-1	149	-1	150
227	2	13	28	69	0	2	0	-1	0	0	0	0	114	-1	115
228	2	45	824	0	0	22	0	0	0	-2	0	0	893	-2	895
229	1	8	0	0	19	1	0	0	0	0	0	0	29	0	29
230	10	2	0	7	1	1	0	-2	0	0	0	0	21	-2	23
231	1	0	0	1	3	0	-3	0	0	-1	0	0	5	-4	9
232	0	17	1	2	10	0	0	0	0	0	0	0	30	0	30
233	7	4	5	7	0	1	0	0	0	0	0	0	24	0	24
234	0	58	21	0	1	0	0	0	0	0	0	0	80	0	80
235	12	18	3	3	12	1	0	0	-1	0	-1	0	49	-2	51
236	4	1	3	2	1	1	0	-1	0	0	0	-2	12	-3	15
237	0	5	15	0	0	1	0	0	0	0	0	0	21	0	21
238	0	25	0	0	0	3	0	-2	0	0	0	0	28	-2	30
239	0	0	0	0	0	0	-1	-2	0	0	-1	-1	0	-5	5
240	0	0	0	0	0	0	-2	-7	-3	0	-3	-1	0	-16	16
241	0	0	0	1	0	0	-2	-1	0	0	0	0	1	-3	4
242	0	0	0	0	0	0	-1	-1	-33	-2	0	0	0	-37	37
243	0	0	0	0	0	0	-5	-169	-14	-9	-14	-15	0	-226	226
244	1	0	1	2	0	0	-5	-11	-1	-1	0	-12	4	-30	34
245	0	2	1	0	0	0	-1	-2	-5	-1	-4	0	3	-13	16
246	2	4	0	0	0	0	-2	-3	-3	-22	-2	-3	6	-35	41
247	0	0	0	0	0	0	-2	-1	-4	0	0	-11	0	-18	18
248	0	0	0	0	0	0	0	-6	-1	-8	-53	-2	0	-70	70
249	0	0	0	0	0	0	-10	-1	-1	-13	-2	-10	0	-37	37
250	0	0	0	0	0	0	-3	-3	-9	0	-4	-4	0	-23	23
251	0	0	0	0	0	0	-170	-354	-18	-47	-47	-4	0	-640	640
252	3	1	0	0	0	0	-5	-3	-2	-1	0	0	4	-11	15
253	2	11	1	5	10	0	0	-2	0	-2	0	-1	29	-5	34
254	0	0	0	0	0	0	-9	-6	-2	-2	-1	-1	0	-21	21
255	0	1	1	0	0	0	-3	0	0	-1	-2	0	2	-6	8
256	6	7	3	0	1	1	0	0	-2	-1	0	0	18	-3	21
257	0	1	0	1	0	0	0	-1	-1	0	0	0	2	-2	4
258	0	0	0	0	0	0	0	-1	0	0	0	0	0	-1	1
259	1	3	0	0	0	0	0	0	0	0	0	0	4	0	4
260	0	0	0	0	0	0	0	-2	-2	0	0	0	0	-4	4
261	2	0	0	0	0	0	-1	-2	0	0	0	0	2	-3	5
262	0	0	0	0	0	0	0	-2	0	0	0	0	0	-2	2
263	0	0	0	0	0	0	0	0	0	0	0	0	0	0	0
264	0	0	0	0	0	0	0	-4	-2	0	0	-1	0	-7	7
265	0	0	0	0	0	0	0	-1	0	0	0	0	0	-1	1
266	0	0	2	0	0	0	0	0	0	0	0	0	2	0	2
267	1	3	0	0	0	0	0	-3	0	0	0	0	4	-3	7
268	5	2	0	0	1	0	0	0	0	0	0	0	8	0	8
269	1	0	1	1	0	0	0	0	0	0	0	0	3	0	3
270	0	2	0	0	0	0	0	0	0	0	0	0	2	0	2
271	9	2	1	0	0	0	0	0	0	0	0	0	12	0	12
272	0	0	0	0	0	0	-3	0	0	0	0	0	0	-3	3
273	0	0	0	0	0	0	0	0	-1	0	-4	-3	0	-8	8
274	0	0	0	1	3	0	0	0	0	0	0	-1	4	-1	5
275	0	0	0	1	0	0	0	0	-2	0	0	0	1	-2	3
276	1	8	2	0	0	1	0	-16	-4	-2	0	0	12	-22	34
277	2	2	0	2	5	0	-5	-2	-6	0	-1	0	11	-14	25
278	3	0	2	1	0	0	-1	-21	-6	0	0	0	6	-28	34
279	2	1	9	0	2	0	-1	-1	-1	-1	0	-6	14	-10	24
280	0	31	3	1	0	0	0	-1	0	0	-1	0	35	-2	37
281	2	4	0	0	0	0	0	0	0	-1	0	0	6	-1	7
282	1	3	1	0	0	0	-1	-1	-2	0	0	-2	5	-6	11
283	2	0	0	0	0	1	0	-1	0	0	-2	0	3	-3	6
284	0	0	2	0	0	0	0	0	0	-4	0	0	2	-4	6
285	0	4	1	1	0	0	0	0	-6	0	-2	-1	6	-9	15
286	2	0	8	0	0	0	0	-15	0	0	0	0	10	-15	25
287	0	6	1	0	0	0	-41	-1	-3	0	0	0	7	-45	52
288	16	5	0	0	2	6	-2	-15	-3	0	0	0	29	-20	49
289	2	0	0	0	4	4	-4	-12	0	-1	0	0	10	-17	27
290	0	1	2	7	0	0	-5	0	0	0	-1	-1	10	-7	17
291	2	13	43	1	0	1	0	0	0	0	0	-1	60	-1	61
292	0	57	6	1	1	1	0	0	0	-3	-4	-17	66	-24	90
293	8	1	0	0	0	0	0	-4	-1	-3	-47	-4	9	-59	68
294	2	0	7	0	0	2	-11	-7	-18	-11	-12	-2	11	-61	72
295	0	0	0	0	0	0	-3	-31	-110	-14	0	-70	0	-228	228
296	0	0	0	0	0	0	-6	-216	-21	-4	-166	-1	0	-414	414
297	0	0	0	0	36	0	-68	-699	-9	-166	-7	-2	36	-951	987
298	0	3	3	57	1	1	-3	-1	-40	0	0	0	65	-44	109
299	0	0	19	1	1	3	-1	-55	-2	0	0	0	24	-58	82
300	2	70	3	5	0	12	-22	-4	-18	-2	0	-2	92	-48	140
301	33	3	3	10	7	4	-16	-24	-114	-11	-23	-7	60	-195	255
302	0	5	11	16	6	5	-9	-198	-5	-10	-15	-15	43	-252	295
303	16	150	28	17	27	1	-1	-1	0	0	0	0	239	-2	241
304	42	76	16	3	0	0	-1	-2	0	-4	-3	-1	137	-11	148
305	10	2	9	1	2	1	0	0	0	0	0	0	25	0	25
306	11	387	8	3	5	3	0	0	-1	0	0	0	417	-1	418
307	20	3	5	5	0	2	0	-3	-2	0	0	0	35	-5	40
308	3	23	28	3	11	17	-3	-1	-1	0	0	0	85	-5	90
309	24	168	123	49	243	28	0	0	-1	0	0	0	635	-1	636
310	0	1	12	10	0	4	0	-1	0	0	0	0	27	-1	28
311	2	21	11	1	2	1	0	0	0	0	0	0	38	0	38
312	1	23	2	1	3	0	-2	-13	-9	-1	-9	0	30	-34	64
313	0	0	1	1	2	0	0	0	0	-2	0	0	4	-2	6
314	0	6	2	3	3	2	-2	-2	0	-1	0	0	16	-5	21
315	9	70	5	1	5	2	0	0	0	0	0	0	92	0	92
316	27	78	5	15	6	6	0	-2	0	-1	0	0	137	-3	140
317	13	18	619	46	27	0	0	0	-1	0	0	0	723	-1	724
318	3	8	5	3	0	9	-12	-43	-66	-8	0	0	28	-129	157
319	0	0	0	0	1	0	0	-1	0	0	0	-2	1	-3	4
320	0	0	0	0	0	0	-14	-271	-1	-2	-138	-1	0	-427	427
321	1	0	1	0	0	3	-33	-11	-2	-39	-1	0	5	-86	91
322	6	175	2	4	483	4	0	0	-1	-1	0	0	674	-2	676
323	35	0	0	0	0	0	0	0	0	0	0	0	35	0	35
324	0	0	0	0	0	2	0	0	0	0	0	0	2	0	2
325	0	3	0	0	0	0	-3	-2	0	-1	0	0	3	-6	9
326	0	1	0	0	0	0	0	0	0	0	0	0	1	0	1
327	0	1	0	0	0	0	0	0	0	0	0	0	1	0	1
328	0	0	0	0	0	0	0	0	0	0	0	0	0	0	0
329	0	0	0	0	0	0	0	0	0	0	0	0	0	0	0
330	0	0	0	0	0	1	0	0	0	0	0	0	1	0	1
331	0	0	0	0	0	0	0	0	0	0	0	0	0	0	0
332	0	4	9	0	4	0	0	0	0	0	0	0	17	0	17
333	20	69	4	2	0	0	0	0	-1	0	0	0	95	-1	96
334	0	0	0	0	0	0	0	0	0	-1	0	0	0	-1	1
335	0	3	0	0	0	0	0	0	0	0	0	0	3	0	3
336	0	0	0	0	0	0	0	0	0	0	0	0	0	0	0
337	0	0	0	0	0	0	0	0	0	0	0	0	0	0	0
338	0	0	0	0	0	0	0	0	0	0	0	0	0	0	0
339	0	0	0	0	0	0	0	0	0	0	0	0	0	0	0
340	0	0	0	0	1	0	0	0	0	0	0	0	1	0	1
341	0	0	1	0	0	0	0	0	0	0	0	0	1	0	1
342	0	0	0	0	0	0	0	0	-2	0	0	-1	0	-3	3
343	2	3	0	9	0	0	0	0	-2	0	0	0	14	-2	16
344	0	0	1	0	0	0	-1	0	0	-1	0	-4	1	-6	7
345	0	0	0	0	0	1	0	0	-1	0	-1	0	1	-2	3
346	2	0	1	1	4	6	0	0	0	0	0	0	14	0	14
347	0	0	0	0	0	0	0	0	-2	0	0	0	0	-2	2
348	0	0	0	0	0	0	0	0	0	0	0	0	0	0	0
349	0	3	1	0	1	0	0	0	0	0	-1	0	5	-1	6
350	0	1	1	0	0	0	0	0	-1	-2	0	0	2	-3	5
351	0	0	1	0	0	0	0	0	-3	0	0	0	1	-3	4
352	2	1	0	1	0	0	0	0	0	0	0	0	4	0	4
353	0	1	0	0	0	0	0	0	-2	0	0	0	1	-2	3
354	0	1	0	0	0	0	0	0	0	0	0	0	1	0	1
355	0	0	1	0	0	0	0	0	-2	-1	-3	0	1	-6	7
356	0	0	0	0	0	0	0	0	0	0	-1	0	0	-1	1
357	1	0	0	0	0	0	0	0	-1	0	0	0	1	-1	2
358	0	6	0	0	0	0	0	-1	-8	0	0	0	6	-9	15
359	0	0	0	0	0	0	0	-2	0	0	0	0	0	-2	2
360	0	0	0	0	0	0	0	0	0	0	0	0	0	0	0
361	0	0	0	0	0	0	0	-1	-1	0	0	0	0	-2	2
362	0	0	0	0	0	0	0	0	0	0	0	0	0	0	0
363	0	0	0	0	0	0	0	0	0	0	0	-1	0	-1	1
364	0	0	0	0	0	0	0	-6	-1	0	-1	-4	0	-12	12
365	0	0	0	0	0	0	0	-1	-4	-1	-14	-1	0	-21	21
366	0	0	0	0	0	3	-11	-192	-12	-55	-72	-5	3	-347	350
367	0	2	0	0	5	0	-3	-2	-1	0	0	0	7	-6	13
368	0	0	2	4	0	0	0	0	0	0	0	0	6	0	6
369	1	1	1	0	0	0	-1	0	-1	0	-1	-1	3	-4	7
370	1	0	0	0	2	0	0	0	0	0	0	0	3	0	3
371	51	1	2	5	8	2	0	-1	0	0	0	0	69	-1	70
372	0	0	0	0	0	0	0	-3	-3	0	0	0	0	-6	6
373	0	1	3	0	0	0	0	0	0	0	0	0	4	0	4
374	0	2	3	0	0	1	-1	0	0	0	0	0	6	-1	7
375	0	0	0	0	1	0	-2	-2	0	0	0	0	1	-4	5
376	0	0	0	0	0	1	0	0	0	0	0	0	1	0	1
377	0	0	1	0	0	1	0	0	0	0	0	-1	2	-1	3
378	0	14	9	1	0	0	0	0	0	0	0	0	24	0	24
379	2	8	3	2	4	0	0	0	0	0	0	0	19	0	19
380	2	23	5	8	0	0	0	-1	0	0	0	0	38	-1	39
381	5	7	63	0	2	28	0	0	0	0	0	0	105	0	105
382	2	34	3	4	171	36	0	0	0	0	0	0	250	0	250
383	15	0	1	44	14	1	0	-5	0	0	0	0	75	-5	80
384	2	6	122	17	1	5	-7	0	0	0	0	0	153	-7	160
385	105	7001	326	4	95	16	0	0	0	0	0	0	7547	0	7547
386	160	95	7	16	14	25	0	0	0	0	0	0	317	0	317
387	18	1	9	3	25	24	0	0	0	0	0	0	80	0	80
388	4	230	38	24	118	12	0	0	0	0	0	0	426	0	426
389	20	33	80	63	17	2	0	0	0	0	-1	-1	215	-2	217
390	7	20	44	15	5	4	-1	-7	-16	0	0	0	95	-24	119
391	9	274	14	6	4	2	-1	0	0	-1	0	0	309	-2	311
392	41	18	4	1	0	0	0	0	0	0	0	0	64	0	64
393	0	1	3	1	2	0	-2	0	0	0	0	-1	7	-3	10
394	1	2	0	0	0	0	0	0	0	0	-2	0	3	-2	5
395	0	0	0	0	0	0	0	0	0	0	0	-17	0	-17	17
396	0	0	0	0	0	4	0	-1	0	0	-16	0	4	-17	21
397	0	0	0	0	0	0	0	-5	0	-6	-3	0	0	-14	14
398	0	5	4	0	6	4	0	0	-18	-2	-11	0	19	-31	50
399	0	0	0	0	0	0	0	-74	-78	-1	-5	-1	0	-159	159
400	0	4	3	0	2	0	-27	-224	-14	-1	-10	0	9	-276	285
401	0	2	0	1	0	1	-5	-59	-974	-3	-13	-4	4	-1058	1062
402	7	5	2	1	1	12	-6	-27	-2	0	-1	0	28	-36	64
403	4	1	8	0	29	24	-2	-4	-15	0	0	0	66	-21	87
404	0	2	98	2	6	2	0	-6	-1	0	0	0	110	-7	117
405	0	51	2	2	0	4	-5	-5	-1	0	0	0	59	-11	70
406	61	18	16	19	120	23	0	0	0	0	0	0	257	0	257
407	1	6	1	5	13	1	0	-1	0	0	-1	0	27	-2	29
408	0	1	3	2	2	0	0	0	0	0	0	0	8	0	8
409	0	15	19	1	1	0	0	0	0	0	0	0	36	0	36
410	1	8	1	1	0	0	0	-1	0	0	0	0	11	-1	12
411	38	202	3	2	0	0	0	-1	0	0	0	0	245	-1	246
412	2	1	2	1	0	0	0	0	-2	0	0	0	6	-2	8
413	0	0	1	0	0	1	0	-2	0	0	-2	0	2	-4	6
414	0	1	0	0	0	0	-1	-1	0	0	0	0	1	-2	3
415	0	0	0	1	0	0	0	0	0	0	-1	0	1	-1	2
416	2	4	3	0	1	0	-1	-1	0	-2	0	0	10	-4	14
417	2	6	0	2	0	1	0	0	-9	0	0	0	11	-9	20
418	0	0	0	0	0	0	0	-2	0	-2	-1	0	0	-5	5
419	0	1	0	0	0	0	0	0	0	0	0	0	1	0	1
420	0	1	1	0	0	0	0	0	0	0	-1	0	2	-1	3
421	0	0	0	0	0	0	0	0	0	0	0	0	0	0	0
422	0	0	0	1	0	0	0	0	0	0	0	0	1	0	1
423	0	0	0	0	0	0	0	-1	0	0	0	0	0	-1	1
424	0	2	2	0	1	0	0	0	-4	-1	0	0	5	-5	10
425	0	1	2	3	0	8	-1	-7	-35	-2	0	0	14	-45	59
426	0	0	16	1	44	0	-1	-20	-1	0	0	0	61	-22	83
427	12	71	7	19	1	0	-3	-1	0	0	-1	0	110	-5	115
428	4	2	4	0	3	1	-2	-2	0	-5	-4	-1	14	-14	28
429	3	127	2	0	2	13	0	0	-1	0	0	-3	147	-4	151
430	82	8	3	11	50	6	0	-5	-1	-2	0	0	160	-8	168
431	2	10	10	14	6	4	-2	-1	0	-1	0	0	46	-4	50
432	3	68	106	4	1	2	-1	0	-1	0	0	0	184	-2	186
433	7	242	29	9	5	1	0	-1	0	0	0	0	293	-1	294
434	6	15	4	1	1	0	-3	-1	0	0	-2	0	27	-6	33
435	5	1	0	1	0	0	-4	-1	-1	-1	-1	0	7	-8	15
436	3	2	4	0	0	0	0	0	0	-1	-1	0	9	-2	11
437	2	0	0	1	0	0	0	-1	0	0	0	0	3	-1	4
438	0	2	0	1	0	0	0	-2	0	0	0	0	3	-2	5
439	0	0	0	0	0	1	0	0	0	0	0	0	1	0	1
440	0	0	0	0	1	0	0	0	0	-1	0	0	1	-1	2
441	3	2	21	1	3	0	0	0	0	-1	0	-2	30	-3	33
442	0	0	0	0	0	0	0	0	0	0	0	0	0	0	0
443	1	0	0	0	0	0	0	0	0	0	0	0	1	0	1
444	0	1	0	0	0	0	-3	-49	-2	-1	-2	-1	1	-58	59
445	0	0	0	0	0	0	-2	-1	0	-1	0	0	0	-4	4
446	1	0	0	5	0	0	0	-1	0	0	-1	0	6	-2	8
447	0	0	0	2	0	0	-1	-2	-4	0	0	-1	2	-8	10
448	0	1	0	1	0	0	0	0	0	0	0	0	2	0	2
449	0	0	1	0	0	0	0	0	0	0	0	0	1	0	1
450	0	1	0	0	2	0	-3	0	-5	0	0	0	3	-8	11
451	2	0	0	0	0	0	0	-7	-4	0	0	0	2	-11	13
452	0	1	3	0	0	0	0	-3	0	0	0	0	4	-3	7
453	0	91	1	0	0	0	0	0	0	0	0	0	92	0	92
454	8	1	0	0	0	0	0	0	-2	0	0	0	9	-2	11
455	0	0	0	0	0	0	0	0	0	0	0	0	0	0	0
456	0	0	0	0	0	3	0	-1	0	0	-1	0	3	-2	5
457	0	0	0	0	7	2	-4	-11	-1	-7	0	0	9	-23	32
458	0	2	6	3	1	0	0	-2	-14	0	0	0	12	-16	28
459	0	2	0	1	1	0	-8	-38	0	0	0	0	4	-46	50
460	3	2	2	1	3	0	0	0	-1	-4	0	-8	11	-13	24
461	0	55	6	3	0	0	0	0	0	0	0	0	64	0	64
462	17	8	5	0	0	0	0	0	0	0	0	0	30	0	30
463	0	0	0	0	1	2	0	0	0	0	0	0	3	0	3
464	1	0	0	0	1	1	0	0	0	0	0	0	3	0	3
465	0	0	0	3	1	0	-1	0	0	-5	-1	0	4	-7	11
466	0	3	9	2	3	1	0	0	-351	0	0	0	18	-351	369
467	7	50	38	6	11	12	0	-20	-1	0	0	0	124	-21	145
468	1	0	1	0	4	0	-44	-10	0	0	0	0	6	-54	60
469	5	39	5	22	11	0	0	0	0	0	0	0	82	0	82
470	7	2	40	7	2	0	-2	0	0	-7	0	0	58	-9	67
471	37	163	103	3	18	0	0	0	0	0	0	0	324	0	324
472	44	35	1	3	2	1	0	0	0	0	0	0	86	0	86
473	30	1	4	1	0	0	-1	0	0	0	0	0	36	-1	37
474	0	5	0	1	8	4	0	0	0	0	0	0	18	0	18
475	2	1	1	9	3	7	0	0	0	0	0	0	23	0	23
476	1	36	7	3	5	0	0	0	0	0	0	0	52	0	52
477	0	3	1	1	0	2	0	0	0	0	0	0	7	0	7
478	16	7	6	0	0	4	0	0	0	0	0	0	33	0	33
479	0	1	0	0	0	1	0	-1	0	0	0	0	2	-1	3
480	0	0	0	0	0	0	0	0	0	0	0	0	0	0	0
481	0	0	1	1	0	0	0	0	0	0	0	0	2	0	2
482	10	72	137	66	152	28	0	-1	0	0	0	0	465	-1	466
483	0	1	1	0	0	0	0	0	-1	0	0	0	2	-1	3
484	0	0	1	1	0	0	0	0	0	0	0	0	2	0	2
485	0	0	0	0	1	0	0	0	0	0	0	0	1	0	1
486	0	0	0	0	0	3	0	-1	0	0	0	0	3	-1	4
487	0	0	0	2	177	161	0	-1	-2	0	0	0	340	-3	343
488	0	0	0	11	11	9	0	0	-3	0	-2	0	31	-5	36
489	0	0	10	0	2	1	-2	-2	-2	-1	-1	-18	13	-26	39
490	0	113	42	18	15	3	0	-1	0	0	0	0	191	-1	192
491	51	79	26	7	13	27	-28	-104	-10	-53	-5	0	203	-200	403
492	106	396	74	129	1237	7	0	0	-27	0	0	0	1949	-27	1976
493	3	7	42	17	2	1	-1	-14	0	0	0	0	72	-15	87
494	8	19	36	0	1	3	-254	-37	-5	0	0	-2	67	-298	365
495	25	418	13	21	351	36	0	0	0	0	0	0	864	0	864
496	40	0	2	10	14	4	-4	-1	0	0	0	-1	70	-6	76
497	9	18	71	9	15	1	0	0	0	0	0	0	123	0	123
498	25	405	9	54	4	47	0	0	0	0	0	0	544	0	544
499	27	17	22	5	8	10	0	0	0	0	0	0	89	0	89
500	4	33	33	8	3	0	0	0	0	0	0	0	81	0	81
501	17	5	19	8	6	14	0	0	0	0	-1	0	69	-1	70
502	0	12	40	7	11	0	0	0	0	0	0	0	70	0	70
503	46	38	15	19	6	11	0	-1	0	0	0	0	135	-1	136
504	9	23	4	0	4	0	0	0	0	0	0	0	40	0	40
505	19	14	8	5	15	2	0	0	0	0	0	0	63	0	63
506	0	0	0	0	0	0	0	0	0	0	0	0	0	0	0
507	0	0	0	0	1	0	0	0	0	0	0	0	1	0	1
508	0	0	0	0	0	0	0	0	0	0	-1	0	0	-1	1
509	0	0	0	0	0	0	0	0	0	0	0	0	0	0	0
510	0	0	0	0	0	0	0	0	0	0	0	0	0	0	0
511	0	0	0	0	0	0	0	-1	0	0	0	0	0	-1	1
512	0	0	0	0	0	0	0	0	0	0	0	0	0	0	0
513	0	0	0	0	0	0	0	0	0	0	0	0	0	0	0
514	0	0	0	0	0	0	0	0	0	0	0	0	0	0	0
515	0	0	0	0	0	0	0	0	0	0	0	0	0	0	0
516	0	0	0	0	0	0	0	0	0	0	0	0	0	0	0
517	0	0	0	0	0	0	0	0	0	0	0	0	0	0	0
518	2	3	0	0	0	0	0	0	0	0	0	0	5	0	5
519	0	0	0	0	0	0	0	0	0	0	0	0	0	0	0
520	0	0	0	0	0	0	0	0	0	0	0	0	0	0	0
521	0	0	1	0	0	2	0	0	0	0	0	0	3	0	3
522	0	0	0	0	0	0	0	0	0	0	0	0	0	0	0
523	2	0	1	2	0	0	0	0	0	0	0	0	5	0	5
524	0	8	14	0	1	0	0	0	0	0	0	0	23	0	23
525	2	15	2	0	0	0	0	0	0	0	0	0	19	0	19
526	4	3	0	0	12	0	0	-1	0	0	0	0	19	-1	20
527	3	0	0	4	0	0	0	-9	0	-2	-6	0	7	-17	24
528	0	1	2	0	0	0	-1	0	0	0	-2	-1	3	-4	7
529	0	1	0	0	1	0	0	0	0	0	-3	0	2	-3	5
530	1	0	0	1	0	0	0	0	0	0	0	0	2	0	2
531	0	0	0	0	0	0	0	-2	0	0	0	0	0	-2	2
532	0	0	0	0	0	0	-2	-1	0	0	0	0	0	-3	3
533	0	0	0	0	0	0	0	0	-1	-2	0	0	0	-3	3
534	1	7	1	1	4	0	0	0	0	0	0	0	14	0	14
535	0	0	1	0	0	0	0	0	-2	0	0	-1	1	-3	4
536	0	0	0	0	0	0	-2	0	0	-2	-1	0	0	-5	5
537	0	18	0	0	0	0	0	-2	0	0	0	-1	18	-3	21
538	0	0	0	0	0	0	0	0	0	0	0	-2	0	-2	2
539	0	0	0	0	0	0	0	0	0	0	0	0	0	0	0
540	0	0	0	0	0	0	0	0	0	0	0	0	0	0	0
541	0	0	0	0	1	0	0	0	0	0	0	-5	1	-5	6
542	0	0	0	0	1	0	-1	-4	-1	0	-37	-2	1	-45	46
543	0	0	4	1	7	1	-2	0	-2	-5	-3	0	13	-12	25
544	2	45	12	6	11	1	0	-3	-206	-4	0	0	77	-213	290
545	0	0	5	0	0	0	-6	-315	-49	0	0	0	5	-370	375
546	2	41	9	0	0	2	-12	0	0	0	0	0	54	-12	66
547	7	2	0	0	0	0	-12	0	0	0	0	0	9	-12	21
548	3	0	0	0	0	0	0	0	0	0	0	0	3	0	3
549	0	0	0	0	0	0	0	0	0	0	0	0	0	0	0
550	0	0	0	0	0	0	0	0	0	0	0	0	0	0	0
551	0	0	0	0	0	0	0	0	0	-1	0	0	0	-1	1
552	0	0	0	0	0	0	0	0	-2	0	0	0	0	-2	2
553	1	1	5	0	4	14	-1	-5	0	0	-11	0	25	-17	42
554	1	2	0	0	7	2	-2	-3	0	-1	0	0	12	-6	18
555	0	0	3	77	85	6	-1	0	0	0	0	0	171	-1	172
556	0	17	12	1	1	1	0	-1	0	0	-1	0	32	-2	34
557	2	11	6	1	0	0	-2	0	0	0	0	0	20	-2	22
558	9	20	0	0	0	0	0	0	0	0	-3	0	29	-3	32
559	4	1	0	0	0	0	0	-3	0	0	0	0	5	-3	8
560	2	0	11	1	0	0	0	0	-1	0	0	0	14	-1	15
561	0	1	0	0	0	0	-1	-3	-5	0	0	0	1	-9	10
562	0	0	0	0	0	0	0	-14	0	0	0	0	0	-14	14
563	0	0	0	0	0	0	0	0	0	0	0	0	0	0	0
564	0	0	0	0	0	0	0	-1	0	0	0	0	0	-1	1
565	0	0	0	0	0	0	0	0	0	0	0	0	0	0	0
566	0	0	0	0	0	0	0	-1	-2	-3	0	0	0	-6	6
567	0	0	2	0	0	0	0	-2	0	0	-1	0	2	-3	5
568	0	1	1	0	0	0	0	-5	-11	0	0	0	2	-16	18
569	0	2	0	0	0	0	0	-6	-2	0	-1	0	2	-9	11
570	0	0	0	0	0	0	0	0	-5	0	0	0	0	-5	5
571	0	0	0	0	1	0	0	-7	-12	-2	0	0	1	-21	22
572	0	0	0	0	0	0	0	-4	-2	0	-2	0	0	-8	8
573	0	0	1	0	0	0	0	-10	0	0	-1	0	1	-11	12
574	0	1	3	0	5	0	-1	-1	-10	-2	-5	-9	9	-28	37
575	1	7	1	7	1	0	0	-2	0	0	-20	0	17	-22	39
576	2	1	38	11	2	151	0	-1	0	0	0	0	205	-1	206
577	0	4	4	0	19	2	-1	0	0	0	-4	-1	29	-6	35
578	3	3	0	9	0	0	0	0	0	0	-4	0	15	-4	19
579	106	48	5113	11	106	51	-5	0	0	-2	0	0	5435	-7	5442
580	1	130	2	4	19	0	0	-1	0	-1	0	0	156	-2	158
581	61	2	54	11	0	0	0	-12	-3	0	-1	0	128	-16	144
582	0	46	16	0	0	1	-3	0	0	-5	0	-2	63	-10	73
583	5	10	0	0	1	0	-6	-321	-15	-3	-6	-2	16	-353	369
584	3	2	3	0	2	0	0	-10	-3	0	-3	0	10	-16	26
585	0	0	0	0	0	0	-7	-3	0	-2	0	0	0	-12	12
586	0	0	0	0	0	0	0	-4	-70	0	0	0	0	-74	74
587	7	9	1	0	0	0	0	0	0	0	0	0	17	0	17
588	0	1	0	0	0	0	0	0	0	0	0	0	1	0	1
589	0	0	0	0	0	0	0	0	0	0	0	0	0	0	0
590	0	0	0	0	0	0	0	0	0	0	0	0	0	0	0
591	0	0	0	0	0	0	0	0	0	0	0	0	0	0	0
592	0	0	0	0	0	0	0	0	0	0	0	0	0	0	0
593	0	0	0	0	0	0	0	0	0	0	0	0	0	0	0
594	0	0	0	0	0	0	0	0	0	0	0	0	0	0	0
595	0	0	0	0	0	0	0	0	0	0	0	0	0	0	0
596	0	0	0	0	0	0	0	0	0	0	0	0	0	0	0
597	0	0	0	0	0	0	0	0	0	0	0	0	0	0	0
598	0	1	0	0	0	0	0	-2	-1	-2	0	0	1	-5	6
599	0	0	0	0	0	0	-9	-24	-56	-1	-1	-18	0	-109	109
600	2	1	0	0	0	0	-10	-22	-2	-3	-12	-3	3	-52	55
601	0	0	1	2	10	37	-11	-6	0	-2	-10	-1	50	-30	80
602	0	0	0	0	4	0	-7	-4	-18	-3	0	0	4	-32	36
603	0	11	7	128	158	6	0	-16	-10	0	0	0	310	-26	336
604	4	69	628	7	5	0	-10	-29	0	-2	0	0	713	-41	754
605	0	15	1	3	0	3	-48	-1	-1	0	-3	0	22	-53	75
606	23	11	0	1	0	0	-22	-13	-3	-4	-2	0	35	-44	79
607	9	2	1	0	0	0	0	0	0	0	0	0	12	0	12
608	0	0	0	0	0	0	0	-1	0	0	0	0	0	-1	1
609	0	8	1	3	0	0	0	0	0	0	0	0	12	0	12
610	0	1	6	0	0	0	0	0	0	0	0	0	7	0	7
611	1	9	0	0	0	0	0	0	0	0	0	0	10	0	10
612	7	12	1	0	0	0	0	0	0	0	0	0	20	0	20
613	1	1	1	1	0	0	0	0	0	0	0	0	4	0	4
614	1	1	2	0	3	0	0	0	0	0	0	0	7	0	7
615	0	1	0	1	0	0	-1	-2	-2	0	-13	0	2	-18	20
616	1	1	2	0	0	5	0	-3	0	-1	-1	0	9	-5	14
617	1	40	13	0	11	10	0	0	0	0	0	0	75	0	75
618	8	6	1	9	11	0	0	0	0	0	0	0	35	0	35
619	2	24	28	15	0	0	0	0	0	0	0	0	69	0	69
620	0	1	1	0	0	0	-1	0	0	0	0	0	2	-1	3
621	0	2	0	0	0	0	0	0	-1	-2	0	0	2	-3	5
622	1	0	0	0	0	0	0	-1	0	0	0	0	1	-1	2
623	0	0	0	0	0	0	0	0	-1	0	0	0	0	-1	1
624	0	0	0	0	0	0	0	0	0	0	0	0	0	0	0
625	0	0	0	0	0	0	0	0	0	0	0	0	0	0	0
626	0	0	0	0	0	0	0	-1	0	0	0	0	0	-1	1
627	0	0	0	0	0	0	0	-4	0	0	0	0	0	-4	4
628	0	1	1	2	0	0	0	0	0	0	0	0	4	0	4
629	1	1	0	0	0	0	0	-1	0	0	-2	0	2	-3	5
630	0	0	0	0	0	0	0	0	0	0	0	0	0	0	0
631	1	2	1	0	0	0	0	0	0	0	-1	0	4	-1	5
632	0	0	0	0	0	0	0	0	-1	0	0	0	0	-1	1
633	0	2	0	1	0	0	0	0	0	0	0	0	3	0	3
634	0	0	2	0	0	3	0	0	-1	0	0	0	5	-1	6
635	0	0	0	0	0	0	0	-5	-6	-1	0	0	0	-12	12
636	1	1	0	1	18	5	0	0	0	0	0	0	26	0	26
637	0	0	1	0	2	2	0	0	0	0	0	0	5	0	5
638	0	0	0	0	0	0	0	0	0	0	0	0	0	0	0
639	22	10	2	4	2	2	0	0	0	0	0	0	42	0	42
640	0	31	0	1	18	1	0	0	0	0	0	0	51	0	51
641	37	12	29	26	2	1	0	0	0	0	0	0	107	0	107
642	3	72	149	2	0	2	0	0	0	0	0	0	228	0	228
643	2	404	3	0	1	1	0	0	0	0	0	0	411	0	411
644	26	1	0	0	5	0	0	0	0	0	0	0	32	0	32
645	25	1	0	11	0	0	0	0	0	0	0	0	37	0	37
646	1	3	32	0	0	0	0	0	0	0	0	0	36	0	36
647	0	13	0	0	0	0	0	0	0	0	0	0	13	0	13
648	14	0	0	0	2	0	0	-1	0	0	0	0	16	-1	17
649	0	0	1	0	1	0	0	0	0	0	0	0	2	0	2
650	0	0	1	7	0	4	-1	-3	0	0	0	0	12	-4	16
651	0	5	0	1	1	5	0	0	0	0	0	0	12	0	12
652	23	2	1	7	65	1	0	0	0	0	0	0	99	0	99
653	0	1	8	7	0	0	0	0	0	0	0	0	16	0	16
654	0	1	5	0	0	2	0	0	0	0	0	0	8	0	8
655	0	63	3	0	0	0	0	-4	0	0	-1	0	66	-5	71
656	9	22	1	1	0	0	-1	-7	0	-3	-4	0	33	-15	48
657	1	0	1	0	1	10	-3	-9	-50	-2	0	-1	13	-65	78
658	1	1	0	1	23	7	-1	-18	-20	-1	-9	0	33	-49	82
659	3	0	4	44	12	2	-1	-10	0	0	-1	0	65	-12	77
660	2	4	22	9	8	0	-1	0	-1	0	-1	0	45	-3	48
661	0	20	3	0	1	0	0	-9	0	-1	0	-3	24	-13	37
662	61	34	5	0	0	0	0	0	-1	0	-1	-4	100	-6	106
663	21	19	0	0	0	0	0	0	-2	0	-1	0	40	-3	43
664	28	9	16	0	0	10	0	-6	0	0	0	0	63	-6	69
665	2	20	9	0	11	0	-1	-2	-15	0	0	0	42	-18	60
666	1	1	1	2	0	0	-1	-1	0	0	0	0	5	-2	7
667	1	5	14	0	0	1	-1	0	0	0	0	-1	21	-2	23
668	2	30	4	4	11	3	0	0	0	0	0	0	54	0	54
669	1	5	41	0	1	0	0	-2	0	-3	-8	0	48	-13	61
670	2	4	0	1	2	0	-10	-4	-3	-56	0	0	9	-73	82
671	2	9	17	1	1	0	0	0	-4	0	0	0	30	-4	34
672	0	1	2	1	2	0	-3	-206	0	0	0	-1	6	-210	216
673	4	80	11	5	2	0	0	-1	0	0	-1	0	102	-2	104
674	2	14	7	1	0	1	0	0	-1	0	0	0	25	-1	26
675	0	5	1	0	1	0	0	-2	-1	0	0	0	7	-3	10
676	0	5	0	0	0	0	0	-1	-1	0	0	0	5	-2	7
677	0	0	0	0	0	0	0	-1	0	0	0	0	0	-1	1
678	0	0	0	0	0	0	0	-3	-17	-1	-5	-9	0	-35	35
679	0	0	0	0	0	2	-2	-66	-8	-7	-7	-9	2	-99	101
680	0	0	0	0	0	0	-31	-29	-21	-115	-555	-14	0	-765	765
681	0	0	2	1	0	0	-1	-1	-15	-4	-3	0	3	-24	27
682	1	9	107	27	77	3	-8	-1271	-971	-18	0	-6	224	-2274	2498
683	1	2	0	1	0	0	-8	-73	-1	0	0	0	4	-82	86
684	3	41	67	0	2	0	-27	-14	0	-2	0	0	113	-43	156
685	4	54	3	2	0	0	0	0	0	0	0	-1	63	-1	64
686	11	4	0	0	0	0	-7	-237	-157	-8	-5	-1	15	-415	430
687	2	1	6	0	0	2	-1	-5	-4	-1	-1	0	11	-12	23
688	1	1	2	0	0	0	0	0	0	0	0	0	4	0	4
689	0	0	0	0	0	0	-2	-2	-7	0	-1	0	0	-12	12
690	0	1	0	0	0	2	-2	-1	0	0	0	0	3	-3	6
691	0	1	0	0	4	2	-7	-3	-3	-4	-2	-1	7	-20	27
692	9	0	5	21	700	5	0	-8	-4	0	-4	-2	740	-18	758
693	0	2	18	47	2	0	-2	-4	0	-3	-3	0	69	-12	81
694	0	24	17	0	3	0	-4	-2	0	0	-2	-1	44	-9	53
695	10	314	8	0	1	0	0	0	0	0	0	0	333	0	333
696	21	4	1	0	0	0	0	0	0	0	0	0	26	0	26
697	1	3	5	2	0	1	0	0	0	0	0	0	12	0	12
698	1	0	1	0	0	1	0	-8	-5	-1	0	0	3	-14	17
699	0	0	0	0	3	0	0	0	0	0	0	0	3	0	3
700	0	0	0	0	0	0	-1	0	0	0	0	0	0	-1	1
701	0	0	0	0	0	0	0	0	0	0	0	0	0	0	0
702	1	1	1	1	4	1	0	0	0	0	0	0	9	0	9
703	0	3	2	1	0	0	0	0	0	0	0	0	6	0	6
704	0	0	0	0	1	0	0	0	0	0	0	0	1	0	1
705	0	2	0	0	0	1	0	0	0	0	0	0	3	0	3
706	0	8	0	0	0	1	0	0	0	0	0	0	9	0	9
707	1	0	0	1	0	0	0	0	0	0	0	0	2	0	2
708	0	0	29	0	0	0	0	0	0	0	0	0	29	0	29
709	0	103	7	1	0	0	0	0	0	0	-1	0	111	-1	112
710	1	0	0	0	0	1	0	-2	0	0	0	0	2	-2	4
711	0	0	0	0	0	0	-1	-1	0	-3	0	0	0	-5	5
712	0	0	0	0	0	0	0	-1	0	0	0	0	0	-1	1
713	0	0	0	0	0	0	-1	0	-2	0	0	0	0	-3	3
714	0	6	4	3	0	0	-2	0	0	0	0	0	13	-2	15
715	11	11	3	0	0	1	0	0	0	0	0	0	26	0	26
716	8	8	0	1	0	2	0	0	0	0	0	0	19	0	19
717	4	17	9	0	1	1	0	-1	0	0	0	0	32	-1	33
718	1	13	2	2	1	0	0	0	0	0	0	0	19	0	19
719	0	0	0	0	0	0	0	0	0	0	0	0	0	0	0
720	0	0	0	0	0	0	-3	-10	-2	0	0	0	0	-15	15
721	0	0	1	0	0	0	0	-1	0	0	0	0	1	-1	2
722	0	0	0	0	0	0	0	0	0	0	0	0	0	0	0
723	0	0	0	0	2	0	-2	-5	0	0	0	0	2	-7	9
724	0	0	0	0	0	0	-4	-4	0	-2	-1	0	0	-11	11
725	0	1	3	0	0	0	0	0	0	0	0	0	4	0	4
726	0	6	0	0	0	0	0	0	-1	0	0	0	6	-1	7
727	0	0	0	0	0	0	0	-2	-5	0	0	0	0	-7	7
728	0	0	0	0	0	0	0	-5	0	0	0	-1	0	-6	6
729	0	0	0	0	0	0	0	0	0	0	0	0	0	0	0
730	0	0	2	0	0	0	0	0	0	0	0	0	2	0	2
731	0	2	0	0	1	0	0	0	0	0	0	0	3	0	3
732	0	0	0	0	0	0	-1	-12	0	0	0	-1	0	-14	14
733	0	0	0	0	0	0	0	0	0	0	0	0	0	0	0
734	0	4	4	3	0	0	0	0	0	0	0	0	11	0	11
735	0	0	0	0	0	0	0	0	0	0	0	0	0	0	0
736	5	7	0	0	0	0	0	0	0	0	-1	0	12	-1	13
737	1	2	1	0	0	0	0	-1	-1	0	0	0	4	-2	6
738	0	2	0	0	0	0	0	-3	-1	0	-2	-2	2	-8	10
739	0	7	1	0	0	0	0	0	0	0	0	0	8	0	8
740	0	0	0	0	0	2	0	-1	-4	-1	0	-2	2	-8	10
741	0	0	0	0	0	0	0	-11	-13	0	-4	0	0	-28	28
742	0	0	0	0	0	0	0	0	-2	0	0	0	0	-2	2
743	0	0	0	0	0	0	0	-5	-1	0	0	0	0	-6	6
744	0	0	0	0	0	0	-7	-15	0	-3	-2	-2	0	-29	29
745	0	0	0	0	0	0	-2	-2	0	0	0	0	0	-4	4
746	2	0	0	0	0	0	0	0	0	0	0	0	2	0	2
747	0	0	0	0	1	0	0	0	0	0	0	0	1	0	1
748	0	2	0	0	0	0	0	-1	0	0	0	0	2	-1	3
749	0	0	0	0	0	0	-10	-39	-12	0	-5	-1	0	-67	67
750	1	0	3	0	0	0	-1	-11	-2	0	0	0	4	-14	18
751	0	0	0	0	0	0	0	0	-1	0	0	0	0	-1	1
752	0	0	0	0	0	0	-1	-4	-1	-3	0	-1	0	-10	10
753	0	3	1	0	0	0	-1	-14	-39	-2	-36	0	4	-92	96
754	0	0	0	0	0	0	0	-1	0	0	0	0	0	-1	1
755	0	0	0	0	0	0	0	0	-4	0	-1	0	0	-5	5
756	0	0	0	0	0	0	-1	-3	-2	0	0	0	0	-6	6
757	0	6	0	0	0	0	-1	-5	0	0	-2	0	6	-8	14
758	0	0	0	0	1	2	-1	-1	0	0	0	0	3	-2	5
759	0	2	0	1	0	0	0	0	0	0	0	0	3	0	3
760	0	0	7	0	4	0	0	0	0	0	0	0	11	0	11
761	2	23	4	3	0	0	0	0	0	-1	-1	0	32	-2	34
762	7	11	17	0	0	0	0	0	-7	-6	-6	0	35	-19	54
763	2	27	0	0	0	0	0	-22	-100	-11	-4	0	29	-137	166
764	8	0	0	0	0	0	0	-7	-4	0	0	0	8	-11	19
765	1	0	0	0	0	0	-1	-3	0	0	0	0	1	-4	5
766	0	1	0	1	0	0	-1	-1	0	0	0	0	2	-2	4
767	0	1	2	0	0	0	0	0	0	0	0	0	3	0	3
768	0	0	0	0	0	0	0	0	0	0	0	0	0	0	0
769	0	0	0	0	0	0	0	0	0	0	0	0	0	0	0
770	0	0	0	0	0	0	0	-2	0	0	0	0	0	-2	2
771	0	0	0	0	0	0	0	0	-1	0	0	0	0	-1	1
772	0	0	0	0	0	0	0	0	0	0	0	0	0	0	0
773	0	0	0	0	0	0	0	0	0	0	0	0	0	0	0
774	0	0	1	0	0	0	0	0	0	0	0	0	1	0	1
775	0	0	1	0	0	0	0	0	-2	0	0	0	1	-2	3
776	0	1	0	0	0	0	0	-5	0	-1	0	0	1	-6	7
777	0	0	0	0	0	0	-2	-13	-6	-2	0	-1	0	-24	24
778	0	0	0	0	0	0	0	-10	-1	0	0	-1	0	-12	12
779	0	1	2	0	1	0	0	-1	0	-1	-2	0	4	-4	8
780	0	1	0	0	0	0	-1	-3	-7	0	-2	0	1	-13	14
781	0	0	0	0	0	2	-6	-187	-30	-3	0	0	2	-226	228
782	0	0	0	0	2	0	-11	-52	-6	-6	0	-2	2	-77	79
783	0	0	0	0	1	0	-18	-89	-13	0	-2	-1	1	-123	124
784	0	1	9	1	1	0	-12	-2	0	0	0	0	12	-14	26
785	0	7	0	0	0	0	-1	0	-1	-2	-1	0	7	-5	12
786	14	2	1	0	0	0	0	0	-1	0	0	0	17	-1	18
787	1	0	0	0	0	1	0	-1	0	-1	0	0	2	-2	4
788	1	6	6	0	0	0	-1	-26	-6	-10	0	0	13	-43	56
789	0	16	0	1	1	0	-7	-17	-19	0	0	0	18	-43	61
790	1	2	1	1	0	0	0	-51	0	0	0	0	5	-51	56
791	1	3	4	0	0	0	-2	0	0	0	0	0	8	-2	10
792	1	1	0	0	0	0	0	-1	0	0	0	0	2	-1	3
793	2	1	0	0	0	0	0	0	0	0	0	0	3	0	3
794	1	0	0	0	0	0	0	0	0	0	0	0	1	0	1
795	1	0	0	0	0	0	0	0	0	0	0	0	1	0	1
796	1	0	0	0	1	0	0	0	0	0	0	0	2	0	2
797	0	0	0	2	0	0	0	0	0	0	0	0	2	0	2
798	0	0	0	0	0	0	0	0	0	0	0	0	0	0	0
799	0	0	0	3	6	4	0	0	0	0	0	0	13	0	13
800	0	0	0	3	6	0	0	-3	0	0	0	0	9	-3	12
801	0	0	2	2	0	0	0	-1	0	0	0	0	4	-1	5
802	0	0	0	0	1	0	0	-2	0	0	0	0	1	-2	3
803	0	0	0	0	0	0	0	-1	0	0	0	0	0	-1	1
804	0	0	0	0	0	0	0	0	0	0	0	0	0	0	0
805	0	0	0	0	0	0	0	0	0	0	0	0	0	0	0
806	0	0	0	0	0	0	0	0	0	0	0	0	0	0	0
807	0	0	0	0	0	0	0	-1	0	0	0	0	0	-1	1
808	0	0	0	0	0	0	0	0	0	0	0	0	0	0	0
809	0	9	0	0	0	0	0	0	0	0	0	0	9	0	9
810	0	0	0	0	0	0	-1	0	-1	0	0	0	0	-2	2
811	0	0	0	0	0	0	0	0	0	0	0	0	0	0	0
812	0	0	0	0	0	1	0	0	0	0	0	0	1	0	1
813	0	0	0	0	0	0	0	0	0	0	0	0	0	0	0
814	0	1	0	0	0	0	0	0	0	0	0	0	1	0	1
815	0	2	0	0	0	0	0	0	0	0	0	0	2	0	2
816	0	0	0	0	0	0	0	0	-2	0	0	0	0	-2	2
817	0	0	0	0	0	0	0	-1	0	0	-1	-2	0	-4	4
818	0	0	0	0	0	0	0	0	0	-1	0	0	0	-1	1
819	0	0	0	0	0	0	0	0	-1	0	0	0	0	-1	1
820	0	0	1	0	0	0	0	-2	-13	0	0	0	1	-15	16
821	0	0	0	0	0	0	0	-4	0	-1	0	0	0	-5	5
822	0	3	12	0	0	0	0	-1	-3	0	0	0	15	-4	19
823	0	3	0	0	0	2	0	0	0	0	0	0	5	0	5
824	0	0	0	0	1	0	-1	-4	0	0	-2	0	1	-7	8
825	1	0	0	0	0	0	0	-1	-1	0	0	0	1	-2	3
826	0	0	0	0	0	0	0	0	0	0	0	0	0	0	0
827	0	0	0	0	0	0	0	-1	0	-2	0	0	0	-3	3
828	0	2	0	0	2	0	0	-1	0	0	0	0	4	-1	5
829	0	0	0	0	0	0	0	0	0	0	0	0	0	0	0
830	0	0	1	3	2	0	0	0	0	0	0	0	6	0	6
831	0	2	0	0	0	0	0	0	0	-1	0	0	2	-1	3
832	0	1	0	0	0	11	0	0	0	0	0	0	12	0	12
833	0	0	1	0	0	1	0	-2	-8	-1	-1	0	2	-12	14
834	1	0	0	3	8	0	0	-20	-2	-1	-1	0	12	-24	36
835	0	1	20	5	0	2	-1	-2	-4	0	-1	-1	28	-9	37
836	0	24	7	0	0	0	-1	-1	-7	0	-4	-1	31	-14	45
837	37	57	2	1	0	0	-3	-3	-7	-3	-4	0	97	-20	117
838	4	3	5	0	0	0	-1	0	0	-1	-1	0	12	-3	15
839	6	25	5	1	0	0	0	0	0	0	-1	0	37	-1	38
840	2	0	0	0	0	0	0	0	0	-2	0	0	2	-2	4
841	2	0	0	0	0	0	-1	-39	-44	0	-1	0	2	-85	87
842	1	0	0	0	0	0	0	0	0	0	-2	0	1	-2	3
843	0	0	0	0	0	0	-1	0	0	0	0	0	0	-1	1
844	0	0	0	0	0	0	0	-1	-1	0	-1	0	0	-3	3
845	0	0	0	0	0	0	-1	-23	-1	0	-3	0	0	-28	28
846	1	3	13	2	4	8	-1	0	-1	0	0	-1	31	-3	34
847	1	13	3	1	7	0	0	0	0	0	0	0	25	0	25
848	1	0	0	1	0	1	0	-2	0	0	0	0	3	-2	5
849	0	14	6	0	1	2	0	-6	-10	0	-2	-1	23	-19	42
850	3	11	0	1	1	1	-1	-260	-42	-2	-14	-1	17	-320	337
851	0	0	0	0	0	0	-5	-205	0	0	0	0	0	-210	210
852	0	2	3	1	0	3	-1	-1	-3	0	0	0	9	-5	14
853	2	11	0	1	14	1	0	-7	-6	-2	-4	0	29	-19	48
854	6	15	4	15	0	0	-2	-14	0	-2	-1	-1	40	-20	60
855	9	5	27	0	2	0	-2	-3	-21	-2	0	0	43	-28	71
856	6	30	6	4	3	0	-3	-111	-225	-5	-2	0	49	-346	395
857	1	2	3	0	0	0	-4	-597	-68	0	-1	0	6	-670	676
858	3	10	4	0	0	2	-10	-16	-3	0	-1	0	19	-30	49
859	6	2	1	1	0	5	0	-4	-1	0	0	0	15	-5	20
860	1	0	0	0	6	1	-2	-27	-18	-1	0	0	8	-48	56
861	0	4	8	3	1	0	-2	-16	-1	0	0	0	16	-19	35
862	0	19	12	0	0	0	-2	0	0	0	0	0	31	-2	33
863	3	7	0	0	0	0	0	0	0	0	0	0	10	0	10
864	0	0	0	0	0	0	0	0	0	0	0	0	0	0	0
865	0	3	1	2	3	1	0	0	-2	0	0	0	10	-2	12
866	0	4	0	0	1	0	0	-1	0	0	0	0	5	-1	6
867	0	10	5	0	1	0	-1	0	0	0	0	0	16	-1	17
868	13	5	0	0	0	0	0	-5	-2	0	0	-3	18	-10	28
869	1	7	0	0	0	0	0	0	0	0	-3	0	8	-3	11
870	1	10	0	0	1	0	0	0	0	0	0	0	12	0	12
871	0	1	0	0	2	1	-1	-1	0	0	0	0	4	-2	6
872	0	1	0	0	0	0	-1	-26	-1	0	0	0	1	-28	29
873	2	28	2	2	0	0	0	0	0	0	0	0	34	0	34
874	1	4	1	0	0	0	0	0	0	0	0	-1	6	-1	7
875	2	1	0	0	0	0	0	-1	0	0	-1	0	3	-2	5
876	2	16	3	0	0	0	0	0	0	0	0	0	21	0	21
877	1	0	0	0	0	0	0	-1	0	0	0	0	1	-1	2
878	0	0	1	0	0	0	0	0	0	0	0	0	1	0	1
879	0	0	0	0	0	0	0	0	0	0	0	-1	0	-1	1
880	0	0	0	0	0	0	0	-2	0	0	0	0	0	-2	2
881	0	0	0	0	0	0	0	0	0	0	0	0	0	0	0
882	0	0	0	0	0	0	0	-1	0	0	0	0	0	-1	1
883	0	0	0	0	0	0	0	0	0	0	0	0	0	0	0
884	0	0	0	0	0	0	0	0	0	0	0	0	0	0	0
885	0	0	0	0	0	0	0	0	0	0	0	0	0	0	0
886	0	0	0	0	0	0	0	-1	0	0	0	0	0	-1	1
887	0	0	0	0	0	0	0	0	0	0	0	0	0	0	0
888	0	0	0	0	0	0	0	0	0	0	0	0	0	0	0
889	0	0	0	0	0	0	0	0	0	0	0	0	0	0	0
890	0	0	0	0	0	0	0	0	0	0	0	0	0	0	0
891	0	0	0	0	0	0	0	0	0	0	0	0	0	0	0
892	0	0	0	0	2	0	0	0	0	0	0	0	2	0	2
893	0	0	0	0	0	0	0	0	0	0	0	0	0	0	0
894	0	0	1	0	0	0	0	0	0	0	0	0	1	0	1
895	0	2	0	0	0	0	0	0	0	0	0	0	2	0	2
896	0	0	0	0	0	0	0	0	0	0	0	0	0	0	0
897	0	0	0	0	3	0	-1	-2	0	0	-1	0	3	-4	7
898	0	0	0	1	0	0	0	0	0	0	0	0	1	0	1
899	0	0	1	0	0	0	0	0	0	0	0	0	1	0	1
900	0	21	1	0	0	0	0	0	0	0	0	0	22	0	22
901	0	1	0	0	0	0	0	0	0	0	0	0	1	0	1
902	1	0	1	0	0	0	0	0	0	0	0	0	2	0	2
903	0	0	0	1	0	0	0	0	-1	0	0	0	1	-1	2
904	0	0	0	0	0	0	0	0	0	0	0	0	0	0	0
905	0	0	0	0	0	0	0	0	0	0	0	0	0	0	0
906	0	0	0	0	0	0	0	0	0	0	0	0	0	0	0
907	0	0	0	0	0	0	0	-1	0	0	0	0	0	-1	1
908	0	0	0	0	0	0	0	0	0	0	0	0	0	0	0
909	0	0	0	0	0	0	0	0	0	0	0	0	0	0	0
910	0	1	0	0	0	0	0	0	0	0	0	0	1	0	1
911	0	0	0	0	0	0	0	0	0	0	0	0	0	0	0
912	0	0	0	0	0	0	0	0	-2	0	0	-3	0	-5	5
913	0	0	0	0	0	0	0	0	0	0	0	0	0	0	0
914	0	0	0	0	1	0	0	-1	0	0	0	0	1	-1	2
915	0	0	1	0	0	0	0	-1	0	0	0	0	1	-1	2
916	0	0	10	0	1	0	0	-1	0	0	0	0	11	-1	12
917	0	4	0	0	0	0	-6	-5	-1	-4	-1	0	4	-17	21
918	2	0	0	0	0	0	-4	-1	-2	0	0	0	2	-7	9
919	0	1	0	0	0	0	0	-1	0	0	0	0	1	-1	2
920	0	1	1	0	0	0	-5	0	-2	0	0	0	2	-7	9
921	0	1	4	0	0	0	0	0	0	0	0	0	5	0	5
922	1	2	0	0	0	0	-1	0	0	0	0	0	3	-1	4
923	3	1	0	0	0	0	0	0	0	0	0	0	4	0	4
924	0	0	1	0	0	0	0	0	0	0	0	0	1	0	1
925	0	0	0	0	0	4	0	0	0	0	0	0	4	0	4
926	0	0	0	0	0	0	0	-1	0	0	0	0	0	-1	1
927	1	3	1	0	6	0	0	-2	-1	0	0	0	11	-3	14
928	0	0	3	5	0	1	0	0	0	0	0	0	9	0	9
929	0	17	65	1	0	4	0	0	0	0	0	0	87	0	87
930	0	14	1	0	4	1	0	0	0	0	0	0	20	0	20
931	10	2	5	7	0	1	0	0	0	0	0	0	25	0	25
932	1	7	22	0	4	0	0	0	0	0	0	0	34	0	34
933	0	63	2	2	2	0	0	0	0	0	0	0	69	0	69
934	1	1	2	1	1	0	0	0	0	0	0	0	6	0	6
935	1	3	0	2	0	0	0	-1	0	-1	-2	0	6	-4	10
936	1	0	0	0	0	0	0	0	0	0	-1	0	1	-1	2
937	1	0	0	0	0	0	0	-14	-4	-2	-2	0	1	-22	23
938	0	0	0	0	0	0	-3	-28	-11	0	0	0	0	-42	42
939	0	7	0	0	1	0	0	-1	0	0	0	0	8	-1	9
940	0	2	1	0	0	2	0	0	0	0	0	0	5	0	5
941	2	0	0	1	0	0	0	0	0	0	0	0	3	0	3
942	1	1	3	13	3	1	0	0	0	0	-1	-2	22	-3	25
943	0	1	3	0	0	0	0	0	0	-1	0	0	4	-1	5
944	0	24	7	2	6	3	0	-1	-2	0	0	0	42	-3	45
945	3	10	1	0	2	2	0	-3	0	0	-2	0	18	-5	23
946	6	17	31	4	2	0	0	-1	0	0	-1	0	60	-2	62
947	8	66	71	4	1	0	0	-1	-3	0	0	0	150	-4	154
948	1	6	2	1	0	0	0	-56	-11	-3	0	0	10	-70	80
949	15	8	2	0	0	0	0	-1	0	0	0	0	25	-1	26
950	2	1	0	1	0	2	0	0	0	0	0	0	6	0	6
951	0	0	0	0	0	0	0	-5	-1	-2	0	0	0	-8	8
952	1	3	0	0	0	0	0	0	0	0	0	0	4	0	4
953	2	1	9	10	41	44	0	-2	0	0	0	0	107	-2	109
954	0	0	0	0	2	0	-1	0	0	0	0	0	2	-1	3
955	0	1	0	0	0	0	0	0	0	0	0	0	1	0	1
956	0	0	0	0	0	0	0	0	0	0	0	0	0	0	0
957	0	2	0	0	0	0	0	0	0	0	0	0	2	0	2
958	0	0	0	0	0	0	0	0	0	0	0	0	0	0	0
959	0	0	0	0	0	0	0	0	0	0	0	0	0	0	0
960	0	0	0	0	0	0	0	0	0	0	0	0	0	0	0
961	0	0	0	0	0	0	0	0	0	0	0	0	0	0	0
962	0	0	0	0	0	0	0	0	0	0	0	0	0	0	0
963	0	0	0	0	0	0	0	0	0	0	0	0	0	0	0
964	0	0	0	0	0	0	0	0	0	0	0	0	0	0	0
965	0	0	0	0	0	0	0	0	0	0	0	0	0	0	0
966	0	0	0	0	0	0	0	0	0	0	-1	0	0	-1	1
967	0	0	0	0	0	0	0	0	0	0	0	0	0	0	0
968	0	0	1	0	0	0	0	0	0	0	0	0	1	0	1
969	0	1	0	0	0	0	0	0	0	0	0	0	1	0	1
970	0	0	0	0	0	0	0	0	0	0	0	0	0	0	0
971	0	0	0	0	0	0	0	0	0	0	0	0	0	0	0
972	0	0	0	0	0	0	0	0	0	0	0	0	0	0	0
973	0	0	0	0	0	0	0	0	0	0	0	0	0	0	0
974	0	0	0	0	0	0	0	0	0	0	0	0	0	0	0
975	0	0	0	0	0	0	0	0	0	0	0	0	0	0	0
976	0	10	4	0	0	1	0	-5	-3	-1	0	0	15	-9	24
977	3	16	1	0	1	0	0	0	0	0	0	0	21	0	21
978	3	0	1	0	3	0	0	0	0	0	0	0	7	0	7
979	0	2	9	2	0	0	0	-2	0	0	0	0	13	-2	15
980	0	13	2	0	0	0	0	0	0	0	0	0	15	0	15
981	3	55	0	0	2	0	0	0	0	0	0	0	60	0	60
982	4	1	0	0	1	0	0	0	0	0	0	0	6	0	6
983	2	0	1	2	0	0	0	0	0	0	0	0	5	0	5
984	0	1	1	0	0	0	0	0	0	0	0	0	2	0	2
985	0	0	0	0	0	0	0	0	0	0	0	0	0	0	0
986	0	0	0	0	0	0	0	0	0	0	0	0	0	0	0
987	0	0	0	0	0	0	-3	-43	-33	0	0	0	0	-79	79
988	0	0	0	0	0	0	-4	-62	-13	-1	0	0	0	-80	80
989	0	0	0	0	0	0	-20	-4	0	0	0	0	0	-24	24
990	0	0	0	0	0	0	0	-1	0	0	0	0	0	-1	1
991	0	0	0	0	0	0	0	-5	0	0	0	0	0	-5	5
992	0	0	0	0	0	0	0	0	0	0	0	0	0	0	0
993	1	2	0	0	0	0	0	0	0	0	0	0	3	0	3
994	0	0	0	0	0	0	0	0	0	-1	0	0	0	-1	1
995	0	0	0	0	0	0	0	0	0	0	0	0	0	0	0
996	0	0	0	0	0	0	0	0	0	0	0	0	0	0	0
997	0	0	0	0	0	0	0	0	0	0	0	0	0	0	0
998	0	0	0	0	0	0	0	0	0	0	0	0	0	0	0
999	0	0	0	0	0	0	0	-5	-7	0	0	0	0	-12	12
1000	0	0	0	0	0	0	0	-9	-4	0	0	0	0	-13	13
1001	0	0	0	0	0	0	0	-3	-1	0	0	0	0	-4	4
1002	0	0	0	0	0	0	-1	-2	0	0	0	0	0	-3	3
1003	0	0	0	0	0	0	-1	-3	0	0	0	0	0	-4	4
1004	0	0	0	0	0	0	0	-1	0	0	0	0	0	-1	1
1005	0	2	0	0	0	0	0	-1	0	0	0	0	2	-1	3
1006	0	0	0	0	0	0	0	0	0	0	0	0	0	0	0
1007	0	0	0	0	0	0	0	0	0	-1	0	0	0	-1	1
1008	0	0	0	0	0	0	0	0	0	0	0	0	0	0	0
1009	0	0	0	0	0	0	-1	0	0	0	-1	0	0	-2	2
1010	0	0	0	0	0	0	-1	-270	-2	-7	-4	0	0	-284	284
1011	0	0	0	0	2	0	-4	-2	-3	-1	0	0	2	-10	12
1012	0	2	2	0	0	0	0	0	0	0	0	0	4	0	4
1013	0	0	0	0	0	0	0	0	0	0	-1	0	0	-1	1
1014	2	1	0	0	0	0	-1	0	0	0	0	0	3	-1	4
1015	0	0	0	0	0	0	0	0	-10	0	-6	0	0	-16	16
1016	0	0	0	0	0	0	0	-12	0	0	0	0	0	-12	12
1017	0	0	0	0	0	0	-3	0	-1	0	0	0	0	-4	4
1018	0	0	0	0	1	0	0	-2	0	0	0	0	1	-2	3
1019	0	0	1	0	0	0	0	-2	0	0	0	0	1	-2	3
1020	0	0	1	0	0	0	0	0	0	0	0	0	1	0	1
1021	0	1	0	0	0	0	0	-1	-6	0	0	0	1	-7	8
1022	0	0	0	0	0	0	-1	-21	-1	0	0	0	0	-23	23
1023	0	0	0	0	0	0	-6	-39	-2	-5	0	0	0	-52	52
1024	0	0	0	0	0	0	0	0	0	0	0	0	0	0	0
1025	0	0	0	0	0	0	0	-2	0	0	0	0	0	-2	2
1026	0	0	0	0	0	0	0	-6	-2	-2	-1	0	0	-11	11
1027	0	0	0	0	0	0	0	-17	-6	-1	0	0	0	-24	24
1028	0	0	0	0	0	0	0	-11	-6	0	0	0	0	-17	17
1029	0	0	0	0	0	0	-1	-14	-8	-2	-1	0	0	-26	26
1030	0	0	0	0	0	0	-3	-9	-1	0	0	0	0	-13	13
1031	0	1	0	0	0	0	-2	-9	-5	0	-1	0	1	-17	18
1032	0	0	0	0	0	0	-1	-1	-1	0	0	0	0	-3	3
1033	0	0	0	0	0	0	0	-3	0	0	0	0	0	-3	3
1034	0	0	0	0	0	0	0	0	0	0	0	0	0	0	0
1035	0	0	0	0	0	0	0	0	0	0	0	0	0	0	0
1036	0	0	0	0	0	0	0	-2	-1	0	0	0	0	-3	3
1037	0	0	0	0	0	0	0	0	0	0	0	0	0	0	0
1038	0	0	0	0	0	0	0	0	0	0	0	0	0	0	0
1039	0	0	0	0	0	0	0	0	0	0	0	0	0	0	0
1040	0	0	0	0	0	0	0	0	0	0	0	0	0	0	0
1041	0	0	0	0	0	0	0	0	0	0	0	0	0	0	0
1042	0	0	0	0	0	0	0	0	0	0	0	0	0	0	0
1043	0	0	0	0	0	0	0	0	0	0	0	0	0	0	0
1044	0	0	0	0	0	0	0	0	0	0	0	0	0	0	0
1045	0	0	0	0	0	0	0	0	0	0	0	0	0	0	0
1046	0	0	0	0	0	0	0	0	0	0	0	0	0	0	0
1047	0	0	0	0	0	0	0	0	0	0	0	0	0	0	0
1048	0	0	0	0	0	0	0	0	0	0	0	0	0	0	0
1049	0	0	0	0	0	0	0	0	0	0	0	0	0	0	0
1050	0	0	0	0	0	0	0	0	0	0	0	0	0	0	0
1051	0	0	0	0	0	0	0	0	0	0	0	0	0	0	0
1052	0	0	0	0	0	0	0	0	0	0	0	0	0	0	0
1053	0	0	0	0	0	0	0	0	0	0	0	0	0	0	0
1054	0	0	0	0	0	0	0	0	0	0	0	0	0	0	0
1055	0	4	3	1	0	0	0	0	0	0	0	0	8	0	8
1056	1	3	2	0	0	0	0	0	0	0	0	0	6	0	6
1057	0	1	0	0	0	0	0	0	-1	0	0	0	1	-1	2
1058	1	1	0	0	0	0	0	0	0	0	0	0	2	0	2
1059	0	0	0	0	0	0	0	0	0	0	0	0	0	0	0
1060	0	0	2	1	0	0	0	0	0	0	0	0	3	0	3
1061	0	0	0	0	2	1	0	0	0	0	0	0	3	0	3
1062	1	1	0	0	1	0	0	0	-1	0	0	0	3	-1	4
1063	1	0	1	9	0	0	0	-1	0	0	0	0	11	-1	12
1064	0	4	16	0	0	0	0	0	0	0	0	0	20	0	20
1065	2	46	3	1	1	2	0	-4	0	0	0	0	55	-4	59
1066	3	2	0	0	0	0	0	0	0	0	0	0	5	0	5
1067	0	2	0	0	0	0	-1	-1	0	0	0	0	2	-2	4
1068	2	0	1	0	1	0	0	0	0	0	0	0	4	0	4
1069	1	2	1	0	0	0	0	0	0	0	0	0	4	0	4
1070	0	2	0	0	0	0	0	0	0	0	0	0	2	0	2
1071	0	0	0	0	0	0	0	0	0	0	0	0	0	0	0
1072	0	0	0	0	0	0	0	-1	-1	0	0	0	0	-2	2
1073	0	0	0	0	0	0	0	0	-1	-1	0	-1	0	-3	3
1074	0	0	1	0	0	0	0	0	0	0	0	0	1	0	1
1075	0	0	0	0	0	0	0	0	0	0	0	0	0	0	0
1076	1	0	0	0	0	0	0	0	0	0	0	0	1	0	1
1077	0	0	0	0	0	0	0	0	0	0	0	0	0	0	0
1078	0	0	0	0	0	2	0	0	0	0	0	0	2	0	2
1079	0	0	0	0	0	0	0	0	0	0	0	0	0	0	0
1080	0	0	0	0	0	0	0	0	0	0	0	0	0	0	0
1081	0	0	0	0	0	0	0	-1	0	0	0	0	0	-1	1
1082	0	5	0	0	0	0	0	0	0	0	0	0	5	0	5
1083	1	0	0	0	0	0	0	0	0	0	0	0	1	0	1
1084	0	0	0	0	0	0	0	0	0	0	0	0	0	0	0
1085	0	0	0	0	0	0	0	0	0	0	0	0	0	0	0
1086	0	0	0	0	0	0	0	0	0	0	0	0	0	0	0
1087	1	0	0	0	0	0	0	0	0	0	0	0	1	0	1
1088	0	0	0	0	0	1	0	-1	-1	0	0	0	1	-2	3
1089	0	0	0	0	0	0	0	0	0	0	0	0	0	0	0
1090	0	0	2	0	0	0	0	-2	0	0	0	0	2	-2	4
1091	0	0	0	0	0	0	0	-1	0	0	0	0	0	-1	1
1092	0	0	0	1	0	0	0	0	0	0	0	0	1	0	1
1093	0	0	0	0	0	0	0	0	0	0	0	0	0	0	0
1094	0	2	8	1	0	0	0	0	0	0	0	0	11	0	11
1095	0	8	1	0	0	0	0	0	0	0	0	0	9	0	9
1096	0	1	0	0	0	0	0	0	0	0	0	0	1	0	1
1097	0	0	0	0	0	0	0	0	0	0	0	0	0	0	0
1098	0	1	0	0	0	0	0	0	0	0	0	0	1	0	1
1099	0	0	5	2	0	0	0	0	0	0	0	0	7	0	7
1100	0	2	5	0	0	0	0	0	0	0	0	0	7	0	7
1101	0	5	0	0	0	0	0	0	0	0	0	0	5	0	5
1102	0	0	0	0	0	0	0	-1	0	0	0	0	0	-1	1
1103	0	7	5	0	0	0	0	0	0	0	0	0	12	0	12
1104	1	1	0	0	0	0	0	0	0	0	0	0	2	0	2
1105	0	0	0	0	0	0	0	0	0	0	0	0	0	0	0
1106	0	0	0	0	0	0	0	0	0	0	0	0	0	0	0
1107	0	1	0	0	0	0	0	0	0	0	0	0	1	0	1
1108	0	0	0	0	0	0	0	0	0	0	0	0	0	0	0
1109	0	0	0	0	0	0	0	0	0	0	0	0	0	0	0
1110	0	0	0	0	0	0	0	0	0	0	0	0	0	0	0
1111	0	0	0	0	0	0	0	0	0	0	0	0	0	0	0
1112	0	0	0	0	0	0	0	0	0	0	0	0	0	0	0
1113	0	0	0	0	0	0	0	0	0	0	0	0	0	0	0
1114	0	0	0	0	0	0	0	0	0	0	0	0	0	0	0
1115	0	0	1	0	0	0	0	-19	-25	-3	-1	0	1	-48	49
1116	0	0	0	0	0	0	-1	-54	-17	0	0	0	0	-72	72
1117	0	0	0	0	0	0	-3	-135	-49	-1	-1	0	0	-189	189
1118	0	0	0	0	0	0	-1	-21	-1	0	-3	0	0	-26	26
1119	0	0	0	0	0	0	0	-6	0	0	0	0	0	-6	6
1120	0	0	0	0	2	1	0	0	-1	0	0	0	3	-1	4
1121	0	0	0	0	0	0	0	-1	0	0	0	0	0	-1	1
1122	0	0	0	0	0	0	-1	-1	-19	0	0	0	0	-21	21
1123	0	0	0	0	0	0	0	-3	0	0	0	0	0	-3	3
1124	0	0	0	0	0	0	-1	-12	-1	0	0	0	0	-14	14
1125	0	0	0	0	0	0	-1	-3	-1	0	0	0	0	-5	5
1126	0	0	0	0	0	0	-1	-2	0	0	0	0	0	-3	3
1127	0	0	0	0	0	0	0	-2	0	0	0	0	0	-2	2
1128	0	0	0	0	0	0	-1	-3	0	0	0	0	0	-4	4
1129	0	1	0	0	0	0	0	-4	0	0	0	0	1	-4	5
1130	0	0	0	0	0	0	0	0	0	0	0	0	0	0	0
1131	0	0	0	0	0	0	0	0	0	0	0	0	0	0	0
1132	0	0	0	0	0	0	-1	0	-1	0	0	0	0	-2	2
1133	0	0	0	0	0	0	0	0	0	0	0	0	0	0	0
1134	0	0	0	0	0	0	0	0	0	0	0	0	0	0	0
1135	0	0	0	0	0	0	0	0	0	0	0	0	0	0	0
1136	0	0	1	0	0	0	0	0	0	0	0	0	1	0	1
1137	0	3	0	0	0	0	0	0	0	0	0	0	3	0	3
1138	0	1	0	0	1	0	0	0	0	0	0	0	2	0	2
1139	0	1	1	0	0	0	0	0	0	0	0	0	2	0	2
1140	0	0	4	0	0	0	0	-4	0	0	0	0	4	-4	8
1141	0	1	0	0	0	0	0	0	0	0	0	0	1	0	1
1142	0	0	0	0	0	0	0	-1	0	0	0	0	0	-1	1
1143	0	0	0	0	0	0	0	0	0	0	0	0	0	0	0
1144	0	0	0	0	0	0	0	-1	0	0	0	0	0	-1	1
1145	0	0	0	0	0	0	0	0	0	0	0	0	0	0	0
1146	0	0	0	0	0	0	0	0	0	0	0	0	0	0	0
1147	0	0	0	0	0	0	0	0	0	0	0	0	0	0	0
1148	0	0	0	0	0	0	0	0	0	0	-2	0	0	-2	2
1149	0	0	0	0	0	0	0	-2	-1	0	0	0	0	-3	3
1150	0	5	1	0	0	0	0	0	-2	0	0	-1	6	-3	9
1151	1	2	0	0	2	0	0	0	-1	0	-1	0	5	-2	7
1152	0	1	1	2	0	0	0	0	0	0	0	0	4	0	4
1153	0	0	2	0	2	0	0	0	-3	-1	0	0	4	-4	8
1154	0	0	2	0	0	0	-1	-12	-8	0	0	0	2	-21	23
1155	0	1	0	0	0	0	0	-1	0	0	0	0	1	-1	2
1156	0	0	0	1	1	1	0	0	0	0	0	0	3	0	3
1157	0	0	2	1	23	4	-2	-1	0	-1	-5	0	30	-9	39
1158	0	32	13	0	1	0	0	0	-3	0	0	0	46	-3	49
1159	1	6	3	1	0	2	0	0	0	0	0	0	13	0	13
1160	1	7	10	0	1	4	0	0	0	0	0	0	23	0	23
1161	0	7	0	1	0	0	0	0	0	0	0	0	8	0	8
1162	3	0	22	4	0	0	0	0	0	0	0	0	29	0	29
1163	1	16	6	0	0	0	0	0	0	0	0	0	23	0	23
1164	5	13	0	0	0	1	0	0	0	0	0	0	19	0	19
1165	12	0	0	0	0	0	0	0	0	0	0	0	12	0	12
1166	0	0	0	0	0	0	0	0	0	0	0	0	0	0	0
1167	0	0	0	0	2	0	0	-5	0	0	0	0	2	-5	7
1168	0	0	1	0	0	0	0	0	0	0	0	0	1	0	1
1169	0	6	2	1	2	1	-1	-18	-3	-6	-8	-2	12	-38	50
1170	0	0	0	0	0	0	0	-8	-33	-1	-12	0	0	-54	54
1171	1	0	1	0	0	0	0	-1	0	-1	0	0	2	-2	4
1172	0	0	0	0	0	0	-1	-1	-1	0	0	0	0	-3	3
1173	0	0	0	0	0	0	-1	-2	0	0	-1	0	0	-4	4
1174	0	0	0	0	0	0	0	0	0	0	0	0	0	0	0
1175	0	0	0	0	0	0	0	0	0	0	0	0	0	0	0
1176	0	0	0	0	0	0	0	-2	0	0	0	0	0	-2	2
1177	0	0	0	0	0	0	0	-3	-2	0	0	0	0	-5	5
1178	0	1	0	0	0	0	0	-1	0	0	0	0	1	-1	2
1179	0	0	5	0	0	0	0	-2	0	0	0	0	5	-2	7
1180	0	16	0	0	0	0	0	0	0	0	0	0	16	0	16
1181	0	0	0	0	0	0	0	-2	-7	0	0	0	0	-9	9
1182	0	0	0	0	0	0	0	-1	0	0	0	-1	0	-2	2
1183	0	0	0	0	0	0	0	-1	-1	0	0	0	0	-2	2
1184	0	0	0	0	0	0	0	0	0	0	0	0	0	0	0
1185	0	0	0	0	0	0	-1	-4	-1	0	0	0	0	-6	6
1186	0	0	1	0	0	0	-1	-5	0	-1	0	0	1	-7	8
1187	0	0	0	0	0	0	0	0	0	0	0	0	0	0	0
1188	0	0	1	0	0	0	0	0	-2	0	0	0	1	-2	3
1189	0	4	2	0	0	0	-1	0	0	0	0	0	6	-1	7
1190	0	0	0	0	0	0	0	-28	-12	0	0	0	0	-40	40
1191	0	0	0	0	0	0	0	0	0	0	0	0	0	0	0
1192	0	0	0	0	0	1	-1	0	0	0	0	0	1	-1	2
1193	0	1	1	0	0	0	-1	-1	0	0	0	0	2	-2	4
1194	0	1	2	0	0	0	0	0	0	0	0	0	3	0	3
1195	0	2	0	2	0	1	0	0	0	0	0	0	5	0	5
1196	3	8	3	1	2	0	0	0	0	0	0	0	17	0	17
1197	0	4	1	0	0	0	0	0	0	0	0	0	5	0	5
1198	3	1	9	9	24	3	0	0	0	0	0	0	49	0	49
1199	0	1	15	2	1	1	0	0	0	0	0	0	20	0	20
1200	0	2	2	1	1	1	0	0	0	0	0	0	7	0	7
1201	2	119	169	15	9	1	0	0	0	0	0	0	315	0	315
1202	8	83	11	2	3	1	0	0	0	0	0	0	108	0	108
1203	11	105	22	2	1	2	0	0	0	0	0	0	143	0	143
1204	5	76	4	0	5	3	0	0	0	0	0	0	93	0	93
1205	1	2	3	3	3	0	0	0	0	0	0	0	12	0	12
1206	1	1	1	1	3	0	0	-2	0	0	0	0	7	-2	9
1207	2	6	5	1	3	4	0	0	0	0	0	0	21	0	21
1208	0	0	0	0	0	0	0	0	-1	0	0	0	0	-1	1
1209	0	0	0	0	0	0	0	0	0	0	-3	0	0	-3	3
1210	1	0	0	0	0	0	0	0	-1	-6	-1	-1	1	-9	10
1211	0	1	1	0	0	0	0	-45	-824	-5	-13	0	2	-887	889
1212	1	0	0	0	0	0	-1	-434	-55	-18	-12	-5	1	-525	526
1213	0	1	0	0	0	0	-7	-443	-443	-8	-11	-8	1	-920	921
1214	0	0	0	0	0	0	-3	-386	-97	-7	-94	-3	0	-590	590
1215	0	0	0	1	0	0	-2	-263	-108	-5	-5	-1	1	-384	385
1216	0	0	2	0	0	0	-7	-32	-18	-1	-1	-1	2	-60	62
1217	0	0	0	0	0	0	-6	-38	-9	0	-1	-2	0	-56	56
1218	0	0	0	0	0	0	-4	-8	-7	-1	0	0	0	-20	20
1219	0	0	0	0	0	0	-1	-19	-1	-1	0	0	0	-22	22
1220	0	3	0	0	1	0	0	0	0	0	0	0	4	0	4
1221	2	11	0	6	0	0	0	-2	0	0	0	0	19	-2	21
1222	2	2	0	0	0	0	0	0	-1	0	0	0	4	-1	5
1223	0	3	0	0	0	0	0	0	0	0	0	0	3	0	3
1224	0	0	0	0	0	0	-1	-4	-4	-1	-3	-6	0	-19	19
1225	0	0	0	0	0	0	-7	-26	-24	0	-98	0	0	-155	155
1226	2	3	8	2	0	0	0	-14	-1	0	-1	0	15	-16	31
1227	0	0	0	1	0	0	0	-1	-1	0	0	0	1	-2	3
1228	1	8	1	0	0	0	0	-5	0	0	0	0	10	-5	15
1229	1	2	0	0	0	0	-2	0	0	0	0	0	3	-2	5
1230	1	1	0	0	0	0	0	0	-3	-1	0	0	2	-4	6
1231	0	11	0	0	0	0	0	0	0	0	0	0	11	0	11
1232	0	0	0	0	0	0	0	0	0	0	0	0	0	0	0
1233	0	0	0	0	0	0	0	0	0	0	0	0	0	0	0
1234	0	0	0	0	0	0	-1	-1	0	0	0	0	0	-2	2
1235	0	0	0	0	0	0	0	-4	-2	0	0	0	0	-6	6
1236	0	0	0	0	0	0	0	-1	0	0	0	0	0	-1	1
1237	0	1	0	0	0	0	0	0	0	0	0	0	1	0	1
1238	0	0	0	0	0	0	0	-6	-2	0	0	0	0	-8	8
1239	0	0	0	0	0	0	0	-32	-1	-2	0	-1	0	-36	36
1240	0	0	0	0	0	0	0	0	-1	0	-3	-1	0	-5	5
1241	0	1	0	0	0	0	0	-1	0	0	0	0	1	-1	2
1242	0	0	1	0	0	0	0	-8	0	-1	-2	0	1	-11	12
1243	0	0	0	0	2	0	0	-1	-5	-2	0	0	2	-8	10
1244	0	0	0	1	0	1	0	-8	-1	0	0	0	2	-9	11
1245	0	2	1	1	0	0	0	0	0	-2	0	0	4	-2	6
1246	2	8	2	0	0	0	-1	0	0	0	0	0	12	-1	13
1247	2	1	0	1	0	0	0	-3	0	0	0	0	4	-3	7
1248	0	3	7	0	0	0	0	0	0	0	-2	0	10	-2	12
1249	1	12	1	0	0	0	0	0	0	0	-8	-6	14	-14	28
1250	4	2	0	0	0	0	0	-1	-3	0	0	0	6	-4	10
1251	1	0	4	0	0	0	0	-3	-4	-1	0	0	5	-8	13
1252	0	1	0	0	0	0	0	-8	-12	-2	0	0	1	-22	23
1253	0	2	0	1	0	0	-1	0	-5	0	0	0	3	-6	9
1254	0	0	2	0	0	0	0	-11	0	0	-2	0	2	-13	15
1255	0	3	0	0	0	0	-1	0	0	0	0	0	3	-1	4
1256	0	0	2	0	0	0	0	0	-1	0	0	0	2	-1	3
1257	0	2	0	0	0	0	0	-3	-1	-1	0	0	2	-5	7
1258	0	1	0	0	0	0	0	-40	-40	0	0	0	1	-80	81
1259	0	0	1	0	0	0	-7	-94	0	0	0	0	1	-101	102
1260	0	0	0	0	0	0	0	-1	-1	0	0	0	0	-2	2
1261	0	1	0	0	0	0	0	0	0	0	0	0	1	0	1
1262	0	0	0	0	0	0	0	-1	-1	0	-3	0	0	-5	5
1263	0	0	0	0	0	0	-1	-7	-2	0	0	-1	0	-11	11
1264	0	0	0	0	0	0	0	-13	-2	0	-3	0	0	-18	18
1265	0	0	0	0	0	0	-1	-3	0	-1	0	0	0	-5	5
1266	0	0	0	0	0	0	0	-2	0	0	0	0	0	-2	2
1267	0	1	0	0	0	0	0	0	0	0	0	0	1	0	1
1268	0	1	0	0	0	0	0	0	0	0	0	0	1	0	1
1269	0	0	0	0	0	0	0	0	0	0	0	0	0	0	0
1270	0	0	0	4	0	1	0	0	0	0	0	0	5	0	5
1271	0	0	14	0	0	0	0	0	0	0	0	0	14	0	14
1272	0	14	0	0	0	0	-1	0	0	0	0	0	14	-1	15
1273	16	8	2	0	0	0	0	0	0	0	0	0	26	0	26
1274	1	1	0	0	0	0	-1	0	-1	0	0	0	2	-2	4
1275	0	0	0	0	0	1	0	0	0	0	0	0	1	0	1
1276	0	0	0	0	0	3	0	0	0	0	0	0	3	0	3
1277	0	0	0	0	0	0	-1	-1	-2	-4	0	0	0	-8	8
1278	0	0	0	1	1	0	0	0	-1	0	0	0	2	-1	3
1279	0	1	11	0	0	0	0	-1	0	0	0	0	12	-1	13
1280	0	2	1	0	0	0	-1	-1	0	0	0	0	3	-2	5
1281	2	3	0	0	0	0	0	0	-1	0	0	0	5	-1	6
1282	3	1	0	0	1	0	0	-4	-2	0	0	0	5	-6	11
1283	2	2	0	0	1	0	-1	0	0	0	0	0	5	-1	6
1284	0	2	20	0	0	0	0	0	0	0	0	0	22	0	22
1285	0	9	0	0	0	0	0	0	0	0	0	0	9	0	9
1286	2	0	0	0	0	0	0	-2	-1	0	0	0	2	-3	5
1287	0	1	0	0	0	0	0	-1	0	0	0	0	1	-1	2
1288	0	0	0	0	1	3	0	0	0	0	0	0	4	0	4
1289	0	2	2	4	10	0	0	0	0	0	0	0	18	0	18
1290	0	0	4	0	2	0	0	0	0	0	0	0	6	0	6
1291	0	4	1	0	0	0	0	0	0	0	0	0	5	0	5
1292	1	1	0	0	0	0	0	0	0	0	0	0	2	0	2
1293	3	7	1	0	0	0	0	0	0	0	0	0	11	0	11
1294	0	0	0	0	0	0	0	0	0	0	0	0	0	0	0
1295	0	0	0	0	0	0	0	0	0	0	0	0	0	0	0
1296	0	0	0	0	0	0	0	0	0	0	0	0	0	0	0
1297	0	0	0	0	0	0	0	0	0	0	0	0	0	0	0
1298	0	0	0	0	0	0	0	0	0	0	0	0	0	0	0
1299	0	0	0	0	0	0	0	0	0	0	0	0	0	0	0
1300	0	0	0	1	1	0	0	0	0	0	0	0	2	0	2
1301	0	0	0	0	0	0	0	0	0	0	0	0	0	0	0
1302	0	0	0	0	0	1	0	0	0	0	0	0	1	0	1
1303	1	0	0	0	0	0	0	0	0	0	0	0	1	0	1
1304	0	0	0	0	0	1	0	0	0	0	0	0	1	0	1
1305	1	2	0	0	0	0	0	-1	-1	0	0	0	3	-2	5
1306	0	9	1	0	2	0	0	-3	0	0	0	0	12	-3	15
1307	0	0	0	0	0	0	0	0	-4	0	0	0	0	-4	4
1308	0	0	0	0	0	2	0	-9	0	0	-10	0	2	-19	21
1309	0	0	0	0	0	0	0	-4	0	0	0	0	0	-4	4
1310	0	0	2	0	0	0	0	0	0	0	-1	0	2	-1	3
1311	0	2	2	0	0	0	0	0	0	0	0	0	4	0	4
1312	0	4	1	0	2	0	-2	-3	-4	0	0	0	7	-9	16
1313	2	0	0	0	0	0	-2	-59	-6	0	-4	0	2	-71	73
1314	0	0	4	0	0	0	-2	0	0	-2	-10	0	4	-14	18
1315	0	2	0	0	0	0	0	-4	-3	0	0	0	2	-7	9
1316	0	0	0	0	0	0	0	-2	-1	0	0	-1	0	-4	4
1317	0	2	0	0	0	0	0	-4	0	0	-2	0	2	-6	8
1318	0	0	1	0	0	1	0	0	0	0	0	0	2	0	2
1319	0	0	0	0	0	0	0	0	0	0	0	0	0	0	0
1320	0	0	0	0	0	0	0	0	0	0	0	0	0	0	0
1321	0	1	0	0	0	0	0	0	0	0	0	0	1	0	1
1322	0	0	0	0	0	0	0	0	0	0	0	0	0	0	0
1323	1	0	0	0	0	0	0	-1	0	0	0	0	1	-1	2
1324	0	0	0	0	0	0	0	0	0	0	0	0	0	0	0
1325	0	0	0	0	0	0	0	0	-2	0	0	0	0	-2	2
1326	0	0	0	0	0	0	-1	-9	-3	0	0	0	0	-13	13
1327	0	0	0	0	0	0	0	0	0	0	0	0	0	0	0
1328	0	0	0	0	0	0	0	0	0	0	0	0	0	0	0
1329	0	0	0	0	0	0	0	0	0	0	-1	0	0	-1	1
1330	2	0	0	2	0	0	0	0	-1	0	0	0	4	-1	5
1331	0	13	0	0	0	0	0	0	0	0	0	0	13	0	13
1332	0	1	1	0	0	0	0	0	-2	0	-1	0	2	-3	5
1333	0	1	0	0	1	0	0	-24	-9	0	-1	0	2	-34	36
1334	0	0	0	0	0	0	-13	-56	-1	0	-2	0	0	-72	72
1335	0	0	0	0	0	0	-29	-8	-12	-2	0	0	0	-51	51
1336	0	0	0	0	0	0	-1	-8	0	0	0	0	0	-9	9
1337	0	0	0	0	0	0	0	-5	0	0	0	0	0	-5	5
1338	0	1	0	0	0	0	-1	-3	-2	-1	0	0	1	-7	8
1339	0	0	0	1	0	2	0	-2	-3	0	0	0	3	-5	8
1340	0	0	1	0	0	0	-1	-71	-1	0	-2	0	1	-75	76
1341	0	1	4	2	0	0	-1	-1	0	0	0	0	7	-2	9
1342	0	8	0	0	0	0	0	0	0	0	0	0	8	0	8
1343	2	5	0	0	0	0	0	-2	0	0	0	0	7	-2	9
1344	0	1	0	0	0	1	0	-2	0	0	0	0	2	-2	4
1345	0	1	3	0	1	0	0	0	0	0	0	0	5	0	5
1346	3	12	3	3	0	0	0	-10	0	0	0	0	21	-10	31
1347	1	2	18	0	1	4	0	0	0	0	0	0	26	0	26
1348	0	0	0	0	1	0	0	0	0	0	0	0	1	0	1
1349	0	0	0	0	0	0	0	0	-1	0	0	-2	0	-3	3
1350	1	1	2	0	1	0	0	0	0	0	0	0	5	0	5
1351	1	2	0	0	0	0	0	0	0	0	0	0	3	0	3
1352	1	0	0	0	0	2	0	-3	0	0	0	0	3	-3	6
1353	0	0	1	0	1	0	0	0	0	0	0	0	2	0	2
1354	0	0	0	0	0	0	0	0	0	0	0	0	0	0	0
1355	0	1	0	0	0	0	0	0	0	0	0	0	1	0	1
1356	0	8	0	0	0	0	0	-5	0	0	0	0	8	-5	13
1357	0	0	0	0	0	0	-1	-14	-1	0	0	0	0	-16	16
1358	0	0	0	0	0	0	0	-8	0	0	0	0	0	-8	8
1359	0	0	0	0	0	0	0	-15	-1	0	0	0	0	-16	16
1360	0	0	0	0	0	0	0	-6	-2	0	0	0	0	-8	8
1361	0	0	0	0	0	0	0	-6	0	0	-1	0	0	-7	7
1362	0	0	1	0	0	0	0	-2	0	0	0	0	1	-2	3
1363	2	1	0	0	1	0	0	0	-1	0	-1	0	4	-2	6
1364	0	1	0	0	0	0	0	-22	-13	0	-11	0	1	-46	47
1365	0	0	1	0	0	0	0	-3	0	0	0	0	1	-3	4
1366	0	1	2	0	1	0	0	0	0	0	0	0	4	0	4
1367	3	0	1	0	0	0	0	-1	0	0	0	0	4	-1	5
1368	0	9	0	0	0	0	0	0	0	0	0	0	9	0	9
1369	0	0	0	0	0	0	0	0	0	0	0	0	0	0	0
1370	0	0	0	1	0	0	0	0	0	0	0	0	1	0	1
1371	0	0	0	0	0	0	0	0	-1	0	0	0	0	-1	1
1372	0	0	0	0	0	0	0	0	0	0	0	0	0	0	0
1373	0	0	0	0	0	0	0	0	0	0	-1	0	0	-1	1
1374	3	20	0	2	0	0	0	0	-2	0	0	0	25	-2	27
1375	0	4	3	0	0	0	0	-8	-11	0	0	0	7	-19	26
1376	0	21	2	0	0	0	0	0	0	0	0	0	23	0	23
1377	9	19	8	0	0	0	0	0	0	0	0	0	36	0	36
1378	1	5	1	1	0	0	0	0	0	0	0	0	8	0	8
1379	0	1	0	0	1	0	0	0	0	0	0	0	2	0	2
1380	3	16	0	0	0	0	0	0	0	0	0	0	19	0	19
1381	4	1	4	0	0	3	0	0	0	0	0	0	12	0	12
1382	0	3	0	0	6	0	0	0	0	0	0	0	9	0	9
1383	0	0	1	2	0	0	0	0	0	0	0	0	3	0	3
1384	0	2	3	0	0	0	0	0	0	0	0	0	5	0	5
1385	1	6	1	0	0	1	0	0	0	0	0	0	9	0	9
1386	0	0	1	2	0	0	0	0	0	0	-2	0	3	-2	5
1387	0	5	1	0	0	0	0	0	0	0	0	0	6	0	6
1388	0	0	28	0	0	0	-1	0	-1	0	-1	0	28	-3	31
1389	0	29	1	0	2	0	-1	-3	-5	0	0	0	32	-9	41
1390	18	70	3	3	11	0	0	-24	0	0	0	0	105	-24	129
1391	5	0	1	2	1	0	-1	-3	0	0	-11	0	9	-15	24
1392	0	0	0	0	0	0	0	0	0	0	0	0	0	0	0
1393	1	58	0	0	5	0	0	0	0	0	0	0	64	0	64
1394	3	4	0	0	0	0	0	0	0	0	0	0	7	0	7
1395	0	1	0	0	0	0	0	0	0	0	0	0	1	0	1
1396	0	0	2	0	0	0	0	0	0	0	0	0	2	0	2
1397	0	1	0	0	1	0	0	0	0	0	0	0	2	0	2
1398	0	0	0	0	0	0	0	0	0	0	0	0	0	0	0
1399	0	1	1	0	0	0	0	0	0	0	0	0	2	0	2
1400	0	3	0	0	0	0	0	0	0	0	0	0	3	0	3
1401	0	2	0	0	0	0	0	0	0	0	0	0	2	0	2
1402	0	0	0	0	0	0	0	0	0	0	0	0	0	0	0
1403	0	0	0	0	0	0	0	0	0	0	0	0	0	0	0
1404	0	0	0	0	0	0	0	0	0	0	0	0	0	0	0
1405	0	0	0	0	0	0	0	0	0	0	0	0	0	0	0
1406	0	0	0	0	0	0	0	0	0	0	0	0	0	0	0
1407	0	0	0	0	0	0	0	0	0	0	0	0	0	0	0
1408	0	0	0	0	0	0	0	0	0	0	0	0	0	0	0
1409	1	6	0	0	0	2	0	0	0	0	0	0	9	0	9
1410	0	0	1	0	0	0	0	-1	-1	0	0	0	1	-2	3
1411	0	0	0	1	0	0	0	0	0	0	0	0	1	0	1
1412	0	1	2	0	0	0	0	-1	0	0	0	0	3	-1	4
1413	2	0	0	0	0	0	0	0	0	0	0	0	2	0	2
1414	0	1	0	0	0	0	0	0	0	0	0	0	1	0	1
1415	0	2	3	0	0	0	0	0	0	0	0	0	5	0	5
1416	2	21	1	0	0	0	0	-1	0	0	0	0	24	-1	25
1417	7	0	0	2	0	0	0	-4	0	0	-1	0	9	-5	14
1418	0	0	0	0	0	0	0	0	0	0	0	0	0	0	0
1419	0	1	0	0	0	0	-1	-3	0	0	0	0	1	-4	5
1420	0	2	0	0	0	0	0	0	0	0	0	0	2	0	2
1421	0	0	0	0	0	0	0	-4	0	0	0	0	0	-4	4
1422	0	0	0	0	0	0	0	-1	0	0	0	0	0	-1	1
1423	0	1	0	0	0	0	-1	0	0	0	0	0	1	-1	2
1424	0	0	0	0	0	0	0	0	-1	0	0	0	0	-1	1
1425	0	40	9	0	0	0	0	0	0	0	0	0	49	0	49
1426	0	0	0	0	0	0	0	0	0	0	0	0	0	0	0
1427	0	0	0	0	0	0	0	0	0	0	0	0	0	0	0
1428	0	0	0	0	0	0	0	0	0	0	0	0	0	0	0
1429	0	0	0	0	0	0	0	0	0	0	0	0	0	0	0
1430	0	0	0	0	0	0	0	0	0	0	0	0	0	0	0
1431	0	0	0	0	0	7	0	0	0	0	0	0	7	0	7
1432	0	0	0	0	1	0	0	0	0	0	0	0	1	0	1
1433	0	9	7	1	0	0	0	0	0	0	0	0	17	0	17
1434	0	3	0	0	0	0	0	0	0	0	0	0	3	0	3
1435	1	1	0	0	1	0	0	0	0	0	0	0	3	0	3
1436	1	0	1	0	0	0	0	0	0	0	0	0	2	0	2
1437	0	5	0	0	1	0	0	0	0	0	0	0	6	0	6
1438	4	1	0	1	0	0	0	0	0	0	0	0	6	0	6
1439	1	0	1	0	0	0	0	0	0	0	0	0	2	0	2
1440	0	2	2	0	0	0	0	0	0	0	0	0	4	0	4
1441	1	2	0	0	11	2	0	-10	0	0	0	0	16	-10	26
1442	0	0	0	0	0	0	0	0	0	0	0	0	0	0	0
1443	0	0	0	0	0	0	0	0	0	0	0	0	0	0	0
1444	0	0	0	0	0	0	0	0	0	0	0	0	0	0	0
1445	2	8	0	0	1	0	0	0	0	0	0	0	11	0	11
1446	0	0	0	0	0	0	0	0	0	0	0	0	0	0	0
1447	0	0	0	0	0	0	0	0	0	0	0	0	0	0	0
1448	0	0	0	0	0	0	0	0	0	0	0	0	0	0	0
1449	0	0	0	0	0	0	0	0	0	0	0	0	0	0	0
1450	0	0	0	0	1	0	0	0	0	0	0	0	1	0	1
1451	0	0	0	0	0	0	0	0	0	0	0	0	0	0	0
1452	0	0	0	0	0	0	0	0	0	-1	0	0	0	-1	1
1453	0	0	0	0	0	0	0	0	0	0	0	0	0	0	0
1454	0	10	4	0	0	0	0	0	0	0	0	0	14	0	14
1455	1	3	0	0	0	0	0	0	0	0	0	0	4	0	4
1456	0	2	0	2	1	0	0	0	0	0	0	0	5	0	5
1457	0	0	4	0	0	1	0	-1	0	0	0	0	5	-1	6
1458	0	6	0	0	56	1	0	0	0	0	0	0	63	0	63
1459	2	0	0	15	0	0	0	0	0	0	0	0	17	0	17
1460	0	0	24	4	0	0	0	-2	0	0	0	0	28	-2	30
1461	0	6	3	0	0	0	0	0	-1	0	0	0	9	-1	10
1462	0	0	3	0	0	0	0	0	0	0	0	0	3	0	3
1463	1	3	0	1	0	0	0	-4	-1	0	0	0	5	-5	10
1464	0	0	0	0	0	0	0	-13	-12	0	0	0	0	-25	25
1465	0	1	0	0	0	0	0	0	0	-1	0	0	1	-1	2
1466	0	2	1	0	0	0	0	-5	-6	0	0	0	3	-11	14
1467	0	0	1	0	0	0	0	-53	0	0	0	0	1	-53	54
1468	0	7	4	0	0	0	-1	0	0	0	0	0	11	-1	12
1469	1	0	0	0	0	0	-1	0	0	0	-1	0	1	-2	3
1470	0	0	0	0	0	0	-1	-3	0	-3	-1	0	0	-8	8
1471	0	0	0	1	0	0	0	0	0	0	0	0	1	0	1
1472	0	5	0	0	0	0	0	0	0	0	0	0	5	0	5
1473	1	4	1	2	1	0	0	0	-1	0	0	0	9	-1	10
1474	0	0	0	0	0	0	0	-1	0	0	0	0	0	-1	1
1475	2	7	2	1	0	0	0	0	0	0	0	0	12	0	12
1476	0	1	10	0	0	0	0	0	-2	0	0	0	11	-2	13
1477	2	9	1	0	0	0	0	0	0	0	0	0	12	0	12
1478	0	0	0	3	0	0	0	-4	-1	0	-2	0	3	-7	10
1479	0	0	1	0	0	0	0	-2	-1	0	0	0	1	-3	4
1480	0	2	0	0	0	0	-1	-1	-2	0	0	0	2	-4	6
1481	0	0	0	0	0	0	0	-1	0	0	0	0	0	-1	1
1482	0	2	0	1	0	0	0	0	-2	0	0	0	3	-2	5
1483	0	0	0	0	0	0	0	-1	0	0	0	0	0	-1	1
1484	0	3	0	0	0	0	0	0	0	0	0	0	3	0	3
1485	0	1	0	0	0	0	0	0	0	0	-2	0	1	-2	3
1486	0	0	0	0	0	0	0	-13	-1	0	0	0	0	-14	14
1487	0	0	0	1	0	0	0	-5	-1	0	0	0	1	-6	7
1488	0	1	0	0	0	0	-1	-8	0	0	0	0	1	-9	10
1489	2	0	0	2	0	4	0	-1	-1	0	-1	0	8	-3	11
1490	1	4	6	0	77	5	-1	-8	0	-1	0	0	93	-10	103
1491	2	6	0	2	0	0	0	0	-1	0	0	0	10	-1	11
1492	0	1	10	0	0	0	-1	-74	-1	0	0	0	11	-76	87
1493	0	37	0	0	0	0	0	-2	0	0	0	0	37	-2	39
1494	5	2	0	0	0	0	0	0	0	0	0	0	7	0	7
1495	0	0	0	0	0	0	0	0	0	0	0	0	0	0	0
1496	0	0	0	0	0	0	0	0	0	0	0	0	0	0	0
1497	0	0	0	0	0	0	0	0	0	0	0	0	0	0	0
1498	0	0	0	0	0	0	0	0	0	0	0	0	0	0	0
1499	0	0	0	0	0	1	0	0	0	0	0	0	1	0	1
1500	0	0	0	0	0	0	0	0	0	0	0	0	0	0	0
1501	0	0	0	0	0	0	0	0	0	0	0	0	0	0	0
1502	0	0	0	0	0	0	0	-1	0	0	0	0	0	-1	1
1503	0	1	0	0	0	1	0	-1	-1	0	0	0	2	-2	4
1504	16	23	3	1	1	22	0	-2	0	0	0	0	66	-2	68
1505	2	1	0	2	6	10	0	0	0	0	0	0	21	0	21
1506	2	22	2	17	25	0	0	0	0	0	0	0	68	0	68
1507	2	7	17	10	1	0	0	0	0	0	0	0	37	0	37
1508	1	47	34	1	1	3	0	0	0	0	0	0	87	0	87
1509	47	454	13	4	1	2	0	0	0	0	0	0	521	0	521
1510	30	2	1	1	6	1	0	0	0	0	0	0	41	0	41
1511	1	0	0	0	0	0	0	0	0	0	0	0	1	0	1
1512	0	0	2	1	1	0	0	0	0	0	0	0	4	0	4
1513	0	1	1	0	0	0	0	0	0	0	0	0	2	0	2
1514	1	0	0	0	0	0	0	0	0	0	0	0	1	0	1
1515	0	0	0	0	0	0	0	-1	0	0	0	0	0	-1	1
1516	4	1	0	0	0	0	0	-1	0	0	0	0	5	-1	6
1517	0	0	0	0	0	0	0	0	0	0	0	0	0	0	0
1518	0	0	0	0	0	0	0	0	0	0	0	0	0	0	0
1519	0	0	0	0	0	0	0	0	0	0	0	0	0	0	0
1520	0	0	0	0	0	0	0	0	-1	0	0	0	0	-1	1
1521	0	0	0	0	0	0	0	0	-1	0	0	0	0	-1	1
1522	0	0	1	0	1	0	0	-1	0	0	0	0	2	-1	3
1523	0	0	2	0	0	0	0	-1	0	0	0	0	2	-1	3
1524	0	1	0	0	0	0	0	0	0	0	0	0	1	0	1
1525	1	0	0	0	0	0	0	0	0	0	0	0	1	0	1
1526	0	0	0	0	0	0	0	-1	-6	0	0	0	0	-7	7
1527	2	0	3	0	0	0	0	0	0	0	0	0	5	0	5
1528	0	0	0	0	0	0	0	-2	-1	0	0	0	0	-3	3
1529	0	0	0	0	0	0	-2	0	0	0	0	0	0	-2	2
1530	0	0	0	0	0	0	0	0	0	0	0	0	0	0	0
1531	0	0	2	0	0	0	0	0	0	0	0	0	2	0	2
1532	0	4	0	0	0	0	0	0	0	0	0	0	4	0	4
1533	0	1	3	0	0	1	0	-1	-2	0	0	0	5	-3	8
1534	0	2	0	0	0	0	0	0	0	0	0	0	2	0	2
1535	0	0	0	0	0	0	0	0	0	0	0	0	0	0	0
1536	0	0	0	0	0	0	0	0	0	-1	0	0	0	-1	1
1537	0	0	0	0	0	0	0	0	0	0	0	0	0	0	0
1538	0	0	0	0	0	0	0	0	0	0	-1	0	0	-1	1
1539	0	0	0	0	0	1	0	-2	0	0	-1	0	1	-3	4
1540	0	0	0	0	0	0	0	0	0	0	0	0	0	0	0
1541	0	0	0	0	0	0	0	0	0	0	0	0	0	0	0
1542	0	0	0	0	0	0	0	0	0	0	0	0	0	0	0
1543	0	0	0	0	0	0	0	0	0	0	0	0	0	0	0
1544	0	0	0	0	0	0	0	-6	0	0	0	0	0	-6	6
1545	0	0	2	0	0	0	-2	-1	-1	0	0	0	2	-4	6
1546	0	1	0	0	0	0	0	-1	0	0	0	0	1	-1	2
1547	0	0	0	0	0	0	0	0	0	0	0	0	0	0	0
1548	0	0	0	0	0	0	0	0	0	0	0	0	0	0	0
1549	0	0	0	0	0	0	0	0	0	0	-1	0	0	-1	1
1550	0	0	0	0	0	0	0	-1	0	0	0	0	0	-1	1
1551	0	0	0	0	0	0	0	0	0	0	0	0	0	0	0
1552	0	0	0	0	0	0	0	-1	0	0	0	0	0	-1	1
1553	0	0	0	0	1	0	0	-16	0	0	0	0	1	-16	17
1554	0	0	1	1	0	0	0	-1	0	0	0	0	2	-1	3
1555	0	0	0	0	0	0	0	0	0	0	0	0	0	0	0
1556	0	10	0	0	0	0	-1	0	0	0	0	0	10	-1	11
1557	0	3	0	0	0	0	0	0	0	0	0	0	3	0	3
1558	0	0	0	0	0	0	0	0	0	0	0	0	0	0	0
1559	0	0	0	0	0	0	-1	0	0	0	0	0	0	-1	1
1560	1	0	0	0	0	0	0	0	0	0	0	0	1	0	1
1561	0	2	1	0	0	0	0	-10	0	0	0	0	3	-10	13
1562	0	2	0	0	0	0	0	0	0	0	0	0	2	0	2
1563	0	0	0	0	0	0	0	-1	0	0	0	0	0	-1	1
1564	0	0	0	1	1	0	0	0	0	0	0	0	2	0	2
1565	0	0	1	0	1	0	0	0	0	0	0	0	2	0	2
1566	0	0	0	0	1	0	0	0	0	0	0	0	1	0	1
1567	0	1	0	0	0	0	0	0	0	0	0	0	1	0	1
1568	0	2	0	1	0	0	0	0	0	0	0	0	3	0	3
1569	0	7	3	2	0	0	0	0	0	0	0	0	12	0	12
1570	0	4	13	0	0	0	0	0	0	0	0	0	17	0	17
1571	0	8	0	0	0	0	0	0	0	0	0	0	8	0	8
1572	2	18	0	0	0	1	0	0	0	0	0	0	21	0	21
1573	2	0	0	1	4	2	0	0	0	0	0	0	9	0	9
1574	0	0	2	3	3	0	0	0	0	0	0	0	8	0	8
1575	0	11	16	0	0	1	0	0	0	0	0	0	28	0	28
1576	2	10	1	0	0	0	0	0	0	0	0	0	13	0	13
1577	9	1	0	0	0	0	0	-1	0	0	0	0	10	-1	11
1578	0	0	0	0	0	0	0	0	-1	0	0	0	0	-1	1
1579	0	0	0	0	0	0	0	0	0	-1	0	0	0	-1	1
1580	3	0	0	0	0	0	0	0	0	0	-1	0	3	-1	4
1581	1	18	1	0	4	4	0	0	0	0	0	0	28	0	28
1582	4	0	2	0	0	0	0	0	-2	0	0	0	6	-2	8
1583	0	13	1	0	0	2	0	0	0	0	0	0	16	0	16
1584	1	1	10	3	0	0	0	-14	-5	0	0	0	15	-19	34
1585	0	0	0	0	0	0	0	0	0	0	0	0	0	0	0
1586	2	3	0	0	0	0	-1	-1	0	0	0	0	5	-2	7
1587	0	0	2	0	0	1	0	0	-1	0	0	0	3	-1	4
1588	0	6	1	0	1	0	0	0	0	0	0	0	8	0	8
1589	0	0	1	0	2	0	0	0	0	0	-1	0	3	-1	4
1590	0	0	0	0	0	0	0	-4	-7	0	0	-1	0	-12	12
1591	0	7	2	1	0	0	0	-2	-9	0	0	0	10	-11	21
1592	0	0	0	0	0	0	-3	-34	0	0	0	0	0	-37	37
1593	0	0	0	0	0	0	0	0	0	0	0	0	0	0	0
1594	0	2	1	0	0	0	0	-58	0	0	-4	0	3	-62	65
1595	1	108	1	0	1	1	-1	0	0	0	0	0	112	-1	113
1596	2	3	0	0	1	0	0	0	0	0	0	0	6	0	6
1597	3	0	12	2	0	0	0	-1	-1	0	0	0	17	-2	19
1598	0	2	4	0	0	2	0	0	0	0	0	0	8	0	8
1599	1	2	0	0	0	4	0	0	-1	0	0	0	7	-1	8
1600	0	0	0	0	0	0	-1	0	-1	0	0	0	0	-2	2
1601	0	2	0	4	0	0	-1	-88	-1	0	-10	0	6	-100	106
1602	0	0	0	0	0	0	0	-2	-2	0	-1	0	0	-5	5
1603	0	0	0	0	0	0	-1	-1	-1	0	-1	0	0	-4	4
1604	15	14	0	0	0	0	0	0	0	0	0	0	29	0	29
1605	2	1	1	0	0	0	0	0	0	0	0	0	4	0	4
1606	0	0	0	0	0	0	0	0	0	0	0	0	0	0	0
1607	0	0	0	0	0	0	0	0	0	0	0	0	0	0	0
1608	0	0	0	0	0	0	0	0	0	0	0	0	0	0	0
1609	0	0	0	0	0	0	0	-4	0	0	0	0	0	-4	4
1610	1	0	0	0	0	0	0	-2	0	0	0	0	1	-2	3
1611	0	0	0	0	0	0	-1	0	0	0	0	0	0	-1	1
1612	0	0	0	0	0	0	0	-1	-2	0	-1	0	0	-4	4
1613	0	0	0	0	0	0	0	-20	0	0	0	0	0	-20	20
1614	0	0	2	0	0	0	0	0	0	0	0	0	2	0	2
1615	0	0	0	0	0	0	0	0	0	0	0	0	0	0	0
1616	0	0	0	0	0	1	0	0	0	0	0	0	1	0	1
1617	0	0	2	1	1	0	0	0	0	0	0	0	4	0	4
1618	0	0	0	0	0	0	0	0	0	0	0	0	0	0	0
1619	0	5	0	0	0	0	0	0	0	0	0	0	5	0	5
1620	1	15	1	0	0	0	0	0	0	0	0	0	17	0	17
1621	1	0	6	0	0	0	0	0	0	0	0	0	7	0	7
1622	0	1	0	0	0	0	0	0	0	0	0	0	1	0	1
1623	0	0	0	0	1	0	0	0	0	0	0	0	1	0	1
1624	0	0	0	0	1	1	0	0	0	0	0	0	2	0	2
1625	0	0	0	1	0	0	0	0	0	0	-1	0	1	-1	2
1626	0	1	4	0	0	0	0	0	-2	0	0	0	5	-2	7
1627	0	4	0	0	0	0	0	0	0	0	-1	0	4	-1	5
1628	0	1	0	0	0	0	0	-2	0	0	-2	0	1	-4	5
1629	0	0	0	0	0	0	0	-1	-1	0	0	0	0	-2	2
1630	0	0	0	0	0	0	0	-9	-1	0	0	0	0	-10	10
1631	0	0	0	0	0	0	-1	-1	-4	0	0	0	0	-6	6
1632	0	0	0	0	0	0	0	0	0	0	0	0	0	0	0
1633	0	0	0	0	0	0	0	0	-1	0	0	0	0	-1	1
1634	0	0	0	0	0	0	0	0	0	0	0	0	0	0	0
1635	0	0	0	0	0	0	0	0	0	0	0	0	0	0	0
1636	0	0	0	0	0	0	0	0	0	0	0	0	0	0	0
1637	0	0	0	0	0	0	0	0	0	0	0	0	0	0	0
1638	0	2	0	0	0	0	0	0	0	0	0	0	2	0	2
1639	0	1	0	0	0	0	0	0	0	0	0	0	1	0	1
1640	0	0	0	0	0	0	0	0	0	0	0	0	0	0	0
1641	0	2	0	0	0	0	0	0	0	0	0	0	2	0	2
1642	1	4	0	0	0	0	0	0	0	-1	0	0	5	-1	6
1643	0	0	0	0	0	0	0	0	0	0	0	0	0	0	0
1644	0	0	0	0	0	0	0	0	0	0	0	0	0	0	0
1645	0	0	0	0	0	0	0	0	0	0	0	0	0	0	0
1646	0	0	0	0	0	0	0	0	0	0	-1	0	0	-1	1
1647	0	0	0	0	0	0	0	0	0	0	0	0	0	0	0
1648	0	1	0	0	0	0	0	0	0	0	0	0	1	0	1
1649	0	1	1	1	0	0	0	0	-1	0	0	0	3	-1	4
1650	1	1	4	0	0	0	0	0	0	0	0	0	6	0	6
1651	0	0	0	1	0	1	0	-1	0	0	0	-1	2	-2	4
1652	3	1	2	0	0	0	0	-9	0	0	-3	0	6	-12	18
1653	0	10	1	0	0	0	0	0	0	0	0	0	11	0	11
1654	0	0	0	0	0	0	0	0	-1	0	0	0	0	-1	1
1655	0	1	0	0	0	0	0	-1	0	0	0	0	1	-1	2
1656	0	1	0	0	0	0	0	0	0	0	0	0	1	0	1
1657	0	0	0	0	2	0	0	-3	-2	0	0	0	2	-5	7
1658	0	0	0	0	0	0	0	-8	0	0	0	0	0	-8	8
1659	0	0	6	0	0	0	0	-4	0	0	0	0	6	-4	10
1660	0	0	0	0	0	0	0	0	0	0	0	0	0	0	0
1661	0	0	0	0	0	0	0	0	0	0	0	0	0	0	0
1662	0	0	0	0	0	0	0	-5	-1	0	-1	0	0	-7	7
1663	0	0	1	0	0	0	0	-4	0	0	0	0	1	-4	5
1664	0	2	2	0	0	0	0	-4	0	0	0	0	4	-4	8
1665	0	0	0	0	0	0	-4	-1	-54	0	0	0	0	-59	59
1666	0	0	0	0	0	0	0	-27	-2	0	-1	0	0	-30	30
1667	0	0	0	0	0	0	0	0	0	0	0	0	0	0	0
1668	0	0	0	0	0	0	0	0	0	0	0	0	0	0	0
1669	0	0	0	0	0	0	0	0	0	0	0	0	0	0	0
1670	0	0	0	0	0	0	0	0	0	0	0	0	0	0	0
1671	0	0	0	0	0	0	0	0	0	0	0	0	0	0	0
1672	0	0	0	0	0	0	0	0	0	0	0	0	0	0	0
1673	0	0	0	0	0	0	0	0	0	0	0	0	0	0	0
1674	0	0	0	0	0	0	-1	-1	-2	0	0	0	0	-4	4
1675	0	0	0	0	0	0	0	-2	0	0	0	0	0	-2	2
1676	0	0	0	0	0	0	-1	-4	0	0	0	0	0	-5	5
1677	0	3	0	0	0	0	0	0	0	0	0	0	3	0	3
1678	1	5	1	0	0	0	0	0	0	0	0	0	7	0	7
1679	1	0	0	0	0	0	0	0	0	0	0	0	1	0	1
1680	1	0	0	1	0	0	0	0	0	0	0	0	2	0	2
1681	0	0	0	0	2	0	0	0	0	0	0	0	2	0	2
1682	0	0	0	4	0	0	0	0	0	0	0	0	4	0	4
1683	0	4	22	0	2	0	0	0	0	0	0	0	28	0	28
1684	2	58	0	0	1	0	0	0	0	0	0	0	61	0	61
1685	0	0	0	0	0	0	0	0	0	0	0	0	0	0	0
1686	0	0	0	0	0	0	0	0	0	0	0	0	0	0	0
1687	0	0	0	0	0	0	0	0	0	0	0	0	0	0	0
1688	0	0	0	0	0	0	0	0	0	0	0	0	0	0	0
1689	0	0	0	0	0	0	-1	-1	0	0	0	0	0	-2	2
1690	0	0	0	0	0	0	0	0	0	0	-1	0	0	-1	1
1691	1	0	0	0	0	0	0	-2	0	0	0	0	1	-2	3
1692	0	0	0	0	0	0	0	0	0	0	0	0	0	0	0
1693	0	0	0	1	0	0	0	0	0	0	0	0	1	0	1
1694	0	1	0	0	1	0	0	0	0	0	0	0	2	0	2
1695	0	2	0	0	0	0	0	0	0	0	0	0	2	0	2
1696	0	1	0	0	0	0	0	0	0	0	0	0	1	0	1
1697	0	0	0	0	0	1	0	0	0	0	0	0	1	0	1
1698	0	0	0	0	1	0	0	-14	0	0	0	0	1	-14	15
1699	0	0	0	0	0	1	-2	-17	0	0	0	0	1	-19	20
1700	0	0	1	0	1	1	0	-1	0	0	0	0	3	-1	4
1701	0	0	0	1	2	0	0	0	0	0	0	0	3	0	3
1702	0	0	1	2	0	1	0	0	0	0	0	0	4	0	4
1703	0	39	19	1	2	1	0	0	0	0	0	0	62	0	62
1704	1	5	2	0	1	0	0	-5	0	0	0	0	9	-5	14
1705	5	3	3	0	4	1	0	0	0	0	0	0	16	0	16
1706	1	5	19	6	6	8	0	-1	0	0	0	0	45	-1	46
1707	3	124	13	4	55	0	0	0	0	0	0	0	199	0	199
1708	5	8	15	0	0	1	0	0	0	0	0	0	29	0	29
1709	0	9	0	0	0	0	0	0	0	0	0	0	9	0	9
1710	0	0	0	0	0	0	0	-2	0	0	0	0	0	-2	2
1711	0	0	0	0	0	0	0	0	0	0	0	0	0	0	0
1712	0	0	0	1	1	0	0	0	0	0	0	0	2	0	2
1713	0	0	0	0	0	0	0	0	0	0	0	0	0	0	0
1714	0	2	1	0	0	0	0	0	0	0	0	0	3	0	3
1715	0	0	2	0	0	0	0	0	0	0	0	0	2	0	2
1716	0	0	0	0	0	0	0	0	0	0	0	0	0	0	0
1717	1	0	0	0	0	0	0	0	0	0	0	0	1	0	1
1718	0	1	0	0	0	0	0	0	0	0	0	0	1	0	1
1719	0	0	0	0	0	0	0	0	0	0	0	0	0	0	0
1720	0	0	0	0	0	0	0	0	0	0	0	0	0	0	0
1721	0	0	0	0	0	0	0	0	0	0	0	0	0	0	0
1722	0	0	0	0	0	0	0	0	0	0	0	0	0	0	0
1723	0	0	0	0	0	0	0	0	0	0	0	0	0	0	0
1724	0	0	0	0	0	0	0	0	0	0	0	0	0	0	0
1725	0	0	0	0	0	0	0	0	0	0	0	0	0	0	0
1726	0	0	0	0	0	0	0	0	0	0	0	0	0	0	0
1727	0	0	0	0	0	0	0	0	0	0	0	0	0	0	0
1728	0	0	0	0	0	0	0	0	0	0	0	0	0	0	0
1729	0	0	0	0	0	0	0	0	0	0	0	0	0	0	0
1730	0	0	0	0	0	0	0	0	0	0	0	0	0	0	0
1731	0	0	0	0	0	0	0	0	0	0	0	0	0	0	0
1732	0	0	0	0	0	0	0	0	0	0	0	0	0	0	0
1733	0	1	0	0	0	0	0	0	-1	0	0	0	1	-1	2
1734	0	0	0	0	0	0	0	-14	-2	0	-1	0	0	-17	17
1735	0	0	0	2	0	0	-2	-6	0	0	0	0	2	-8	10
1736	0	0	1	0	0	0	0	-1	0	0	0	0	1	-1	2
1737	0	0	0	0	2	6	0	0	0	-1	0	0	8	-1	9
1738	0	1	1	2	8	0	0	-1	0	0	0	0	12	-1	13
1739	0	1	2	0	3	0	0	0	-1	0	0	0	6	-1	7
1740	0	3	4	3	0	4	0	0	0	-2	0	0	14	-2	16
1741	6	952	3	0	17	0	0	0	0	0	0	0	978	0	978
1742	5	1	1	0	0	0	0	0	0	0	0	0	7	0	7
1743	0	0	0	0	0	0	0	0	0	0	0	0	0	0	0
1744	0	4	2	0	0	0	0	0	0	0	0	0	6	0	6
1745	2	1	0	0	0	0	0	0	0	0	0	0	3	0	3
1746	0	0	0	0	0	0	0	0	0	0	0	0	0	0	0
1747	0	0	0	0	0	0	0	0	0	0	0	0	0	0	0
1748	0	0	0	0	0	0	0	0	0	0	0	0	0	0	0
1749	0	0	0	0	0	0	0	0	0	0	0	0	0	0	0
1750	0	0	0	0	0	0	0	0	0	0	0	0	0	0	0
1751	0	0	0	0	0	0	0	0	0	0	0	0	0	0	0
1752	0	0	0	0	0	0	0	0	0	0	0	0	0	0	0
1753	0	2	0	0	0	0	0	0	0	0	-2	0	2	-2	4
1754	0	0	5	0	0	0	0	0	0	-1	0	0	5	-1	6
1755	0	1	0	0	0	0	0	0	-1	0	0	0	1	-1	2
1756	0	0	0	0	0	0	0	-6	0	0	0	-1	0	-7	7
1757	1	2	0	0	0	0	0	0	0	0	-9	0	3	-9	12
1758	0	0	0	0	0	0	-1	0	-4	-1	-6	0	0	-12	12
1759	0	0	0	0	0	0	0	-5	-16	-7	-32	-2	0	-62	62
1760	0	0	0	0	0	1	-1	-6	-187	-7	-3	-1	1	-205	206
1761	0	0	0	0	0	0	0	-22	-4	-1	0	0	0	-27	27
1762	0	0	0	0	0	0	-6	-109	-108	0	0	0	0	-223	223
1763	0	0	2	0	0	0	-3	-49	0	0	0	-2	2	-54	56
1764	0	1	0	0	0	0	-3	0	0	0	0	0	1	-3	4
1765	0	3	1	0	0	0	0	0	0	0	0	0	4	0	4
1766	0	0	1	0	0	0	0	0	0	0	0	0	1	0	1
1767	0	0	0	0	0	0	-1	-2	0	0	-1	0	0	-4	4
1768	0	0	0	0	0	0	-3	-8	-16	-2	-1	0	0	-30	30
1769	0	0	0	0	0	0	0	-2	-2	0	0	0	0	-4	4
1770	0	1	0	0	0	0	-2	-6	0	0	0	-1	1	-9	10
1771	0	0	0	0	0	0	0	0	0	0	0	0	0	0	0
1772	0	0	0	0	0	0	0	0	0	0	0	0	0	0	0
1773	0	0	0	0	0	0	0	-1	-2	0	0	0	0	-3	3
1774	0	0	0	0	0	0	-3	-24	-3	-4	0	0	0	-34	34
1775	0	1	0	0	0	0	-1	0	0	0	0	0	1	-1	2
1776	0	0	3	0	1	0	0	0	0	0	0	0	4	0	4
1777	0	0	0	0	0	0	0	0	-4	0	0	0	0	-4	4
1778	0	1	0	0	0	0	0	0	0	0	0	0	1	0	1
1779	0	1	0	0	0	0	0	-1	0	0	0	0	1	-1	2
1780	0	0	0	0	0	0	0	0	0	0	0	0	0	0	0
1781	0	0	0	0	0	0	0	0	-1	0	0	-1	0	-2	2
1782	0	1	0	0	0	0	0	-2	-1	0	0	0	1	-3	4
1783	0	0	0	0	0	0	0	0	-1	-1	0	0	0	-2	2
1784	0	0	0	0	0	0	0	0	0	0	0	0	0	0	0
1785	0	0	0	0	0	0	-2	-1	0	0	0	0	0	-3	3
1786	0	0	0	0	0	0	-2	-2	-1	0	0	0	0	-5	5
1787	0	0	0	0	0	0	0	-1	0	0	0	0	0	-1	1
1788	0	0	0	0	0	0	0	-1	0	0	0	0	0	-1	1
1789	1	0	0	0	0	0	0	-2	0	0	0	0	1	-2	3
1790	0	0	6	0	0	0	0	0	0	0	0	0	6	0	6
1791	0	2	0	0	0	0	0	0	0	0	0	0	2	0	2
1792	3	4	5	0	0	0	0	0	-1	0	0	0	12	-1	13
1793	0	9	0	0	0	0	0	0	0	0	0	0	9	0	9
1794	1	0	1	0	0	0	0	0	0	0	0	0	2	0	2
1795	0	0	0	0	0	0	0	-4	-1	-1	0	0	0	-6	6
1796	0	0	0	0	0	0	-1	-42	-1	0	0	0	0	-44	44
1797	0	0	3	1	4	0	-1	-6	-12	0	0	0	8	-19	27
1798	0	3	6	1	0	0	-1	-16	0	0	0	0	10	-17	27
1799	0	6	8	0	1	0	-1	0	0	0	0	0	15	-1	16
1800	0	12	1	0	0	0	-8	-2	-1	0	0	0	13	-11	24
1801	7	13	0	2	0	0	0	-1	-1	0	0	0	22	-2	24
1802	1	0	5	0	2	1	0	-1	0	0	0	0	9	-1	10
1803	0	1	0	0	0	0	0	0	0	0	0	0	1	0	1
1804	2	7	8	1	1	0	0	0	0	0	0	0	19	0	19
1805	0	25	2	2	0	0	0	0	0	0	0	0	29	0	29
1806	1	12	0	0	0	0	0	0	0	0	0	0	13	0	13
1807	0	0	0	0	0	0	0	0	0	0	0	0	0	0	0
1808	0	0	0	0	0	0	0	0	0	0	0	0	0	0	0
1809	0	0	0	0	0	0	0	0	0	0	0	0	0	0	0
1810	0	0	0	0	0	0	0	0	0	0	0	0	0	0	0
1811	0	0	0	0	0	0	0	-1	0	0	0	0	0	-1	1
1812	0	0	2	0	0	0	0	0	0	0	0	0	2	0	2
1813	0	2	0	0	0	0	0	0	-3	-1	0	0	2	-4	6
1814	0	0	0	0	0	0	0	-2	-5	0	0	0	0	-7	7
1815	0	0	0	0	0	0	-4	-47	-1	-2	-4	0	0	-58	58
1816	0	2	0	0	0	0	0	0	0	-1	0	0	2	-1	3
1817	0	0	0	0	0	0	0	0	0	0	0	0	0	0	0
1818	0	0	0	0	0	0	0	-3	0	0	0	0	0	-3	3
1819	0	0	0	0	0	0	0	-1	0	0	0	0	0	-1	1
1820	0	0	0	0	0	1	0	-1	0	0	0	0	1	-1	2
1821	0	0	0	0	0	0	0	0	0	0	0	0	0	0	0
1822	0	0	0	0	0	0	0	0	0	0	0	0	0	0	0
1823	0	0	0	0	0	0	0	0	0	0	0	0	0	0	0
1824	0	0	0	0	1	0	0	0	0	0	0	0	1	0	1
1825	0	0	0	1	0	0	0	0	0	0	0	0	1	0	1
1826	0	0	0	0	0	0	0	0	0	0	0	0	0	0	0
1827	0	2	0	0	0	0	0	0	0	0	-1	0	2	-1	3
1828	0	0	0	0	0	0	0	-1	0	0	0	0	0	-1	1
1829	0	0	0	0	0	0	0	-1	0	0	0	0	0	-1	1
1830	0	0	1	2	0	0	0	0	0	0	0	0	3	0	3
1831	0	4	0	0	0	0	0	-1	0	0	0	0	4	-1	5
1832	2	0	0	0	0	0	0	0	0	0	0	0	2	0	2
1833	0	0	0	0	0	0	0	0	0	0	0	0	0	0	0
1834	0	0	0	0	0	0	0	0	0	0	0	0	0	0	0
1835	0	0	0	0	0	0	0	0	0	0	0	0	0	0	0
1836	0	0	0	0	0	0	0	0	0	0	0	0	0	0	0
1837	0	0	0	0	0	0	0	0	0	0	0	0	0	0	0
1838	0	0	0	0	0	0	0	0	0	0	0	0	0	0	0
1839	2	0	0	0	1	0	0	0	0	0	0	0	3	0	3
1840	0	0	0	1	0	0	0	0	0	0	0	0	1	0	1
1841	0	0	0	0	0	0	0	0	-1	0	0	0	0	-1	1
1842	0	0	0	0	0	0	0	-7	-4	0	0	0	0	-11	11
1843	0	0	0	0	0	0	0	-4	0	0	0	0	0	-4	4
1844	0	0	0	0	0	0	0	-2	0	0	0	0	0	-2	2
1845	0	0	0	0	0	0	0	0	0	0	0	0	0	0	0
1846	0	0	0	1	0	0	0	0	-5	0	0	0	1	-5	6
1847	0	0	3	0	0	0	0	0	0	0	0	0	3	0	3
1848	0	0	4	0	0	0	-1	-9	0	0	0	0	4	-10	14
1849	1	7	0	0	0	0	-2	-2	0	0	-1	0	8	-5	13
1850	6	7	1	0	0	0	0	0	-1	-2	0	0	14	-3	17
1851	1	0	0	0	0	0	0	0	0	0	-1	0	1	-1	2
1852	0	0	1	0	0	0	-5	-17	-12	-3	-1	0	1	-38	39
1853	0	1	0	0	0	0	-2	-10	-3	0	0	0	1	-15	16
1854	0	1	0	0	0	0	0	-2	0	0	0	0	1	-2	3
1855	0	1	0	0	0	0	-1	-13	-8	-2	0	0	1	-24	25
1856	0	0	0	0	0	0	0	-20	-5	0	-1	0	0	-26	26
1857	0	0	0	0	0	1	-7	-46	-3	0	-1	0	1	-57	58
1858	0	0	0	0	0	0	0	-2	0	0	0	0	0	-2	2
1859	0	0	0	3	0	0	-1	-13	-10	0	0	0	3	-24	27
1860	0	1	18	0	1	3	0	-20	-3	-2	-1	0	23	-26	49
1861	0	5	0	0	0	1	0	-1	-5	0	0	0	6	-6	12
1862	16	0	2	0	0	0	0	-11	-4	0	0	0	18	-15	33
1863	0	4	7	0	0	0	-1	-5	0	0	0	0	11	-6	17
1864	0	12	0	0	0	0	-2	0	-5	0	0	0	12	-7	19
1865	3	0	0	1	0	0	0	-2	0	0	0	0	4	-2	6
1866	0	0	0	0	0	0	0	-5	-2	0	0	0	0	-7	7
1867	0	2	0	0	0	0	0	-1	0	0	0	0	2	-1	3
1868	0	1	0	0	0	0	0	0	0	0	0	0	1	0	1
1869	0	0	0	0	0	0	0	-1	0	0	0	0	0	-1	1
1870	0	0	0	0	0	0	0	0	0	0	0	0	0	0	0
1871	0	0	0	0	0	0	0	0	0	0	0	0	0	0	0
1872	0	0	0	0	0	0	0	0	0	0	0	0	0	0	0
1873	0	0	0	0	0	0	0	0	0	0	0	0	0	0	0
1874	0	0	0	0	0	0	0	0	0	0	0	0	0	0	0
1875	0	0	1	0	0	0	0	0	0	0	0	0	1	0	1
1876	0	0	1	0	0	0	0	0	0	0	0	0	1	0	1
1877	0	0	0	0	0	0	0	-3	0	0	0	0	0	-3	3
1878	1	0	0	0	0	0	0	0	0	0	0	0	1	0	1
1879	0	0	0	0	0	0	0	0	0	0	0	0	0	0	0
1880	0	0	0	0	0	0	0	0	0	0	0	0	0	0	0
1881	0	0	2	0	0	0	-1	-5	-2	0	0	0	2	-8	10
1882	0	5	0	0	0	0	0	-5	-2	0	0	0	5	-7	12
1883	0	0	1	0	0	0	0	-8	-2	-1	0	0	1	-11	12
1884	0	0	0	0	0	1	0	-1	0	0	0	0	1	-1	2
1885	0	2	0	0	1	7	0	-5	-1	0	0	-1	10	-7	17
1886	1	1	6	1	18	0	0	-31	0	-1	-4	-1	27	-37	64
1887	0	5	1	0	0	0	0	0	0	0	-2	0	6	-2	8
1888	2	12	6	13	11	20	0	-3	0	0	0	0	64	-3	67
1889	8	19	21	2	48	6	0	0	0	0	0	0	104	0	104
1890	3	6	1	7	4	1	0	-6	0	0	0	0	22	-6	28
1891	2	3	17	0	1	1	0	0	-3	0	0	0	24	-3	27
1892	3	14	1	1	5	0	0	0	-1	0	0	0	24	-1	25
1893	0	0	0	0	0	0	0	-36	0	0	0	0	0	-36	36
1894	0	0	2	0	1	0	-2	-3	-2	0	-1	0	3	-8	11
1895	0	0	0	0	0	0	0	0	0	0	-1	0	0	-1	1
1896	0	0	1	0	0	0	0	0	0	0	0	0	1	0	1
1897	0	2	1	0	0	0	0	-4	-12	-2	0	0	3	-18	21
1898	0	0	0	0	0	0	0	0	0	0	0	0	0	0	0
1899	0	0	0	0	1	0	0	-7	0	0	0	0	1	-7	8
1900	0	0	0	0	0	0	0	-5	-30	0	0	0	0	-35	35
1901	0	0	0	0	0	0	-1	-26	0	-1	0	0	0	-28	28
1902	0	0	0	0	0	0	0	-1	-1	0	0	0	0	-2	2
1903	0	0	0	0	0	0	0	-28	0	0	0	0	0	-28	28
1904	0	0	0	0	0	0	-1	0	0	0	0	0	0	-1	1
1905	0	0	0	0	0	0	0	0	0	0	0	0	0	0	0
1906	0	0	0	0	0	0	0	0	0	0	0	0	0	0	0
1907	0	0	0	0	0	0	0	0	0	0	0	0	0	0	0
1908	0	0	0	0	0	0	0	-2	0	0	0	0	0	-2	2
1909	0	0	0	0	0	0	-1	-7	0	0	0	0	0	-8	8
1910	0	0	0	0	0	0	-2	-1	-2	0	0	0	0	-5	5
1911	1	0	0	1	0	0	-1	-5	-1	0	-1	0	2	-8	10
1912	0	3	0	0	0	0	0	0	0	0	0	0	3	0	3
1913	0	0	1	0	0	0	-1	-19	-1	-2	0	0	1	-23	24
1914	0	1	1	0	0	0	0	0	0	0	0	0	2	0	2
1915	0	9	0	3	2	1	0	0	0	0	0	0	15	0	15
1916	2	2	2	2	1	0	0	0	0	0	0	0	9	0	9
1917	1	3	4	0	0	0	0	-1	0	0	0	0	8	-1	9
1918	1	2	5	1	0	0	0	0	0	0	0	0	9	0	9
1919	2	2	0	0	0	0	0	0	0	0	0	0	4	0	4
1920	0	0	0	0	0	0	0	-1	0	0	0	0	0	-1	1
1921	0	0	0	0	0	0	0	0	0	0	0	0	0	0	0
1922	0	0	0	0	0	0	0	-1	-1	0	0	-2	0	-4	4
1923	0	0	0	0	0	0	0	0	0	0	0	-2	0	-2	2
1924	0	0	0	0	2	0	0	0	0	0	-1	0	2	-1	3
1925	0	1	1	0	0	0	-1	0	0	0	0	0	2	-1	3
1926	1	0	2	0	0	0	0	0	0	0	0	0	3	0	3
1927	0	4	1	0	0	0	0	-3	0	0	0	0	5	-3	8
1928	0	0	0	0	0	0	0	-1	0	0	0	0	0	-1	1
1929	0	0	0	0	0	0	0	-18	0	0	0	0	0	-18	18
1930	0	0	0	0	0	0	0	0	0	0	0	0	0	0	0
1931	0	1	2	0	0	1	0	-1	0	0	0	0	4	-1	5
1932	0	1	0	0	0	0	0	-94	-2	-2	0	0	1	-98	99
1933	3	0	1	0	0	1	0	0	0	0	0	0	5	0	5
1934	1	3	4	0	1	0	0	0	-1	0	0	0	9	-1	10
1935	1	5	1	0	0	0	-2	-11	-6	-1	0	0	7	-20	27
1936	1	2	2	0	0	0	0	-2	0	0	0	0	5	-2	7
1937	1	12	2	0	0	0	-1	0	0	0	0	0	15	-1	16
1938	4	16	2	0	0	0	0	0	0	0	0	0	22	0	22
1939	1	2	0	0	0	0	0	0	0	0	0	0	3	0	3
1940	0	0	0	0	0	0	0	-1	0	0	-3	-3	0	-7	7
1941	0	0	2	1	0	0	-1	-3	0	0	-2	0	3	-6	9
1942	0	10	0	0	1	1	0	-2	-1	-4	0	0	12	-7	19
1943	0	1	0	0	0	0	0	-37	-15	0	0	0	1	-52	53
1944	0	2	1	1	0	0	-2	-72	-10	-2	0	0	4	-86	90
1945	0	0	0	0	0	0	-11	-58	0	0	0	0	0	-69	69
1946	0	0	0	0	0	0	-7	0	0	0	0	0	0	-7	7
1947	0	0	0	0	0	0	0	0	0	0	-1	0	0	-1	1
1948	0	0	0	0	0	0	0	0	0	0	0	0	0	0	0
1949	0	1	0	1	0	0	0	0	0	0	0	0	2	0	2
1950	0	0	0	0	0	0	-1	-3	-1	0	0	0	0	-5	5
1951	0	0	0	0	0	0	-1	-9	-1	0	0	0	0	-11	11
1952	0	0	1	0	0	0	-3	0	0	0	0	0	1	-3	4
1953	0	2	0	0	0	0	0	0	0	0	0	0	2	0	2
1954	0	1	0	0	0	0	-12	-13	-1	-1	0	0	1	-27	28
1955	0	0	0	0	0	0	-1	-1	0	-2	0	0	0	-4	4
1956	0	0	0	0	0	0	0	0	0	0	0	0	0	0	0
1957	0	0	0	0	0	0	0	-6	-2	0	0	0	0	-8	8
1958	0	0	0	0	0	0	-1	0	0	0	0	0	0	-1	1
1959	0	0	0	0	0	0	0	0	0	0	0	0	0	0	0
1960	0	0	0	0	0	0	0	0	-1	0	0	0	0	-1	1
1961	0	0	0	0	0	0	-2	0	0	0	0	0	0	-2	2
1962	0	0	0	0	0	0	0	-1	0	0	0	0	0	-1	1
1963	0	1	0	0	0	0	0	0	0	0	-1	0	1	-1	2
1964	0	0	1	0	0	0	0	0	-1	-7	0	0	1	-8	9
1965	0	0	0	0	0	0	0	0	0	0	0	0	0	0	0
1966	0	0	3	4	0	0	0	-14	0	0	0	0	7	-14	21
1967	0	0	0	0	0	0	0	-3	0	0	0	0	0	-3	3
1968	0	0	0	0	0	0	0	0	-1	0	0	0	0	-1	1
1969	0	0	0	0	0	0	0	0	0	0	-1	0	0	-1	1
1970	0	0	0	0	0	0	0	0	0	0	0	0	0	0	0
1971	0	0	0	0	0	0	0	0	0	0	0	0	0	0	0
1972	0	0	0	0	0	0	0	-2	0	0	0	0	0	-2	2
1973	0	0	0	0	0	0	0	0	0	0	0	0	0	0	0
1974	0	0	0	0	0	0	0	0	0	0	0	0	0	0	0
1975	0	8	2	0	1	0	-1	0	0	0	0	0	11	-1	12
1976	3	12	8	0	0	0	0	0	0	0	0	0	23	0	23
1977	0	0	0	0	0	0	0	0	0	-2	0	0	0	-2	2
1978	0	0	0	0	0	1	0	0	-3	0	0	0	1	-3	4
1979	0	0	0	0	2	1	0	-3	0	0	0	0	3	-3	6
1980	0	0	0	0	0	0	0	-2	0	0	0	0	0	-2	2
1981	0	0	2	0	2	0	0	-1	0	0	0	0	4	-1	5
1982	0	0	0	0	0	0	0	0	-1	0	0	0	0	-1	1
1983	0	0	0	0	0	0	-1	-13	0	0	-4	0	0	-18	18
1984	1	0	0	0	0	0	-2	0	0	0	0	0	1	-2	3
1985	0	7	15	1	0	0	0	0	0	0	0	0	23	0	23
1986	1	50	0	0	3	0	0	-1	-7	0	0	0	54	-8	62
1987	1	0	0	0	0	0	0	-1	0	0	0	0	1	-1	2
1988	0	0	1	1	0	0	0	0	0	0	0	0	2	0	2
1989	0	0	0	0	0	0	0	0	0	0	0	0	0	0	0
1990	2	0	0	0	0	0	0	0	0	0	0	0	2	0	2
1991	0	0	0	0	0	0	0	0	0	0	0	0	0	0	0
1992	0	0	0	0	0	0	0	-3	0	0	0	0	0	-3	3
1993	0	0	0	0	0	0	0	-1	-2	0	0	0	0	-3	3
1994	0	0	0	0	0	0	0	0	0	0	0	0	0	0	0
1995	0	0	0	0	0	0	0	-1	0	0	0	0	0	-1	1
1996	0	0	0	0	0	0	0	0	0	0	0	0	0	0	0
1997	1	0	1	0	0	0	0	0	0	0	0	0	2	0	2
1998	0	0	0	0	0	0	0	0	0	0	0	0	0	0	0
1999	0	0	0	0	0	0	0	0	0	0	0	0	0	0	0
[truncated: 5,564 more rows]

## Sheet: BaYMV RNA1 HYT38
position	20_fwd	21_fwd	22_fwd	23_fwd	24_fwd	25_fwd	20_rev	21_rev	22_rev	23_rev	24_rev	25_rev	fwd_total	rev_total	total
1	0	26	14	1	1	2	-1	0	0	0	0	0	44	-1	45
2	3	8	3	4	5	0	0	0	0	0	0	0	23	0	23
3	1	7	1	1	1	3	0	-2	0	0	0	0	14	-2	16
4	1	11	2	0	1	0	0	0	0	0	0	0	15	0	15
5	2	4	8	0	0	0	0	0	0	0	0	0	14	0	14
6	0	12	1	0	0	0	0	0	0	0	0	0	13	0	13
7	14	4	0	0	0	0	0	0	0	0	0	0	18	0	18
8	1	0	0	0	0	0	0	-1	0	0	0	0	1	-1	2
9	0	0	0	0	0	0	0	0	0	0	0	0	0	0	0
10	0	0	0	0	0	0	0	0	0	0	0	0	0	0	0
11	0	0	0	0	0	0	0	0	0	0	0	0	0	0	0
12	0	0	0	0	0	0	0	0	0	0	0	0	0	0	0
13	0	0	0	0	0	0	0	0	0	0	0	0	0	0	0
14	0	0	0	0	0	0	0	0	0	0	0	0	0	0	0
15	0	0	0	0	0	0	0	0	0	0	0	0	0	0	0
16	0	0	0	0	0	0	0	0	0	0	0	0	0	0	0
17	0	0	0	0	0	0	0	0	0	0	0	0	0	0	0
18	0	0	0	0	0	0	0	0	0	0	0	0	0	0	0
19	0	0	0	0	0	0	0	0	0	0	0	0	0	0	0
20	0	0	0	0	0	0	0	0	0	0	0	0	0	0	0
21	0	0	0	0	0	0	0	0	0	0	0	0	0	0	0
22	0	0	0	0	0	0	0	0	0	0	0	0	0	0	0
23	0	0	0	0	0	0	0	0	0	0	0	0	0	0	0
24	0	0	0	0	0	0	0	0	0	0	0	0	0	0	0
25	0	1	2	2	4	21	-6	-1	0	0	0	-18	30	-25	55
26	0	2	4	0	28	0	0	-1	0	-1	-9	0	34	-11	45
27	1	3	0	11	0	0	-3	-22	-3	-44	-1	-3	15	-76	91
28	30	15	54	0	0	0	-6	0	-8	0	-5	-2	99	-21	120
29	1	58	8	2	2	1	-5	-28	-11	-2	-16	-10	72	-72	144
30	1	0	1	0	0	0	-1	-3	0	-2	-2	0	2	-8	10
31	1	0	12	3	0	0	-3	-2	-7	-1	-1	0	16	-14	30
32	2	431	21	12	0	0	0	0	-1	0	0	0	466	-1	467
33	8	1	0	0	0	0	0	-2	0	0	0	0	9	-2	11
34	3	0	0	0	0	0	-1	-1	0	0	0	0	3	-2	5
35	0	0	0	0	0	0	-3	0	0	0	0	0	0	-3	3
36	0	0	0	0	0	0	0	0	0	0	0	0	0	0	0
37	0	0	0	0	0	0	0	0	0	0	0	0	0	0	0
38	0	0	0	1	0	0	0	0	0	0	0	0	1	0	1
39	7	6	6	0	8	2	0	0	-3	-3	0	0	29	-6	35
40	1	0	0	0	2	0	0	0	-18	0	0	-3	3	-21	24
41	0	0	0	0	0	0	0	-1	0	0	-1	0	0	-2	2
42	0	8	1	4	0	0	-4	0	0	0	0	0	13	-4	17
43	0	0	9	2	0	0	0	0	0	0	0	0	11	0	11
44	0	5	0	0	0	0	0	-3	0	0	-1	0	5	-4	9
45	0	0	0	0	0	0	-29	-99	-1	-2	-14	-4	0	-149	149
46	0	0	0	0	1	0	-15	-13	-18	-5	-7	-1	1	-59	60
47	0	0	0	2	5	0	-10	-52	-29	-3	-30	-5	7	-129	136
48	0	1	0	0	0	0	-1	-16	-9	-3	-3	0	1	-32	33
49	1	11	4	0	0	0	-4	-3	-3	0	-1	0	16	-11	27
50	0	2	0	0	0	0	-1	-43	-33	-8	-3	0	2	-88	90
51	1	0	2	7	5	2	-20	-69	-17	-2	-1	-12	17	-121	138
52	3	13	24	37	1	24	0	-4	-7	-6	-3	0	102	-20	122
53	5	25	15	0	7	15	-4	-5	-14	-7	0	0	67	-30	97
54	9	37	2	11	27	8	-1	0	-2	0	0	0	94	-3	97
55	6	1	6	24	30	7	0	-4	0	0	-1	0	74	-5	79
56	0	9	17	14	11	2	-6	-1	0	0	0	0	53	-7	60
57	0	7	0	14	1	0	0	-2	0	0	0	0	22	-2	24
58	21	71	62	4	7	1	0	-1	0	0	0	0	166	-1	167
59	16	19	0	5	0	0	0	-1	0	0	-1	0	40	-2	42
60	31	9	7	2	0	0	0	-1	0	0	0	0	49	-1	50
61	3	5	1	0	0	0	0	-1	0	0	0	0	9	-1	10
62	0	0	0	0	1	0	0	0	0	0	0	0	1	0	1
63	0	0	0	0	0	0	0	0	0	0	0	0	0	0	0
64	0	0	0	0	0	0	0	0	0	0	0	0	0	0	0
65	0	0	0	0	0	0	0	0	0	0	0	0	0	0	0
66	0	0	0	0	0	0	0	0	0	0	0	0	0	0	0
67	0	0	0	0	0	0	0	0	0	0	0	0	0	0	0
68	0	0	0	0	0	0	0	0	0	0	0	0	0	0	0
69	0	0	0	0	0	0	0	0	0	0	0	0	0	0	0
70	0	0	0	0	0	0	0	0	0	0	0	0	0	0	0
71	0	0	0	0	0	0	0	0	0	0	0	0	0	0	0
72	0	0	0	0	0	0	0	0	0	0	0	0	0	0	0
73	0	0	0	0	0	0	0	0	0	0	0	0	0	0	0
74	0	0	0	0	0	0	0	0	0	0	0	0	0	0	0
75	0	0	0	0	0	0	0	0	0	0	0	0	0	0	0
76	0	0	0	0	0	0	0	0	0	0	0	0	0	0	0
77	0	0	0	0	0	0	0	0	0	0	0	0	0	0	0
78	0	1	0	0	0	0	0	0	0	0	0	0	1	0	1
79	0	0	0	0	0	0	0	0	0	0	0	0	0	0	0
80	0	0	0	0	0	0	0	0	0	0	0	0	0	0	0
81	0	0	0	0	0	0	0	0	0	0	0	0	0	0	0
82	0	0	0	0	0	0	0	-1	0	0	0	0	0	-1	1
83	0	0	0	0	0	0	0	-1	0	0	0	0	0	-1	1
84	0	0	0	0	0	0	-1	0	0	-1	0	0	0	-2	2
85	0	0	0	0	0	0	0	0	0	0	0	0	0	0	0
86	0	0	0	0	0	1	0	0	0	-2	0	0	1	-2	3
87	0	2	0	0	2	0	-1	0	-7	0	-1	-1	4	-10	14
88	0	0	0	1	0	0	0	-12	-1	0	-3	0	1	-16	17
89	0	0	0	0	0	0	-4	0	0	0	0	0	0	-4	4
90	0	4	0	0	1	0	0	0	0	0	0	-3	5	-3	8
91	2	3	0	0	0	0	0	-4	0	0	-2	0	5	-6	11
92	0	0	0	1	0	0	0	-6	0	0	0	0	1	-6	7
93	0	0	0	0	0	0	0	0	0	0	0	0	0	0	0
94	0	0	1	0	0	0	0	0	-1	0	0	0	1	-1	2
95	0	0	0	0	0	1	0	0	0	0	0	0	1	0	1
96	0	0	0	0	0	0	0	0	0	0	0	0	0	0	0
97	0	0	0	0	0	0	0	0	0	0	0	0	0	0	0
98	0	0	1	0	0	0	0	0	0	0	0	0	1	0	1
99	0	0	0	0	0	0	0	0	0	0	0	0	0	0	0
100	0	0	0	0	0	0	0	0	0	0	0	0	0	0	0
101	0	0	0	0	0	0	0	0	-1	0	0	0	0	-1	1
102	0	1	0	0	0	0	0	0	0	0	0	0	1	0	1
103	0	0	0	0	0	0	0	0	0	0	0	0	0	0	0
104	0	0	0	0	0	0	0	0	0	0	0	0	0	0	0
105	0	1	0	0	0	0	0	0	0	0	0	0	1	0	1
106	0	0	0	0	0	0	0	0	0	0	0	0	0	0	0
107	0	0	0	0	0	1	0	-1	-1	0	0	0	1	-2	3
108	0	0	0	0	0	0	0	-1	0	0	-1	0	0	-2	2
109	0	0	0	0	0	1	-6	0	-1	-4	-1	0	1	-12	13
110	0	0	0	0	0	0	0	0	0	0	-1	0	0	-1	1
111	0	4	0	0	0	0	0	-3	0	0	0	0	4	-3	7
112	1	0	2	0	0	0	0	0	0	0	0	0	3	0	3
113	0	0	0	0	0	0	0	0	0	0	-2	0	0	-2	2
114	0	0	0	0	3	0	0	0	0	0	0	0	3	0	3
115	0	0	0	0	0	0	0	0	-2	0	0	0	0	-2	2
116	1	0	1	0	0	0	0	0	-4	-2	-8	0	2	-14	16
117	0	0	0	1	0	0	0	0	0	-2	0	-3	1	-5	6
118	0	1	1	0	0	0	0	0	-3	0	0	0	2	-3	5
119	0	1	0	0	0	0	0	0	0	0	0	0	1	0	1
120	3	1	4	0	0	0	0	0	0	0	0	0	8	0	8
121	0	0	0	0	0	0	0	0	0	0	0	0	0	0	0
122	0	0	0	0	0	0	0	0	0	0	0	0	0	0	0
123	0	0	0	0	0	0	0	0	0	0	0	0	0	0	0
124	0	0	0	0	0	1	0	0	0	0	0	0	1	0	1
125	0	0	0	0	0	0	0	0	0	0	0	0	0	0	0
126	0	0	0	0	0	0	0	0	0	0	0	0	0	0	0
127	0	0	0	0	0	0	0	0	0	0	0	0	0	0	0
128	0	0	0	0	0	0	0	0	0	0	0	0	0	0	0
129	0	0	0	0	0	0	0	-1	0	0	0	0	0	-1	1
130	0	0	0	0	0	0	0	0	0	0	0	0	0	0	0
131	0	0	0	0	0	0	0	0	0	0	0	0	0	0	0
132	0	0	0	0	0	0	0	0	0	0	0	0	0	0	0
133	0	0	0	0	0	0	0	0	0	0	0	0	0	0	0
134	1	0	0	0	0	0	0	0	0	0	0	0	1	0	1
135	0	0	0	0	0	0	0	0	0	0	0	0	0	0	0
136	0	0	0	0	0	0	0	0	0	0	0	0	0	0	0
137	0	0	0	0	0	0	0	0	0	0	0	0	0	0	0
138	0	0	0	0	0	0	0	0	0	0	0	0	0	0	0
139	0	11	5	0	0	0	0	0	0	0	0	0	16	0	16
140	6	1	0	0	0	0	0	0	0	-1	0	0	7	-1	8
141	1	0	0	0	0	0	-5	-1	-3	0	0	0	1	-9	10
142	0	1	0	0	0	0	0	0	0	0	0	0	1	0	1
143	0	0	0	0	0	0	0	0	0	0	0	0	0	0	0
144	0	0	0	0	0	0	-1	-6	0	0	-2	-2	0	-11	11
145	0	0	0	0	0	0	0	0	0	0	0	0	0	0	0
146	0	0	0	0	0	0	0	0	0	0	-1	-2	0	-3	3
147	0	0	0	0	0	0	-1	-1	-2	0	-9	0	0	-13	13
148	0	2	0	0	0	0	0	-17	-11	-9	0	0	2	-37	39
149	6	0	3	1	0	1	-5	-19	-42	0	-8	-2	11	-76	87
150	0	0	0	0	0	0	-1	-7	0	0	0	0	0	-8	8
151	0	0	0	0	0	0	0	-1	0	0	0	0	0	-1	1
152	0	0	0	0	1	0	0	0	0	0	0	0	1	0	1
153	0	0	0	0	0	0	-1	0	-1	0	-1	-1	0	-4	4
154	0	0	0	0	0	0	0	-1	0	0	0	0	0	-1	1
155	3	0	0	0	1	12	0	0	-1	0	0	0	16	-1	17
156	0	0	0	0	1	0	0	-2	0	0	0	0	1	-2	3
157	0	0	0	0	0	0	0	-1	0	0	0	0	0	-1	1
158	0	0	1	0	0	2	-2	0	0	0	0	0	3	-2	5
159	0	4	0	0	0	0	0	0	0	0	0	0	4	0	4
160	2	0	1	0	1	0	0	-1	-2	0	0	0	4	-3	7
161	0	0	1	0	0	0	-1	-9	0	-3	0	0	1	-13	14
162	0	3	2	0	0	0	0	0	0	0	0	0	5	0	5
163	1	2	1	0	0	0	0	0	0	0	0	0	4	0	4
164	1	1	0	0	10	0	-1	0	0	0	0	0	12	-1	13
165	0	1	0	1	0	0	0	0	0	0	0	0	2	0	2
166	0	0	0	0	0	0	0	0	0	0	0	0	0	0	0
167	0	2	0	0	0	0	0	0	0	0	0	0	2	0	2
168	0	0	0	0	0	0	0	0	0	0	0	0	0	0	0
169	0	0	0	0	0	0	0	0	0	0	0	0	0	0	0
170	0	0	0	0	0	0	0	0	0	0	0	0	0	0	0
171	0	0	0	0	0	0	0	-8	0	0	0	0	0	-8	8
172	0	0	0	0	0	0	-4	0	0	0	0	0	0	-4	4
173	0	6	0	0	0	0	0	0	0	0	0	0	6	0	6
174	0	0	0	0	0	0	0	0	0	0	0	0	0	0	0
175	0	0	1	0	0	0	0	0	0	0	0	0	1	0	1
176	0	2	0	0	0	0	0	-2	0	0	0	0	2	-2	4
177	0	0	0	0	0	0	0	0	0	0	0	0	0	0	0
178	0	0	0	0	0	0	0	0	0	0	0	0	0	0	0
179	0	0	0	0	0	0	0	0	0	0	0	0	0	0	0
180	0	0	0	0	0	0	0	0	0	0	0	0	0	0	0
181	0	0	0	0	0	0	0	0	0	0	0	0	0	0	0
182	0	0	0	0	0	1	0	0	0	0	0	0	1	0	1
183	0	0	4	0	2	3	0	0	0	0	-1	0	9	-1	10
184	1	0	0	0	0	0	0	-1	-5	-1	0	0	1	-7	8
185	0	0	0	1	1	6	0	0	-2	0	0	0	8	-2	10
186	0	0	5	3	9	0	0	-4	0	0	0	0	17	-4	21
187	1	2	8	0	0	0	0	0	0	0	0	0	11	0	11
188	2	17	55	0	0	0	0	0	0	0	0	0	74	0	74
189	2	74	5	0	0	0	0	0	0	0	0	0	81	0	81
190	2	0	0	1	0	0	0	0	0	0	0	0	3	0	3
191	1	0	0	0	0	0	0	-1	0	0	0	0	1	-1	2
192	0	0	0	0	0	0	0	0	0	0	0	0	0	0	0
193	0	0	0	0	0	0	0	0	0	0	0	0	0	0	0
194	0	0	0	0	0	0	0	0	0	0	0	0	0	0	0
195	0	0	0	0	0	0	0	0	0	0	0	0	0	0	0
196	1	5	2	0	0	0	0	0	0	0	0	0	8	0	8
197	0	0	0	0	0	0	0	0	0	0	0	0	0	0	0
198	0	0	0	0	0	0	0	0	0	0	0	0	0	0	0
199	0	0	0	0	0	0	0	-4	0	0	0	0	0	-4	4
200	0	0	0	0	0	0	0	0	0	0	0	0	0	0	0
201	0	0	0	0	0	0	0	0	0	0	0	0	0	0	0
202	0	0	0	0	0	0	-1	-1	0	0	0	0	0	-2	2
203	0	0	0	0	0	0	-1	-3	-6	0	-1	0	0	-11	11
204	0	0	0	0	0	0	0	0	0	0	0	0	0	0	0
205	0	0	0	0	0	0	0	0	0	0	0	0	0	0	0
206	0	0	0	0	0	0	0	0	0	0	0	0	0	0	0
207	0	0	0	0	0	0	0	-1	0	0	0	0	0	-1	1
208	0	0	0	0	0	0	0	0	0	0	0	0	0	0	0
209	0	1	1	0	0	0	0	0	0	0	0	0	2	0	2
210	0	0	0	0	0	0	0	0	-1	0	0	0	0	-1	1
211	0	0	0	0	0	0	0	0	0	0	-1	0	0	-1	1
212	0	0	0	0	0	0	0	0	-4	0	-1	0	0	-5	5
213	0	0	0	0	0	0	0	-22	-30	-3	-3	-2	0	-60	60
214	0	0	0	0	0	0	-2	-119	-24	-5	-1	-1	0	-152	152
215	0	0	0	0	0	0	-1	-8	0	0	-1	0	0	-10	10
216	0	0	0	0	0	0	0	-1	0	0	0	0	0	-1	1
217	1	0	0	0	1	0	0	0	0	0	0	0	2	0	2
218	0	0	0	0	0	0	0	-2	-1	0	-1	-1	0	-5	5
219	0	0	2	1	0	0	0	0	0	0	0	0	3	0	3
220	0	0	0	0	0	0	0	-3	0	0	0	0	0	-3	3
221	0	0	0	0	0	0	-6	-7	-3	0	0	0	0	-16	16
222	0	2	2	0	0	0	-8	-65	-6	0	0	0	4	-79	83
223	0	2	0	0	0	0	-8	-14	0	0	0	0	2	-22	24
224	0	0	2	0	0	0	-1	0	0	0	0	0	2	-1	3
225	1	2	0	0	0	1	0	0	0	0	0	0	4	0	4
226	0	0	1	2	10	0	0	0	0	0	0	0	13	0	13
227	0	1	9	15	0	0	0	0	0	0	0	0	25	0	25
228	0	3	130	0	0	2	0	0	0	0	0	0	135	0	135
229	0	2	0	0	3	0	0	0	0	0	0	0	5	0	5
230	1	0	0	0	0	0	0	0	0	0	0	0	1	0	1
231	0	0	0	0	0	0	0	0	0	0	0	0	0	0	0
232	0	1	0	1	1	0	0	0	0	0	0	0	3	0	3
233	0	0	0	0	0	0	0	0	0	0	0	0	0	0	0
234	0	5	6	0	0	0	0	0	0	0	0	0	11	0	11
235	0	0	0	0	0	0	0	0	0	0	0	0	0	0	0
236	3	0	0	1	0	0	0	0	0	0	0	0	4	0	4
237	0	0	2	0	1	0	0	0	0	0	0	0	3	0	3
238	0	1	0	0	0	1	0	0	0	0	0	0	2	0	2
239	1	0	0	0	0	0	0	0	0	0	0	0	1	0	1
240	0	0	0	0	0	0	0	-3	0	0	-2	-1	0	-6	6
241	0	0	0	0	0	0	0	0	0	0	0	0	0	0	0
242	0	0	0	0	0	0	0	0	-7	0	0	0	0	-7	7
243	0	0	0	0	0	0	0	-13	-5	-1	0	-1	0	-20	20
244	0	0	1	0	0	0	0	-1	0	0	-3	0	1	-4	5
245	0	0	0	0	0	0	0	0	0	-1	0	0	0	-1	1
246	1	0	0	0	0	0	0	0	0	-4	0	-2	1	-6	7
247	0	0	0	0	0	0	0	0	0	0	0	0	0	0	0
248	0	0	0	0	0	0	0	-1	-1	-1	-7	-1	0	-11	11
249	0	0	0	0	0	0	0	0	0	-2	0	0	0	-2	2
250	0	0	0	0	0	0	-1	-2	0	0	0	0	0	-3	3
251	0	0	0	0	0	0	-7	-19	0	-4	-1	-5	0	-36	36
252	0	0	0	0	0	0	-2	0	-1	0	-1	0	0	-4	4
253	2	1	0	0	0	0	0	0	0	0	0	0	3	0	3
254	0	0	0	0	0	0	-1	0	0	0	0	0	0	-1	1
255	0	0	0	0	0	0	0	0	0	0	0	0	0	0	0
256	0	0	0	0	0	0	0	0	-1	0	0	0	0	-1	1
257	0	0	0	0	0	0	0	0	0	0	0	0	0	0	0
258	0	0	0	1	0	0	0	0	0	0	0	0	1	0	1
259	0	0	0	0	0	0	0	0	0	0	0	0	0	0	0
260	0	0	0	0	0	0	0	0	0	0	0	0	0	0	0
261	0	0	0	0	0	0	0	0	0	0	0	0	0	0	0
262	0	0	0	0	0	0	0	0	0	0	0	0	0	0	0
263	0	0	0	0	0	0	0	0	0	0	0	0	0	0	0
264	0	0	0	0	0	0	0	0	0	0	0	0	0	0	0
265	0	0	0	0	0	0	0	0	0	0	0	0	0	0	0
266	0	1	1	0	0	0	0	0	0	0	0	0	2	0	2
267	0	2	0	0	0	0	0	0	-1	0	0	0	2	-1	3
268	0	0	0	0	0	0	0	0	0	0	0	0	0	0	0
269	0	0	3	0	0	0	0	0	0	0	0	0	3	0	3
270	0	1	1	0	0	0	0	0	0	0	0	0	2	0	2
271	3	0	0	0	0	0	0	0	0	0	0	0	3	0	3
272	0	0	0	0	0	0	0	0	0	0	0	0	0	0	0
273	0	0	0	0	0	0	0	0	0	0	0	0	0	0	0
274	0	0	0	0	0	0	0	0	0	0	0	0	0	0	0
275	0	0	0	0	0	0	0	0	0	0	0	0	0	0	0
276	0	0	0	0	0	0	0	-10	-3	-3	0	0	0	-16	16
277	0	0	0	0	0	0	-2	0	0	0	0	0	0	-2	2
278	0	1	0	0	0	0	0	-3	-1	0	0	0	1	-4	5
279	0	0	1	0	0	0	0	0	0	0	0	-1	1	-1	2
280	0	9	1	0	0	0	0	0	0	0	0	0	10	0	10
281	3	1	0	0	0	2	0	0	0	0	0	0	6	0	6
282	0	2	0	0	0	0	0	0	-1	0	0	0	2	-1	3
283	0	0	0	0	0	0	0	-1	0	0	-1	0	0	-2	2
284	0	0	1	0	1	0	0	0	0	0	0	0	2	0	2
285	0	0	0	3	0	0	0	0	0	0	0	0	3	0	3
286	0	0	2	0	0	0	0	-1	0	0	0	0	2	-1	3
287	0	3	0	0	0	0	-8	-1	-1	0	0	0	3	-10	13
288	0	0	0	0	0	2	0	-1	-2	0	0	0	2	-3	5
289	0	0	0	0	0	0	0	-8	0	0	0	0	0	-8	8
290	0	0	0	1	0	0	0	0	-2	0	0	0	1	-2	3
291	0	6	10	0	0	0	0	0	0	0	0	0	16	0	16
292	0	30	8	0	0	0	0	0	0	0	-1	-1	38	-2	40
293	2	1	0	0	0	0	0	0	-1	0	-9	-2	3	-12	15
294	0	0	2	0	0	0	0	-2	-5	-2	-4	0	2	-13	15
295	0	0	0	0	0	0	-1	-5	-15	0	0	-8	0	-29	29
296	0	0	1	0	0	3	-1	-30	-2	-1	-14	0	4	-48	52
297	0	0	1	0	7	0	-8	-155	0	-25	0	-1	8	-189	197
298	0	0	0	8	0	3	0	-1	-8	0	0	0	11	-9	20
299	1	0	4	0	0	0	0	-5	0	0	0	0	5	-5	10
300	0	27	1	1	0	1	0	-1	-2	0	0	0	30	-3	33
301	2	0	1	0	1	2	-5	-9	-35	-3	-2	0	6	-54	60
302	0	2	2	3	0	0	-1	-36	-1	0	-3	-1	7	-42	49
303	2	9	3	2	2	0	0	0	0	0	0	0	18	0	18
304	3	7	2	2	0	0	0	-1	0	0	0	0	14	-1	15
305	1	0	2	0	1	0	0	0	0	0	0	0	4	0	4
306	1	33	1	1	1	1	0	0	-1	0	0	0	38	-1	39
307	1	0	0	0	0	1	0	0	0	0	0	0	2	0	2
308	0	1	2	0	2	6	0	0	0	0	0	0	11	0	11
309	5	22	16	3	30	4	0	0	0	0	-1	0	80	-1	81
310	0	1	0	3	0	0	0	0	0	0	0	0	4	0	4
311	0	3	0	0	0	0	0	0	0	0	0	0	3	0	3
312	1	6	2	0	0	0	0	-2	0	0	-2	0	9	-4	13
313	0	0	0	0	0	0	0	0	0	0	0	0	0	0	0
314	0	0	0	0	0	0	0	0	0	0	0	0	0	0	0
315	1	6	0	0	0	1	0	0	0	0	0	0	8	0	8
316	1	5	1	0	0	0	0	0	0	0	0	0	7	0	7
317	0	3	91	3	3	0	0	0	0	0	0	0	100	0	100
318	0	1	0	0	0	0	0	0	-9	0	0	0	1	-9	10
319	0	0	0	0	0	0	0	0	0	0	0	0	0	0	0
320	0	0	0	0	0	0	-2	-33	-1	-1	-7	0	0	-44	44
321	0	0	0	0	0	0	-5	-1	-1	-3	0	0	0	-10	10
322	2	14	0	0	47	0	0	0	0	0	0	0	63	0	63
323	1	0	0	1	0	0	0	0	0	0	0	0	2	0	2
324	0	0	2	0	0	0	0	0	0	0	0	0	2	0	2
325	0	0	0	0	0	1	0	-1	0	0	0	0	1	-1	2
326	0	0	0	0	1	0	0	0	0	0	0	0	1	0	1
327	0	4	1	0	0	0	0	0	0	0	0	0	5	0	5
328	0	0	2	1	0	0	0	-1	0	0	0	0	3	-1	4
329	0	0	1	0	0	2	0	0	0	0	0	0	3	0	3
330	0	6	0	0	1	0	0	-3	0	0	0	0	7	-3	10
331	0	1	1	0	1	0	0	-1	0	0	0	0	3	-1	4
332	0	7	23	1	0	0	0	0	0	0	0	0	31	0	31
333	0	105	4	3	0	0	0	-1	-1	0	0	0	112	-2	114
334	3	2	4	0	0	0	0	0	0	0	0	0	9	0	9
335	0	1	0	0	1	0	0	0	0	0	0	0	2	0	2
336	0	0	4	0	0	0	0	0	0	0	0	0	4	0	4
337	0	2	0	0	0	1	0	0	0	0	0	0	3	0	3
338	0	3	0	0	0	0	0	0	0	0	0	0	3	0	3
339	0	2	0	0	2	0	0	0	0	0	0	0	4	0	4
340	0	0	0	2	0	0	0	0	0	0	0	0	2	0	2
341	0	0	0	0	0	0	0	0	0	0	0	0	0	0	0
342	0	0	0	0	0	0	0	-1	0	0	0	0	0	-1	1
343	0	0	0	0	0	0	0	0	0	0	0	0	0	0	0
344	0	0	0	0	0	0	0	0	0	0	0	0	0	0	0
345	0	2	1	3	2	1	0	0	0	0	0	0	9	0	9
346	0	0	0	1	10	19	0	0	0	0	0	0	30	0	30
347	0	0	0	1	2	1	0	0	0	0	0	0	4	0	4
348	0	0	0	1	0	0	0	0	0	0	0	0	1	0	1
349	0	14	17	3	0	1	0	0	0	0	0	0	35	0	35
350	3	19	4	0	0	2	0	0	0	0	0	0	28	0	28
351	0	2	0	0	1	0	0	0	-1	0	0	0	3	-1	4
352	4	1	0	1	1	0	0	0	0	0	0	0	7	0	7
353	0	1	8	0	0	0	0	0	0	0	0	0	9	0	9
354	0	8	0	0	0	0	0	0	0	0	0	0	8	0	8
355	0	0	0	0	1	0	0	0	0	0	0	0	1	0	1
356	0	0	4	0	0	0	0	0	0	0	0	0	4	0	4
357	0	1	0	0	0	0	0	0	0	0	0	0	1	0	1
358	0	1	1	0	0	0	0	0	0	0	0	0	2	0	2
359	0	0	0	0	0	0	0	0	0	0	0	0	0	0	0
360	0	0	0	0	0	0	0	0	0	0	0	0	0	0	0
361	0	0	0	0	0	0	0	0	0	0	0	0	0	0	0
362	0	0	0	0	0	0	0	0	0	0	0	0	0	0	0
363	0	0	0	0	0	0	0	0	0	0	0	0	0	0	0
364	0	0	0	0	0	0	0	0	0	0	0	0	0	0	0
365	0	0	0	0	0	0	0	0	-1	0	0	-1	0	-2	2
366	0	0	0	0	0	0	0	-12	0	0	-2	0	0	-14	14
367	0	0	0	0	0	0	0	0	0	0	0	0	0	0	0
368	0	0	0	0	0	0	0	0	0	0	0	0	0	0	0
369	0	1	4	0	0	0	0	0	0	0	0	0	5	0	5
370	0	0	0	0	0	0	0	0	0	0	0	0	0	0	0
371	3	0	0	1	3	0	0	0	0	0	0	0	7	0	7
372	0	0	0	0	0	0	-2	0	0	0	0	0	0	-2	2
373	0	0	0	0	0	0	0	0	0	0	0	0	0	0	0
374	0	0	0	0	0	1	0	0	0	0	0	0	1	0	1
375	0	0	0	0	0	0	0	0	-1	0	0	0	0	-1	1
376	0	0	0	1	0	0	0	-1	0	0	0	0	1	-1	2
377	0	0	0	0	0	0	0	0	0	0	0	0	0	0	0
378	0	12	5	2	0	0	0	0	0	0	0	0	19	0	19
379	1	7	2	1	2	0	0	0	0	0	0	0	13	0	13
380	0	8	10	2	0	0	0	0	-3	0	0	0	20	-3	23
381	3	3	14	0	0	10	0	0	0	0	0	0	30	0	30
382	0	3	1	0	33	17	0	0	0	0	0	0	54	0	54
383	1	0	2	7	6	0	0	0	0	0	0	0	16	0	16
384	0	5	27	9	0	1	0	0	0	0	0	0	42	0	42
385	7	1501	55	1	17	0	0	0	0	0	0	0	1580	0	1580
386	24	29	1	2	7	13	0	0	0	0	0	0	76	0	76
387	5	0	6	0	14	11	0	0	0	0	0	0	36	0	36
388	0	77	4	6	13	2	0	0	-1	0	0	0	102	-1	103
389	2	6	41	13	3	0	0	0	0	0	0	0	65	0	65
390	3	4	8	1	0	0	0	-1	-1	0	0	0	16	-2	18
391	1	28	5	2	1	3	0	0	0	0	0	0	40	0	40
392	8	0	0	0	0	0	0	0	0	0	0	0	8	0	8
393	0	0	0	0	0	0	0	0	0	0	0	0	0	0	0
394	0	0	0	4	0	0	0	0	0	0	0	0	4	0	4
395	0	0	0	0	0	0	0	0	0	0	0	-1	0	-1	1
396	0	0	0	0	0	0	0	-1	0	0	0	0	0	-1	1
397	0	0	0	0	0	0	0	0	0	0	-2	0	0	-2	2
398	0	0	1	0	0	2	0	0	-1	-4	-1	0	3	-6	9
399	0	0	0	0	0	0	0	-11	-25	-2	-1	0	0	-39	39
400	0	1	0	0	0	0	0	-34	-4	-1	-5	0	1	-44	45
401	0	0	1	0	2	0	-1	-11	-368	-1	-4	0	3	-385	388
402	1	2	6	2	2	4	-2	-5	0	-1	0	0	17	-8	25
403	0	1	6	0	7	5	0	-1	-3	0	0	0	19	-4	23
404	0	2	41	0	3	0	0	-1	0	0	0	0	46	-1	47
405	0	15	1	0	3	0	0	-1	0	0	0	0	19	-1	20
406	10	5	11	3	17	2	0	0	0	0	0	0	48	0	48
407	0	0	8	5	3	1	0	-1	0	0	0	0	17	-1	18
408	1	3	1	0	1	0	0	0	0	0	0	0	6	0	6
409	1	5	2	1	0	0	0	0	0	0	0	0	9	0	9
410	0	5	2	1	0	0	0	0	0	0	0	0	8	0	8
411	13	55	1	0	0	1	0	0	-1	0	0	0	70	-1	71
412	2	0	2	6	0	0	0	-2	0	0	0	0	10	-2	12
413	0	0	0	0	0	0	0	0	0	0	0	0	0	0	0
414	0	0	1	0	0	0	0	0	0	0	0	0	1	0	1
415	0	0	0	0	0	0	0	0	0	0	0	0	0	0	0
416	0	2	2	0	0	0	0	-1	0	0	0	0	4	-1	5
417	0	2	0	0	0	0	0	0	0	0	0	0	2	0	2
418	0	0	0	0	0	0	0	-1	0	0	0	0	0	-1	1
419	0	0	0	0	0	0	0	0	0	0	-1	0	0	-1	1
420	1	5	0	0	0	0	0	0	0	0	0	0	6	0	6
421	0	0	2	1	0	0	0	0	0	0	0	0	3	0	3
422	0	2	9	3	1	3	0	0	0	0	0	0	18	0	18
423	0	1	0	0	4	0	0	0	0	0	0	0	5	0	5
424	2	3	9	7	0	0	0	0	-2	0	0	0	21	-2	23
425	0	2	44	0	0	1	0	-2	-3	0	-1	0	47	-6	53
426	0	12	0	1	4	0	0	-1	0	0	-1	-1	17	-3	20
427	4	3	0	1	0	0	0	0	0	0	0	0	8	0	8
428	0	2	2	0	0	1	0	0	0	0	-1	0	5	-1	6
429	2	9	0	0	1	4	0	0	0	0	0	0	16	0	16
430	3	0	0	2	4	1	0	0	0	0	0	0	10	0	10
431	0	0	3	0	2	0	0	0	0	0	0	0	5	0	5
432	0	54	23	0	0	0	0	0	0	0	0	0	77	0	77
433	2	52	10	0	0	1	0	0	0	0	0	0	65	0	65
434	1	1	0	0	0	0	0	0	0	0	0	0	2	0	2
435	0	0	0	0	0	0	0	0	0	0	0	0	0	0	0
436	0	2	0	0	0	0	0	0	0	0	0	0	2	0	2
437	0	0	0	0	0	0	0	0	0	0	0	0	0	0	0
438	0	0	0	0	0	0	0	0	0	0	0	0	0	0	0
439	0	0	1	0	0	0	0	0	0	0	0	0	1	0	1
440	0	0	0	0	0	0	0	0	0	0	0	0	0	0	0
441	0	0	2	0	0	0	0	0	0	0	0	0	2	0	2
442	0	0	0	0	0	0	0	0	0	0	0	0	0	0	0
443	0	0	0	0	0	0	0	0	0	0	0	0	0	0	0
444	0	0	0	1	0	0	0	0	0	0	-5	0	1	-5	6
445	0	0	0	0	0	0	0	0	0	0	0	0	0	0	0
446	0	0	0	0	0	1	0	0	0	0	0	0	1	0	1
447	0	0	0	0	2	0	0	0	-1	-1	0	0	2	-2	4
448	0	0	0	1	0	0	0	0	0	0	0	0	1	0	1
449	0	0	6	0	0	0	0	0	0	0	0	0	6	0	6
450	0	3	0	0	0	0	0	-3	-4	-1	0	0	3	-8	11
451	0	1	0	0	0	0	0	-24	-13	0	-1	0	1	-38	39
452	0	0	1	0	0	0	0	-2	0	0	0	0	1	-2	3
453	1	22	0	0	0	0	0	0	0	0	0	0	23	0	23
454	1	0	0	0	0	0	0	0	0	0	0	0	1	0	1
455	0	0	0	0	0	0	0	0	0	0	0	0	0	0	0
456	0	0	0	0	0	0	0	0	0	0	0	0	0	0	0
457	0	0	0	0	0	1	0	0	0	0	0	0	1	0	1
458	0	2	6	2	0	1	0	0	-1	0	0	0	11	-1	12
459	0	4	0	0	3	2	0	-1	0	0	0	0	9	-1	10
460	0	3	1	12	3	4	0	0	0	0	0	0	23	0	23
461	3	6	0	0	0	0	0	0	0	0	0	0	9	0	9
462	0	0	0	0	0	0	0	0	0	0	0	0	0	0	0
463	0	0	0	0	0	0	0	0	0	0	0	0	0	0	0
464	0	0	0	0	1	0	0	-1	0	0	0	0	1	-1	2
465	0	0	0	0	2	1	0	0	0	0	0	0	3	0	3
466	0	1	5	1	0	1	0	0	-156	-1	0	0	8	-157	165
467	1	6	14	0	3	2	0	-4	0	0	0	0	26	-4	30
468	0	0	0	0	0	0	-6	0	0	0	0	0	0	-6	6
469	1	11	0	0	2	0	0	0	0	0	0	0	14	0	14
470	2	3	4	5	0	0	0	0	0	0	0	0	14	0	14
471	10	37	43	0	3	1	0	0	0	0	0	0	94	0	94
472	6	15	3	0	3	1	0	0	0	0	0	0	28	0	28
473	5	0	1	0	0	1	0	0	0	0	0	0	7	0	7
474	0	0	3	0	2	2	0	0	0	0	0	0	7	0	7
475	0	1	1	3	1	3	0	0	0	0	0	0	9	0	9
476	0	13	4	0	2	0	0	0	0	0	0	0	19	0	19
477	0	1	1	3	0	0	0	0	0	0	0	0	5	0	5
478	4	7	3	0	0	1	0	0	0	0	0	0	15	0	15
479	0	2	0	0	0	0	0	0	0	0	0	0	2	0	2
480	0	0	0	0	0	0	0	0	0	0	0	0	0	0	0
481	0	1	0	1	2	0	0	0	0	0	0	0	4	0	4
482	1	15	48	6	32	3	0	0	0	0	0	0	105	0	105
483	0	0	0	0	1	0	0	0	0	0	0	0	1	0	1
484	1	0	0	0	0	0	0	0	0	0	0	0	1	0	1
485	0	0	0	0	0	0	0	0	0	0	0	0	0	0	0
486	0	0	0	0	0	0	0	0	0	0	0	0	0	0	0
487	0	0	0	1	36	52	0	0	0	0	0	0	89	0	89
488	0	0	0	3	5	1	0	0	0	0	0	0	9	0	9
489	0	0	4	1	4	0	0	-1	0	0	0	0	9	-1	10
490	0	33	10	8	3	1	0	0	0	0	0	0	55	0	55
491	9	54	15	3	6	6	-1	-36	0	-3	0	0	93	-40	133
492	19	63	21	29	287	1	0	0	-8	0	0	0	420	-8	428
493	3	0	21	4	0	1	0	-3	0	0	0	0	29	-3	32
494	5	9	12	0	2	5	-22	-14	-3	0	0	0	33	-39	72
495	1	83	1	0	62	10	0	0	0	0	0	0	157	0	157
496	7	3	0	3	7	5	-1	-1	0	0	0	0	25	-2	27
497	3	10	25	3	8	0	0	0	0	0	0	0	49	0	49
498	12	143	3	9	0	25	0	0	0	0	0	0	192	0	192
499	8	18	4	1	7	0	0	0	0	0	0	0	38	0	38
500	0	13	8	9	0	2	0	0	0	0	0	0	32	0	32
501	12	1	14	3	6	4	0	0	0	0	0	0	40	0	40
502	3	2	22	1	8	1	0	0	0	0	0	0	37	0	37
503	52	15	7	1	1	2	0	0	0	0	0	0	78	0	78
504	8	13	1	0	3	0	0	0	0	0	0	0	25	0	25
505	6	9	1	4	3	0	0	0	0	0	0	0	23	0	23
506	0	0	0	0	0	0	0	0	0	0	0	0	0	0	0
507	0	0	0	0	0	0	0	0	0	0	0	0	0	0	0
508	0	0	0	0	0	0	0	0	0	0	0	0	0	0	0
509	0	0	0	0	0	0	0	0	0	0	0	0	0	0	0
510	0	0	1	0	0	0	0	0	0	0	0	0	1	0	1
511	0	0	0	0	0	0	0	0	0	0	0	0	0	0	0
512	0	0	0	0	0	0	0	0	0	0	0	0	0	0	0
513	0	0	0	0	0	0	0	0	0	0	0	0	0	0	0
514	0	0	0	0	0	0	0	0	0	0	0	0	0	0	0
515	0	0	0	0	0	0	0	0	0	0	0	0	0	0	0
516	0	0	0	0	0	0	0	0	0	0	0	0	0	0	0
517	0	0	0	0	0	0	0	0	0	0	0	0	0	0	0
518	1	1	1	0	0	0	0	0	0	0	0	0	3	0	3
519	0	1	0	0	0	0	0	0	0	0	0	0	1	0	1
520	0	0	0	0	0	0	0	0	0	0	0	0	0	0	0
521	0	0	2	0	0	0	0	0	0	0	0	0	2	0	2
522	0	0	0	0	0	0	0	0	0	0	0	0	0	0	0
523	0	0	1	0	0	0	0	0	0	0	0	0	1	0	1
524	0	1	3	0	0	0	0	0	0	0	0	0	4	0	4
525	0	0	0	0	0	0	0	0	0	0	0	0	0	0	0
526	0	0	0	0	0	0	0	-2	0	0	0	0	0	-2	2
527	0	0	0	0	0	0	0	0	0	0	0	0	0	0	0
528	0	0	0	0	0	1	0	0	0	0	-1	0	1	-1	2
529	0	0	0	0	0	0	0	0	0	0	0	0	0	0	0
530	1	0	0	0	0	0	0	0	0	0	0	0	1	0	1
531	0	0	0	0	0	0	0	0	0	0	0	0	0	0	0
532	0	0	0	0	0	0	-2	0	0	0	0	0	0	-2	2
533	0	0	0	0	0	0	0	0	0	0	0	0	0	0	0
534	1	0	0	0	0	0	0	0	0	0	0	0	1	0	1
535	0	0	0	0	0	0	0	0	0	0	0	0	0	0	0
536	0	0	0	2	0	0	0	0	0	-1	0	0	2	-1	3
537	0	0	0	0	0	0	0	0	0	0	0	0	0	0	0
538	0	0	0	0	0	0	0	0	0	0	0	0	0	0	0
539	0	0	0	0	0	0	0	0	0	0	0	0	0	0	0
540	0	0	0	0	0	0	0	0	0	0	0	0	0	0	0
541	0	1	0	0	0	0	0	0	0	0	0	0	1	0	1
542	0	0	0	0	0	0	0	-1	0	0	-3	0	0	-4	4
543	0	0	1	2	0	1	0	0	0	-5	0	0	4	-5	9
544	1	31	6	1	7	0	0	0	-39	0	0	0	46	-39	85
545	0	0	0	0	0	0	0	-36	-3	0	0	0	0	-39	39
546	2	13	1	0	0	0	-1	0	0	0	0	0	16	-1	17
547	4	1	0	0	0	0	0	0	0	0	0	0	5	0	5
548	0	0	0	0	0	0	0	0	0	0	0	0	0	0	0
549	0	0	0	0	0	0	0	0	0	0	0	0	0	0	0
550	0	0	0	0	0	0	0	0	0	0	0	0	0	0	0
551	0	0	0	0	0	0	0	0	0	0	0	0	0	0	0
552	0	0	0	0	0	0	0	0	0	0	0	0	0	0	0
553	0	2	1	0	0	3	0	-2	0	0	-3	0	6	-5	11
554	0	0	0	0	2	3	-1	0	0	0	0	0	5	-1	6
555	0	0	0	6	29	3	0	0	0	0	0	0	38	0	38
556	0	2	5	0	2	0	0	0	0	0	0	0	9	0	9
557	0	4	1	0	0	0	0	0	0	0	0	0	5	0	5
558	3	5	2	0	2	0	0	0	0	0	-1	0	12	-1	13
559	1	0	0	0	0	0	0	0	0	0	0	0	1	0	1
560	0	0	12	0	0	0	0	0	0	0	0	0	12	0	12
561	0	2	0	0	0	0	0	-4	-2	0	0	0	2	-6	8
562	1	0	0	0	0	0	-1	-2	0	0	0	0	1	-3	4
563	0	0	0	0	0	0	-1	0	0	0	0	0	0	-1	1
564	0	0	0	0	0	0	0	0	0	0	0	0	0	0	0
565	0	0	0	0	0	0	0	0	0	0	0	0	0	0	0
566	0	0	0	0	0	0	0	-1	0	0	-1	0	0	-2	2
567	0	0	0	0	0	0	0	0	0	0	0	0	0	0	0
568	0	0	1	0	0	0	0	-1	-1	0	0	0	1	-2	3
569	0	1	0	0	0	0	0	0	0	0	0	0	1	0	1
570	0	0	0	0	0	0	-1	0	0	0	0	0	0	-1	1
571	0	0	0	0	0	0	0	-1	-2	0	0	0	0	-3	3
572	0	0	0	0	0	0	0	-1	0	0	0	0	0	-1	1
573	0	0	0	0	0	0	0	-3	0	0	0	0	0	-3	3
574	0	0	1	0	0	0	0	0	-2	0	0	0	1	-2	3
575	3	3	1	2	1	0	0	0	-1	0	-4	0	10	-5	15
576	2	0	9	1	0	18	0	0	0	0	0	0	30	0	30
577	0	1	1	0	2	0	0	0	0	0	0	0	4	0	4
578	1	1	0	3	0	0	0	0	0	0	-4	0	5	-4	9
579	20	7	685	1	20	7	0	0	0	0	0	0	740	0	740
580	0	29	0	4	5	0	0	0	0	0	0	0	38	0	38
581	14	0	17	4	0	0	0	-2	0	0	0	0	35	-2	37
582	0	10	5	0	0	0	0	0	0	0	0	0	15	0	15
583	2	6	0	0	0	0	0	-37	-2	0	0	0	8	-39	47
584	2	0	0	0	0	0	0	-1	0	0	-3	0	2	-4	6
585	0	1	0	0	0	0	0	-1	0	0	0	0	1	-1	2
586	0	0	3	0	0	0	0	0	-38	0	0	0	3	-38	41
587	2	10	4	0	0	0	0	0	0	0	0	0	16	0	16
588	0	0	0	0	0	0	-1	0	0	0	0	0	0	-1	1
589	1	0	0	0	0	0	0	0	0	0	0	0	1	0	1
590	0	0	0	0	0	0	0	0	0	0	0	0	0	0	0
591	0	0	0	0	0	0	0	0	0	0	0	0	0	0	0
592	0	0	0	0	0	0	0	0	0	0	0	0	0	0	0
593	0	0	0	0	0	0	0	0	0	0	0	0	0	0	0
594	0	0	0	0	0	0	0	0	0	0	0	0	0	0	0
595	0	0	0	0	0	0	0	0	0	0	0	0	0	0	0
596	0	0	0	0	0	0	0	0	0	0	0	0	0	0	0
597	0	0	0	0	0	0	0	0	0	0	0	0	0	0	0
598	0	3	2	0	1	0	0	-1	0	0	0	0	6	-1	7
599	0	0	0	0	0	0	0	0	0	-1	0	-1	0	-2	2
600	0	0	0	0	0	0	0	0	0	0	-1	0	0	-1	1
601	0	0	0	0	1	10	0	-1	0	0	-1	0	11	-2	13
602	0	0	0	0	0	0	0	0	0	0	-1	0	0	-1	1
603	0	2	5	15	4	0	0	-1	0	0	0	0	26	-1	27
604	2	6	41	5	6	4	0	-3	0	0	0	0	64	-3	67
605	1	4	0	0	2	0	-1	0	0	0	-2	0	7	-3	10
606	7	1	1	0	0	0	0	-9	-3	-5	0	0	9	-17	26
607	2	1	2	1	1	1	0	0	0	0	0	0	8	0	8
608	0	14	1	0	1	0	0	0	0	0	0	0	16	0	16
609	4	5	1	0	0	0	0	0	0	0	0	0	10	0	10
610	2	3	4	0	1	0	0	0	0	0	0	0	10	0	10
611	2	7	1	0	0	1	0	0	0	0	0	0	11	0	11
612	2	3	19	0	1	1	0	0	0	0	0	0	26	0	26
613	3	38	4	1	0	2	0	0	0	0	0	0	48	0	48
614	9	2	1	1	2	0	0	0	0	0	0	0	15	0	15
615	0	0	0	0	6	1	0	0	0	0	-1	0	7	-1	8
616	0	0	0	0	0	0	-1	-7	0	-5	0	0	0	-13	13
617	0	0	0	0	0	0	0	-1	0	0	0	0	0	-1	1
618	0	0	0	1	1	0	0	-4	0	0	0	0	2	-4	6
619	3	12	16	4	0	0	0	0	0	0	0	0	35	0	35
620	0	0	0	0	0	0	0	0	0	0	0	0	0	0	0
621	0	0	0	0	0	0	0	0	0	0	0	0	0	0	0
622	0	0	0	0	0	0	0	0	0	0	0	0	0	0	0
623	0	0	0	0	0	0	0	0	0	0	0	0	0	0	0
624	0	0	0	0	0	0	0	0	0	0	0	0	0	0	0
625	0	0	0	0	0	0	0	0	0	0	0	0	0	0	0
626	0	0	0	0	0	0	0	0	0	0	0	0	0	0	0
627	0	0	0	0	0	0	0	0	0	0	0	0	0	0	0
628	0	0	0	0	0	0	0	0	0	0	0	0	0	0	0
629	0	0	0	0	0	1	0	0	0	0	0	0	1	0	1
630	0	0	0	0	0	0	0	0	0	0	0	0	0	0	0
631	0	0	0	0	0	0	0	0	0	0	0	0	0	0	0
632	0	0	0	0	1	0	0	0	0	0	0	0	1	0	1
633	0	1	0	0	0	0	0	0	-1	0	0	0	1	-1	2
634	0	0	2	0	0	0	0	0	0	0	0	0	2	0	2
635	0	1	0	0	0	0	0	-2	-3	-2	0	0	1	-7	8
636	3	0	0	1	3	3	0	0	-1	0	0	0	10	-1	11
637	0	0	1	0	2	0	0	0	0	0	0	0	3	0	3
638	0	0	0	0	0	0	0	0	0	0	0	0	0	0	0
639	4	0	1	1	0	2	0	0	0	0	0	0	8	0	8
640	0	26	0	0	8	1	0	0	0	0	0	0	35	0	35
641	5	1	7	7	1	0	0	0	0	0	0	0	21	0	21
642	0	24	104	0	0	0	0	0	0	0	0	0	128	0	128
643	1	134	0	1	0	2	0	0	0	0	0	0	138	0	138
644	17	2	0	0	4	0	0	0	0	0	0	0	23	0	23
645	6	1	1	8	0	0	0	0	0	0	0	0	16	0	16
646	0	0	26	0	0	0	0	0	0	0	0	0	26	0	26
647	0	3	0	0	0	0	0	0	0	0	0	0	3	0	3
648	6	0	0	0	0	0	0	0	0	0	0	0	6	0	6
649	0	0	5	1	0	0	0	0	0	0	0	0	6	0	6
650	0	1	0	0	0	1	0	0	0	0	0	0	2	0	2
651	1	6	2	0	1	0	0	0	0	0	0	0	10	0	10
652	15	0	1	2	18	0	0	0	0	0	0	0	36	0	36
653	0	1	10	4	0	0	0	0	0	0	0	0	15	0	15
654	0	0	6	0	0	0	0	0	0	0	0	0	6	0	6
655	1	18	2	0	0	0	0	0	0	0	0	0	21	0	21
656	2	7	2	0	0	0	0	-3	0	0	-4	0	11	-7	18
657	0	2	1	0	0	6	-4	-2	-37	0	0	0	9	-43	52
658	1	4	0	1	3	2	0	-6	-6	0	-5	0	11	-17	28
659	1	0	1	15	8	0	0	-1	0	0	0	0	25	-1	26
660	0	0	3	3	2	0	0	0	0	0	0	0	8	0	8
661	0	2	0	0	0	0	0	-3	-1	0	0	0	2	-4	6
662	9	23	6	0	0	1	0	0	0	0	0	0	39	0	39
663	5	3	0	0	0	0	0	0	0	0	0	0	8	0	8
664	4	2	4	1	0	3	0	-1	0	0	0	0	14	-1	15
665	0	4	2	1	2	0	0	-2	-6	0	0	0	9	-8	17
666	0	2	0	0	0	0	0	0	0	0	0	0	2	0	2
667	0	2	4	0	0	0	0	0	0	0	0	0	6	0	6
668	2	13	0	1	5	3	0	0	0	0	0	0	24	0	24
669	0	5	13	0	0	2	0	-2	0	0	-3	0	20	-5	25
670	0	2	0	0	0	0	-1	0	-1	-42	0	0	2	-44	46
671	1	0	6	3	3	1	0	0	-4	0	0	0	14	-4	18
672	0	1	1	1	1	0	0	-60	0	0	0	0	4	-60	64
673	1	26	12	1	1	0	0	0	0	0	0	0	41	0	41
674	1	8	0	0	0	1	0	0	-2	0	0	0	10	-2	12
675	3	1	1	0	0	0	0	0	0	0	0	0	5	0	5
676	0	2	0	0	0	0	0	-1	-1	0	0	0	2	-2	4
677	0	0	0	0	0	0	0	-1	0	0	0	-1	0	-2	2
678	0	1	0	0	0	0	0	-1	-7	0	-1	-2	1	-11	12
679	0	0	0	0	0	0	0	-29	-2	0	0	-2	0	-33	33
680	0	0	1	0	0	0	-10	-11	-17	-20	-103	-2	1	-163	164
681	0	0	1	0	0	0	0	-4	-4	-2	-2	0	1	-12	13
682	0	3	34	6	24	0	-2	-283	-348	-7	-2	0	67	-642	709
683	0	1	0	0	0	0	-4	-23	-4	0	0	0	1	-31	32
684	1	9	26	0	0	0	-13	-6	-1	0	0	0	36	-20	56
685	1	51	2	0	2	0	0	0	0	0	0	0	56	0	56
686	5	2	1	0	0	0	-1	-76	-75	-1	-4	-2	8	-159	167
687	0	0	0	0	0	0	0	0	0	0	0	0	0	0	0
688	0	0	0	2	0	0	0	0	0	0	0	0	2	0	2
689	0	0	0	0	0	0	0	-1	-1	0	0	0	0	-2	2
690	0	0	0	0	0	1	0	0	0	0	0	0	1	0	1
691	0	1	0	0	1	3	0	-4	-2	0	0	0	5	-6	11
692	2	0	0	5	145	1	-1	-4	0	0	0	0	153	-5	158
693	0	3	7	23	1	0	-1	-2	-4	0	-1	0	34	-8	42
694	0	7	7	0	0	0	0	0	-1	-1	0	0	14	-2	16
695	8	83	4	1	0	0	0	0	0	0	0	-1	96	-1	97
696	8	1	4	0	0	0	0	-1	0	0	0	0	13	-1	14
697	1	0	2	0	0	0	0	-1	0	0	0	0	3	-1	4
698	0	0	5	0	3	0	0	-8	-3	0	0	0	8	-11	19
699	0	0	0	0	0	0	0	-1	-2	0	0	0	0	-3	3
700	0	1	0	0	0	0	0	0	0	0	0	0	1	0	1
701	0	0	0	0	0	0	0	0	0	0	0	0	0	0	0
702	5	0	0	0	1	0	0	0	-1	0	0	0	6	-1	7
703	0	0	1	2	0	0	0	0	0	0	0	0	3	0	3
704	0	0	1	0	1	0	0	0	0	0	0	0	2	0	2
705	0	1	0	0	0	0	0	0	0	0	0	0	1	0	1
706	2	1	3	0	0	0	0	0	0	0	0	0	6	0	6
707	0	1	0	1	0	0	0	0	0	0	0	0	2	0	2
708	0	0	30	0	0	0	0	0	0	0	0	0	30	0	30
709	1	51	2	0	0	1	0	0	0	0	0	0	55	0	55
710	0	0	0	0	0	2	0	0	0	0	0	0	2	0	2
711	0	0	0	1	0	0	0	0	-2	0	0	0	1	-2	3
712	0	0	0	0	0	0	0	-2	0	0	0	0	0	-2	2
713	0	2	0	0	0	0	0	0	0	0	0	0	2	0	2
714	0	9	1	0	0	0	0	0	0	0	0	0	10	0	10
715	1	5	0	0	0	0	0	0	0	0	0	0	6	0	6
716	1	6	2	0	0	2	0	0	0	0	0	0	11	0	11
717	1	1	2	0	0	0	0	0	0	0	0	0	4	0	4
718	0	4	0	2	0	0	0	0	0	0	0	0	6	0	6
719	0	0	0	0	0	0	0	0	0	0	0	0	0	0	0
720	0	0	0	0	0	0	-1	-11	-1	0	0	0	0	-13	13
721	0	0	0	0	0	0	0	0	0	0	0	0	0	0	0
722	0	0	0	0	0	0	0	0	0	0	0	0	0	0	0
723	0	0	0	0	0	0	0	0	0	0	0	0	0	0	0
724	0	0	0	0	0	0	0	-4	-1	0	0	0	0	-5	5
725	0	1	0	0	0	0	0	0	0	0	0	0	1	0	1
726	1	1	0	0	0	0	0	0	0	0	0	0	2	0	2
727	0	0	0	0	0	0	0	-2	-2	0	0	0	0	-4	4
728	0	0	0	0	0	1	0	-1	0	0	0	0	1	-1	2
729	0	0	0	0	0	0	0	0	0	0	0	0	0	0	0
730	0	0	0	0	0	1	0	0	0	0	0	0	1	0	1
731	0	0	0	0	0	0	0	0	0	0	0	0	0	0	0
732	0	0	0	0	0	0	0	-6	0	0	0	0	0	-6	6
733	0	0	0	0	0	0	0	0	0	0	0	0	0	0	0
734	0	2	3	0	0	0	0	0	0	0	0	0	5	0	5
735	0	1	0	0	0	0	0	0	0	0	0	0	1	0	1
736	0	0	0	0	2	0	0	0	-1	-1	0	0	2	-2	4
737	0	2	1	0	0	0	0	0	0	0	-1	-1	3	-2	5
738	0	0	4	0	0	0	-1	-4	0	0	0	-1	4	-6	10
739	1	5	0	0	0	0	0	0	-2	0	0	0	6	-2	8
740	1	0	0	0	0	0	0	0	-3	0	0	-5	1	-8	9
741	0	0	0	0	0	0	0	-1	-6	0	0	0	0	-7	7
742	0	0	0	0	0	0	0	0	-1	0	0	0	0	-1	1
743	0	0	0	0	0	0	0	-2	0	0	0	0	0	-2	2
744	0	0	0	0	0	0	0	-4	0	0	-1	0	0	-5	5
745	0	1	0	0	0	0	0	-1	0	0	0	0	1	-1	2
746	0	0	0	0	0	0	0	-1	0	0	0	0	0	-1	1
747	0	0	0	0	0	0	0	0	0	0	0	0	0	0	0
748	0	2	0	0	0	0	0	0	0	0	0	0	2	0	2
749	0	0	0	0	0	0	-6	-14	-2	-2	-1	0	0	-25	25
750	0	0	0	0	0	0	0	-2	-1	0	0	0	0	-3	3
751	0	0	0	0	0	0	0	-2	0	0	0	0	0	-2	2
752	0	0	1	0	0	0	0	-1	0	0	0	0	1	-1	2
753	0	0	0	0	0	0	0	-7	-11	0	-13	0	0	-31	31
754	1	0	1	0	0	0	0	-2	-1	0	0	0	2	-3	5
755	0	0	0	0	0	0	0	-1	0	0	0	0	0	-1	1
756	0	0	0	0	0	0	0	-2	0	0	0	0	0	-2	2
757	0	0	0	0	0	1	-2	-3	-1	0	0	0	1	-6	7
758	0	0	0	0	0	0	0	-2	0	0	0	0	0	-2	2
759	0	3	1	0	0	0	0	0	0	0	0	0	4	0	4
760	0	2	1	0	0	0	0	0	0	0	0	0	3	0	3
761	0	8	0	4	0	0	0	0	0	0	-1	0	12	-1	13
762	3	4	10	0	0	0	0	0	-10	0	-2	0	17	-12	29
763	0	19	0	0	0	0	0	-9	-18	-11	-2	0	19	-40	59
764	1	0	0	0	0	0	0	-6	0	0	-1	0	1	-7	8
765	0	0	0	0	2	0	0	-3	0	0	0	0	2	-3	5
766	0	0	0	0	0	0	-1	0	0	0	0	0	0	-1	1
767	0	0	0	0	0	0	0	0	0	0	0	0	0	0	0
768	0	0	0	0	0	0	0	0	0	0	0	0	0	0	0
769	0	0	0	0	0	1	0	0	0	0	0	0	1	0	1
770	0	0	0	0	0	0	0	0	0	0	0	0	0	0	0
771	0	0	0	0	0	0	0	0	0	0	0	0	0	0	0
772	0	0	0	0	0	0	0	0	0	0	0	0	0	0	0
773	0	0	0	0	0	0	0	0	0	0	0	0	0	0	0
774	0	0	1	0	0	0	0	0	0	0	0	0	1	0	1
775	0	0	1	0	0	0	0	0	0	0	0	0	1	0	1
776	0	0	0	0	0	0	0	0	0	0	0	0	0	0	0
777	0	0	0	0	0	0	-1	-4	-4	0	0	-3	0	-12	12
778	0	0	0	0	0	0	0	0	-3	0	-2	0	0	-5	5
779	0	0	0	0	0	0	0	0	0	0	0	0	0	0	0
780	0	0	0	0	0	1	0	0	-7	-3	-1	0	1	-11	12
781	0	0	0	0	0	0	-1	-57	-16	-1	0	0	0	-75	75
782	0	0	0	0	0	0	-4	-44	-2	0	0	-1	0	-51	51
783	0	0	0	1	0	0	-4	-30	-10	0	0	0	1	-44	45
784	0	0	8	1	0	0	-10	0	0	0	0	0	9	-10	19
785	0	4	0	0	0	0	-1	0	0	0	-2	0	4	-3	7
786	6	3	0	0	0	0	0	0	0	0	0	0	9	0	9
787	0	1	0	0	0	1	0	0	0	0	0	0	2	0	2
788	0	2	2	0	0	0	-3	-12	-3	-1	0	0	4	-19	23
789	0	1	0	0	1	0	-4	-7	-9	0	0	0	2	-20	22
790	0	0	0	1	0	0	-1	-14	0	0	0	0	1	-15	16
791	0	2	1	0	0	0	0	0	0	0	0	0	3	0	3
792	0	6	0	0	0	0	0	0	0	0	0	0	6	0	6
793	0	3	0	0	0	0	0	0	0	0	0	0	3	0	3
794	1	0	0	0	0	0	0	0	0	0	0	0	1	0	1
795	0	1	0	0	0	1	0	0	0	0	0	0	2	0	2
796	0	1	0	0	0	0	0	0	0	0	0	0	1	0	1
797	0	0	0	3	0	0	0	0	0	0	0	0	3	0	3
798	0	0	0	0	0	1	0	0	0	0	0	0	1	0	1
799	0	0	0	0	1	3	0	0	0	0	0	0	4	0	4
800	0	0	0	0	0	0	0	0	0	0	0	0	0	0	0
801	0	0	0	1	0	0	0	0	0	0	0	0	1	0	1
802	0	0	0	0	0	0	0	-1	0	0	0	0	0	-1	1
803	0	0	0	0	0	0	0	0	0	0	0	0	0	0	0
804	0	0	0	0	0	0	0	0	0	0	0	0	0	0	0
805	0	2	0	0	0	0	0	-1	0	0	0	0	2	-1	3
806	0	0	0	0	0	0	0	0	0	0	0	0	0	0	0
807	0	0	0	0	0	0	0	0	0	0	0	0	0	0	0
808	0	1	0	0	0	0	0	0	0	0	0	0	1	0	1
809	0	0	0	0	0	0	0	0	0	0	0	0	0	0	0
810	1	0	0	0	0	0	0	0	0	0	0	0	1	0	1
811	0	0	0	0	0	0	0	0	0	0	0	0	0	0	0
812	0	0	0	0	0	0	0	0	0	0	0	0	0	0	0
813	0	0	0	0	0	0	0	0	0	0	0	0	0	0	0
814	0	0	0	0	0	0	0	0	0	0	0	0	0	0	0
815	0	0	0	0	0	0	0	0	0	0	0	0	0	0	0
816	0	0	0	0	0	0	0	0	0	0	0	0	0	0	0
817	0	0	0	0	0	0	0	0	0	0	0	0	0	0	0
818	0	0	0	0	0	0	0	0	0	-1	0	0	0	-1	1
819	0	0	0	0	2	1	0	0	0	0	0	0	3	0	3
820	0	0	0	0	0	0	0	0	-6	0	0	0	0	-6	6
821	0	0	0	0	0	0	0	0	-4	0	0	0	0	-4	4
822	0	1	6	0	0	0	0	0	-1	-3	0	0	7	-4	11
823	0	0	1	1	0	2	0	0	0	0	0	0	4	0	4
824	0	0	0	0	0	0	-1	-3	0	0	-1	0	0	-5	5
825	0	0	0	0	0	0	0	-2	0	0	0	0	0	-2	2
826	0	0	0	0	0	0	0	0	0	0	0	0	0	0	0
827	0	2	0	0	0	0	0	-1	0	-1	0	0	2	-2	4
828	0	0	0	0	1	0	0	0	-1	0	0	0	1	-1	2
829	0	0	0	0	1	0	0	0	0	0	0	0	1	0	1
830	0	0	2	6	1	0	0	0	0	0	0	0	9	0	9
831	0	0	0	0	0	0	0	0	0	0	0	0	0	0	0
832	0	1	0	0	0	4	0	0	0	0	0	0	5	0	5
833	0	0	0	0	0	2	0	0	-1	0	0	0	2	-1	3
834	0	0	0	0	3	0	0	-8	-2	-1	0	0	3	-11	14
835	0	0	6	1	0	0	0	-6	0	0	0	-1	7	-7	14
836	0	13	9	0	0	0	0	0	0	0	0	0	22	0	22
837	11	51	0	0	0	0	0	-3	0	0	-1	0	62	-4	66
838	0	1	3	0	0	0	0	0	-3	-1	0	0	4	-4	8
839	4	16	1	0	0	0	0	-2	-1	0	-1	0	21	-4	25
840	0	0	0	0	0	0	0	-1	0	0	0	0	0	-1	1
841	0	0	0	0	0	0	0	-19	-17	-1	0	0	0	-37	37
842	2	0	0	0	0	0	0	-2	0	0	0	0	2	-2	4
843	0	0	0	0	0	0	0	0	0	0	0	0	0	0	0
844	0	0	0	0	0	0	0	-1	0	0	-1	0	0	-2	2
845	0	0	0	0	0	0	-1	-10	0	0	0	0	0	-11	11
846	0	1	6	1	2	1	-2	-1	-3	0	0	0	11	-6	17
847	2	3	0	3	1	0	0	0	-1	0	-2	0	9	-3	12
848	0	0	0	3	0	0	0	0	0	0	0	0	3	0	3
849	1	4	2	0	0	1	0	0	-3	0	0	-1	8	-4	12
850	3	5	1	0	4	2	-1	-47	-22	0	-9	0	15	-79	94
851	0	1	0	0	1	0	-2	-61	0	-1	-1	0	2	-65	67
852	1	1	1	1	2	0	0	-1	0	0	0	0	6	-1	7
853	3	5	0	0	0	0	0	-3	-4	0	0	-1	8	-8	16
854	0	8	6	2	2	1	0	-4	-1	0	0	0	19	-5	24
855	4	6	9	0	4	4	0	-2	-6	0	0	0	27	-8	35
856	4	8	4	4	3	2	0	-18	-61	-1	-1	0	25	-81	106
857	3	1	3	0	5	0	-2	-131	0	-3	-1	0	12	-137	149
858	0	10	2	2	1	1	-1	-2	0	0	-1	0	16	-4	20
859	1	14	4	2	0	7	0	0	0	0	0	0	28	0	28
860	3	6	3	1	2	0	0	-2	-4	0	0	0	15	-6	21
861	0	9	4	2	0	0	-1	-3	0	0	0	0	15	-4	19
862	0	7	5	1	0	0	0	0	0	0	-1	0	13	-1	14
863	6	5	0	0	0	0	0	0	0	0	0	0	11	0	11
864	0	0	0	0	0	0	0	-12	0	-3	0	0	0	-15	15
865	1	0	1	0	0	0	-1	-6	-10	0	0	-2	2	-19	21
866	0	1	0	0	0	0	0	0	0	0	0	0	1	0	1
867	1	3	0	0	0	0	0	0	-1	-1	-1	0	4	-3	7
868	0	2	0	1	0	0	0	-4	-2	0	-1	0	3	-7	10
869	2	3	0	0	0	0	0	-5	-3	-1	-1	0	5	-10	15
870	0	5	0	0	0	0	0	-3	0	0	0	0	5	-3	8
871	1	1	0	0	0	0	0	-4	0	0	0	0	2	-4	6
872	0	0	0	0	0	0	0	-6	-1	0	0	0	0	-7	7
873	0	3	0	0	0	0	0	0	0	0	0	0	3	0	3
874	0	0	0	0	0	0	-1	0	-1	0	-1	0	0	-3	3
875	0	0	0	0	0	0	-3	0	-3	0	0	0	0	-6	6
876	0	3	0	0	0	0	0	0	0	0	0	0	3	0	3
877	0	0	0	0	0	0	0	0	-9	0	0	0	0	-9	9
878	0	0	0	0	0	0	0	-1	0	0	0	0	0	-1	1
879	0	0	0	0	0	0	0	0	0	0	0	0	0	0	0
880	0	0	0	0	0	0	0	-1	0	0	0	0	0	-1	1
881	0	0	0	0	0	0	0	0	0	0	0	0	0	0	0
882	0	0	0	0	0	0	0	0	-1	0	0	0	0	-1	1
883	0	0	0	0	0	0	0	0	-1	-2	0	0	0	-3	3
884	0	0	0	0	0	0	0	0	0	0	0	0	0	0	0
885	0	0	0	1	0	0	0	0	0	0	0	0	1	0	1
886	0	0	0	0	0	0	0	0	0	0	0	0	0	0	0
887	0	3	0	0	0	0	0	0	0	0	0	0	3	0	3
888	0	0	0	0	0	0	0	0	0	0	0	0	0	0	0
889	0	0	0	0	0	0	0	0	0	0	0	0	0	0	0
890	0	0	0	0	0	0	0	0	0	0	0	0	0	0	0
891	0	0	0	0	0	0	0	0	0	0	0	0	0	0	0
892	0	0	0	0	0	0	0	0	0	0	0	0	0	0	0
893	0	0	0	0	0	0	0	0	0	0	0	0	0	0	0
894	0	0	1	0	0	0	0	0	0	0	0	0	1	0	1
895	0	1	0	0	0	0	0	0	0	0	0	0	1	0	1
896	0	0	0	0	0	0	-2	0	0	0	0	0	0	-2	2
897	0	0	0	0	3	0	0	0	0	0	0	0	3	0	3
898	0	0	0	0	0	0	0	0	0	0	0	0	0	0	0
899	0	2	2	1	0	0	0	0	0	0	0	0	5	0	5
900	0	7	4	0	0	0	0	0	0	0	0	0	11	0	11
901	2	0	0	0	0	0	0	0	0	0	0	0	2	0	2
902	0	0	0	0	0	0	0	-2	0	0	0	0	0	-2	2
903	0	2	0	0	0	0	0	0	-1	0	0	0	2	-1	3
904	0	0	0	0	0	0	0	0	0	0	0	0	0	0	0
905	0	2	0	0	0	0	0	0	0	0	0	0	2	0	2
906	0	0	0	0	0	0	0	0	0	0	0	0	0	0	0
907	0	0	0	0	0	0	0	0	0	0	0	0	0	0	0
908	0	1	0	0	0	0	0	0	0	0	0	0	1	0	1
909	0	0	0	0	0	0	0	0	0	0	0	0	0	0	0
910	0	0	0	0	0	0	0	0	0	0	0	0	0	0	0
911	0	0	0	0	0	0	0	0	0	0	0	0	0	0	0
912	0	0	0	0	0	0	0	0	-1	0	0	0	0	-1	1
913	0	0	0	0	0	0	0	0	0	0	0	0	0	0	0
914	0	0	0	0	0	0	0	0	0	0	0	0	0	0	0
915	0	0	0	0	0	0	0	0	0	0	0	0	0	0	0
916	0	0	2	0	0	0	0	0	0	0	0	0	2	0	2
917	0	3	0	0	0	0	-3	-3	0	0	0	0	3	-6	9
918	1	0	0	0	0	0	0	0	0	0	0	0	1	0	1
919	0	0	0	0	2	0	0	0	0	0	0	0	2	0	2
920	0	0	0	0	0	0	0	0	0	0	0	0	0	0	0
921	0	2	0	0	0	0	0	0	0	0	0	0	2	0	2
922	0	0	0	0	0	0	0	0	0	0	0	0	0	0	0
923	0	0	0	0	0	0	0	0	0	0	0	0	0	0	0
924	0	0	0	0	0	0	0	0	0	0	0	0	0	0	0
925	0	0	0	0	0	0	0	0	0	0	0	0	0	0	0
926	0	0	0	0	0	0	0	0	0	0	0	0	0	0	0
927	1	0	0	0	0	0	0	0	0	0	0	0	1	0	1
928	0	1	2	0	0	0	0	0	0	0	0	0	3	0	3
929	0	4	0	0	0	0	0	0	0	0	0	0	4	0	4
930	0	0	0	0	0	0	0	0	0	0	0	0	0	0	0
931	0	0	0	0	0	0	0	0	0	0	0	0	0	0	0
932	0	0	0	0	0	0	0	0	0	0	0	0	0	0	0
933	0	0	0	0	0	0	0	0	0	0	0	0	0	0	0
934	0	0	0	0	0	0	0	0	0	0	0	0	0	0	0
935	0	0	0	0	0	0	0	0	0	0	0	0	0	0	0
936	0	0	0	0	0	0	0	0	0	0	0	0	0	0	0
937	0	0	0	0	0	0	0	0	0	0	0	0	0	0	0
938	0	0	0	0	0	0	0	0	0	0	0	0	0	0	0
939	0	0	0	0	0	0	0	0	0	0	0	0	0	0	0
940	0	0	0	0	0	0	0	0	0	0	0	0	0	0	0
941	0	0	0	0	0	0	0	0	0	0	0	0	0	0	0
942	0	0	0	0	0	0	0	0	0	0	0	0	0	0	0
943	0	0	0	0	0	0	0	0	0	0	0	0	0	0	0
944	0	0	0	0	0	0	0	0	0	0	0	0	0	0	0
945	1	0	1	0	0	0	0	0	0	0	0	0	2	0	2
946	0	1	2	1	0	0	0	0	0	0	0	0	4	0	4
947	0	1	1	0	0	0	0	0	0	0	0	0	2	0	2
948	0	1	1	0	0	0	0	0	0	0	-1	0	2	-1	3
949	3	6	0	0	0	0	0	0	0	0	0	0	9	0	9
950	1	1	0	0	0	0	0	0	0	0	0	0	2	0	2
951	0	0	0	0	0	2	-1	-1	-2	0	0	0	2	-4	6
952	0	0	0	0	0	0	0	0	0	0	0	0	0	0	0
953	1	1	3	0	14	25	0	0	0	0	0	0	44	0	44
954	0	0	0	0	0	0	0	0	0	0	0	0	0	0	0
955	0	0	0	1	0	0	0	0	0	0	0	0	1	0	1
956	0	0	0	0	0	0	0	0	0	0	0	0	0	0	0
957	0	1	0	0	0	0	0	0	0	0	0	0	1	0	1
958	0	0	0	0	0	0	0	0	0	0	0	0	0	0	0
959	0	0	0	0	0	0	0	0	0	0	0	0	0	0	0
960	0	0	0	0	0	0	0	0	0	0	0	0	0	0	0
961	0	0	0	0	0	0	0	0	0	0	0	0	0	0	0
962	0	0	0	0	0	0	0	0	0	0	0	0	0	0	0
963	0	0	0	0	0	0	0	0	0	0	0	0	0	0	0
964	0	0	0	0	0	0	0	0	0	0	0	0	0	0	0
965	0	0	0	0	0	0	0	0	0	0	0	0	0	0	0
966	0	0	0	0	0	0	0	0	-2	0	0	0	0	-2	2
967	0	0	0	0	0	0	0	0	0	0	0	0	0	0	0
968	0	0	0	0	0	0	0	0	0	0	0	0	0	0	0
969	0	0	0	0	0	0	0	-1	0	0	0	0	0	-1	1
970	0	0	0	0	0	0	0	0	0	0	0	0	0	0	0
971	0	0	0	0	0	0	0	0	0	0	0	0	0	0	0
972	0	0	0	0	0	0	0	0	0	0	0	0	0	0	0
973	0	0	0	0	0	0	0	0	0	0	0	0	0	0	0
974	0	0	0	0	0	0	0	0	0	0	0	0	0	0	0
975	0	0	0	0	0	0	0	-1	0	0	0	0	0	-1	1
976	0	3	2	0	0	1	0	-6	-3	0	0	0	6	-9	15
977	0	7	0	0	0	0	0	0	0	0	0	0	7	0	7
978	1	0	0	0	0	1	0	0	0	0	0	0	2	0	2
979	0	1	5	1	0	0	-1	0	0	0	0	0	7	-1	8
980	0	6	3	0	0	0	0	0	0	0	0	0	9	0	9
981	2	43	0	0	0	0	0	0	0	0	0	0	45	0	45
982	1	1	1	0	0	0	0	0	0	0	0	0	3	0	3
983	0	1	3	0	0	0	0	0	0	0	0	0	4	0	4
984	0	2	2	0	0	0	0	0	0	0	0	0	4	0	4
985	0	0	0	0	0	0	0	0	0	0	0	0	0	0	0
986	0	0	0	0	0	0	0	0	0	0	0	0	0	0	0
987	0	0	0	0	0	0	0	-16	-10	0	0	0	0	-26	26
988	0	0	0	0	0	0	0	-22	-3	-1	0	0	0	-26	26
989	0	0	0	0	0	0	-2	-2	0	0	0	0	0	-4	4
990	0	0	0	0	0	0	0	-2	0	0	0	0	0	-2	2
991	0	0	0	0	0	0	-1	-9	0	0	0	0	0	-10	10
992	0	0	0	0	0	0	0	0	0	0	0	0	0	0	0
993	0	0	0	0	0	0	0	0	0	0	0	0	0	0	0
994	0	0	0	0	0	0	0	0	0	-1	0	0	0	-1	1
995	0	0	0	0	0	0	0	0	0	0	0	0	0	0	0
996	0	0	0	0	0	0	0	0	0	0	0	0	0	0	0
997	0	0	0	0	0	0	0	0	0	0	0	0	0	0	0
998	0	0	0	0	0	0	0	0	0	0	0	0	0	0	0
999	0	0	0	0	0	0	0	0	-4	0	0	0	0	-4	4
1000	0	0	0	0	0	0	0	-5	-1	0	0	0	0	-6	6
1001	0	0	0	0	0	0	0	-1	0	0	0	0	0	-1	1
1002	0	0	0	0	0	0	-3	0	0	0	0	0	0	-3	3
1003	0	0	0	0	0	0	0	-1	-1	0	-1	0	0	-3	3
1004	0	0	0	0	0	0	0	0	0	0	0	0	0	0	0
1005	0	3	0	0	0	0	0	0	0	0	0	0	3	0	3
1006	0	0	0	0	0	0	0	0	0	0	0	0	0	0	0
1007	0	0	0	0	0	0	0	0	-2	0	0	0	0	-2	2
1008	0	0	0	0	0	0	0	-1	0	0	0	0	0	-1	1
1009	0	0	0	0	0	0	0	0	0	0	0	0	0	0	0
1010	0	0	0	0	0	0	-1	-35	-2	-4	0	0	0	-42	42
1011	0	0	0	0	0	0	-1	0	0	0	0	0	0	-1	1
1012	0	1	0	0	0	0	0	0	0	0	0	0	1	0	1
1013	0	0	0	0	0	0	0	0	0	0	0	0	0	0	0
1014	1	1	0	0	0	0	0	0	0	0	0	0	2	0	2
1015	0	0	0	0	0	0	0	0	0	-1	0	0	0	-1	1
1016	0	0	1	0	0	0	0	0	-3	0	0	0	1	-3	4
1017	0	0	0	0	0	0	0	0	0	0	0	0	0	0	0
1018	0	2	0	0	1	0	-1	0	0	0	0	0	3	-1	4
1019	0	0	0	0	0	0	0	0	0	0	0	0	0	0	0
1020	0	0	0	0	0	0	0	0	0	0	0	0	0	0	0
1021	0	1	0	0	0	0	0	0	0	0	0	0	1	0	1
1022	0	0	0	0	0	0	0	-2	0	0	0	0	0	-2	2
1023	0	0	0	0	0	0	0	-8	-9	-3	0	0	0	-20	20
1024	0	0	0	0	0	0	0	0	0	0	-1	0	0	-1	1
1025	0	0	0	0	0	0	0	-3	0	0	0	-1	0	-4	4
1026	0	0	0	0	0	0	0	0	-2	0	0	0	0	-2	2
1027	0	0	0	0	0	0	-1	-8	-5	0	0	0	0	-14	14
1028	0	0	0	0	0	0	0	-4	-2	0	0	0	0	-6	6
1029	0	0	0	0	0	0	0	-4	0	0	0	0	0	-4	4
1030	0	0	0	0	0	0	0	-1	-1	0	0	0	0	-2	2
1031	0	0	0	0	0	0	-1	-1	-2	0	0	0	0	-4	4
1032	0	0	0	0	0	0	0	-1	0	0	0	0	0	-1	1
1033	0	0	0	0	0	0	0	-1	0	0	0	0	0	-1	1
1034	0	0	0	0	0	0	0	-3	-2	0	0	0	0	-5	5
1035	0	0	0	0	0	0	0	0	0	0	0	0	0	0	0
1036	0	0	0	0	0	0	0	0	0	0	0	0	0	0	0
1037	0	0	0	0	0	0	0	0	0	0	0	0	0	0	0
1038	0	0	0	0	0	0	0	0	0	0	0	0	0	0	0
1039	0	0	0	0	0	0	0	0	0	0	0	0	0	0	0
1040	0	0	0	0	0	0	0	0	0	0	0	0	0	0	0
1041	0	0	0	0	0	0	0	0	0	0	0	0	0	0	0
1042	0	0	0	0	0	0	0	0	0	0	0	0	0	0	0
1043	0	0	0	0	0	0	0	0	0	0	0	0	0	0	0
1044	0	0	0	0	0	0	0	0	0	0	0	0	0	0	0
1045	0	0	0	0	0	0	0	0	0	0	0	0	0	0	0
1046	0	0	0	0	0	0	0	0	0	0	0	0	0	0	0
1047	0	0	0	0	0	0	0	0	0	0	0	0	0	0	0
1048	0	0	0	0	0	0	0	0	0	0	0	0	0	0	0
1049	0	0	0	0	0	0	0	0	0	0	0	0	0	0	0
1050	0	0	0	0	0	0	0	0	0	0	0	0	0	0	0
1051	0	0	1	0	0	0	0	0	0	0	0	0	1	0	1
1052	0	0	0	0	0	0	0	0	0	0	0	0	0	0	0
1053	0	0	0	0	0	0	0	0	0	0	0	0	0	0	0
1054	0	0	0	0	0	0	0	0	0	0	0	0	0	0	0
1055	0	4	1	0	0	0	0	0	0	0	0	0	5	0	5
1056	0	8	1	1	0	0	0	0	0	0	0	0	10	0	10
1057	0	0	0	0	0	0	0	0	0	0	0	0	0	0	0
1058	0	0	0	0	0	0	0	0	-2	0	0	0	0	-2	2
1059	0	0	0	0	0	0	0	0	0	0	0	0	0	0	0
1060	0	0	0	0	0	0	0	0	0	0	0	0	0	0	0
1061	0	0	0	0	0	1	0	0	0	0	0	0	1	0	1
1062	0	0	0	0	1	0	0	-1	0	0	0	0	1	-1	2
1063	0	1	0	1	0	0	0	0	0	0	0	0	2	0	2
1064	0	1	7	0	0	0	0	0	0	0	0	0	8	0	8
1065	0	15	0	0	0	0	0	0	0	0	0	0	15	0	15
1066	1	0	2	0	0	0	0	0	0	0	0	0	3	0	3
1067	0	2	0	0	0	0	0	0	0	0	0	0	2	0	2
1068	1	0	4	0	0	0	0	0	0	0	0	0	5	0	5
1069	0	0	0	0	0	0	0	-1	0	0	0	0	0	-1	1
1070	0	0	0	0	1	0	0	0	0	0	0	0	1	0	1
1071	0	0	0	0	0	0	0	0	0	0	0	0	0	0	0
1072	0	0	0	0	0	0	-1	-5	0	0	0	0	0	-6	6
1073	0	0	0	0	0	0	0	-1	0	0	0	0	0	-1	1
1074	0	1	0	0	0	0	0	0	0	0	0	0	1	0	1
1075	0	0	0	0	0	0	0	0	0	0	0	0	0	0	0
1076	0	0	0	0	0	0	0	0	0	0	0	0	0	0	0
1077	0	0	0	0	0	0	0	0	0	0	0	0	0	0	0
1078	0	0	0	0	0	0	0	0	0	0	0	0	0	0	0
1079	0	0	0	0	0	0	0	0	0	0	0	0	0	0	0
1080	0	0	0	0	0	0	0	0	0	0	0	0	0	0	0
1081	0	0	0	0	0	0	0	0	0	0	0	0	0	0	0
1082	0	0	0	0	0	0	0	0	0	0	0	0	0	0	0
1083	0	0	0	0	0	0	0	0	0	0	0	0	0	0	0
1084	0	0	0	0	0	0	0	0	0	0	0	0	0	0	0
1085	0	0	0	0	0	0	0	0	0	0	0	0	0	0	0
1086	0	0	0	0	0	0	0	0	0	0	0	0	0	0	0
1087	0	0	0	0	0	0	0	0	-1	0	0	0	0	-1	1
1088	0	0	0	0	0	0	0	0	0	0	0	0	0	0	0
1089	0	0	0	0	0	0	-1	0	0	0	0	0	0	-1	1
1090	0	0	0	0	0	0	0	0	0	0	0	0	0	0	0
1091	0	0	0	0	0	0	0	0	0	0	0	0	0	0	0
1092	0	0	0	0	0	0	0	0	0	0	0	0	0	0	0
1093	0	0	0	1	0	0	0	-1	0	0	0	0	1	-1	2
1094	0	1	1	0	0	0	0	0	0	0	0	0	2	0	2
1095	0	0	0	0	0	0	0	0	0	0	0	0	0	0	0
1096	0	0	0	0	0	0	0	0	0	0	0	0	0	0	0
1097	0	0	0	0	0	0	0	0	0	0	0	0	0	0	0
1098	0	0	0	0	0	0	0	0	0	0	0	0	0	0	0
1099	0	2	4	3	0	0	0	0	0	0	0	0	9	0	9
1100	0	0	0	0	0	0	0	0	0	0	0	0	0	0	0
1101	0	3	0	2	0	0	0	0	0	0	0	0	5	0	5
1102	0	0	0	0	0	0	0	0	0	0	0	0	0	0	0
1103	0	0	0	0	0	0	0	0	0	0	0	0	0	0	0
1104	0	2	0	0	0	0	0	0	0	0	0	0	2	0	2
1105	0	0	0	0	0	0	0	0	0	0	0	0	0	0	0
1106	0	0	0	0	0	0	0	0	0	0	0	0	0	0	0
1107	0	1	0	0	0	0	0	0	0	0	0	0	1	0	1
1108	0	0	0	0	0	0	0	0	0	0	0	0	0	0	0
1109	0	0	0	0	0	0	0	0	0	0	0	0	0	0	0
1110	0	0	0	0	0	0	0	0	0	0	0	0	0	0	0
1111	0	0	0	0	0	0	0	0	0	0	0	0	0	0	0
1112	0	0	0	0	0	0	0	0	0	0	0	-1	0	-1	1
1113	0	0	0	0	0	0	0	0	0	0	0	0	0	0	0
1114	0	0	0	0	0	0	0	0	0	0	0	0	0	0	0
1115	0	0	0	0	0	0	0	0	-2	0	0	0	0	-2	2
1116	0	0	0	0	0	0	0	-21	-23	0	0	0	0	-44	44
1117	0	0	0	0	0	0	0	-54	-33	0	0	0	0	-87	87
1118	0	0	0	0	0	0	0	-10	-9	0	-2	0	0	-21	21
1119	0	0	0	0	0	0	0	-2	0	0	0	0	0	-2	2
1120	0	0	0	0	0	1	0	0	-4	0	0	0	1	-4	5
1121	0	0	0	0	0	0	0	0	0	0	0	0	0	0	0
1122	0	0	0	0	0	0	-1	0	-14	-1	0	0	0	-16	16
1123	0	0	0	0	0	0	0	-3	-1	0	0	0	0	-4	4
1124	0	0	0	0	0	0	0	-8	0	-1	0	0	0	-9	9
1125	0	0	0	0	0	0	0	-2	-1	0	0	0	0	-3	3
1126	0	1	0	0	0	0	0	-5	0	0	0	0	1	-5	6
1127	0	0	0	0	0	0	0	-2	-1	0	0	0	0	-3	3
1128	0	0	0	0	0	0	0	-1	-1	0	0	0	0	-2	2
1129	0	1	1	0	0	0	0	-2	-3	0	0	0	2	-5	7
1130	0	0	0	0	0	0	-1	0	0	0	0	0	0	-1	1
1131	0	0	0	0	0	0	0	0	0	0	0	0	0	0	0
1132	0	0	0	0	0	0	0	-5	0	0	0	0	0	-5	5
1133	0	0	0	0	0	0	0	0	0	0	0	0	0	0	0
1134	0	0	0	0	0	0	0	0	0	0	0	0	0	0	0
1135	0	0	0	0	0	0	0	0	0	0	0	0	0	0	0
1136	0	0	0	0	0	0	0	0	0	0	0	0	0	0	0
1137	0	2	0	0	0	0	0	0	0	0	0	0	2	0	2
1138	0	0	0	0	0	0	0	0	0	0	0	0	0	0	0
1139	0	1	2	1	0	0	0	-1	0	0	0	0	4	-1	5
1140	0	0	3	0	0	0	0	0	0	0	0	0	3	0	3
1141	0	0	0	0	0	0	0	0	0	0	0	0	0	0	0
1142	0	0	0	0	0	0	0	0	0	0	0	0	0	0	0
1143	1	0	0	0	0	0	0	0	0	0	0	0	1	0	1
1144	0	2	0	0	0	0	0	0	0	0	0	0	2	0	2
1145	0	0	0	0	0	0	0	0	0	0	0	0	0	0	0
1146	0	0	0	0	0	0	0	0	0	0	0	0	0	0	0
1147	0	0	0	0	0	0	0	0	0	0	0	0	0	0	0
1148	0	0	0	0	0	0	-1	0	0	0	0	0	0	-1	1
1149	0	1	0	0	0	0	-2	0	-2	0	0	0	1	-4	5
1150	0	7	2	0	0	0	0	0	0	0	0	0	9	0	9
1151	0	0	0	0	0	0	0	0	0	0	0	0	0	0	0
1152	0	0	0	0	0	0	0	0	0	0	0	0	0	0	0
1153	0	0	5	0	1	0	0	0	0	0	0	0	6	0	6
1154	0	1	0	0	0	0	0	-4	-8	0	0	0	1	-12	13
1155	0	3	0	0	0	1	0	0	0	0	0	0	4	0	4
1156	0	1	0	0	0	6	0	0	0	0	0	0	7	0	7
1157	0	0	0	1	14	2	0	-3	0	0	0	0	17	-3	20
1158	0	7	12	0	2	3	0	0	-1	0	0	0	24	-1	25
1159	0	12	1	5	0	2	0	0	0	0	0	0	20	0	20
1160	2	3	7	0	0	3	0	-2	0	0	0	0	15	-2	17
1161	3	14	1	3	3	0	0	0	0	0	0	0	24	0	24
1162	4	0	12	3	0	0	0	0	0	0	0	0	19	0	19
1163	1	10	14	0	0	0	0	0	0	0	0	0	25	0	25
1164	1	9	0	1	0	1	0	0	0	0	0	0	12	0	12
1165	7	0	4	0	0	0	0	0	0	0	0	0	11	0	11
1166	1	0	0	0	0	0	0	0	0	0	0	0	1	0	1
1167	0	0	2	0	0	0	0	0	0	-1	0	0	2	-1	3
1168	0	0	0	0	0	0	-2	0	0	0	0	0	0	-2	2
1169	0	5	3	0	3	0	0	-9	-2	-1	-5	0	11	-17	28
1170	0	0	0	0	0	0	0	-5	-9	-1	-7	0	0	-22	22
1171	0	0	0	0	0	0	0	0	-1	0	0	0	0	-1	1
1172	0	2	0	0	0	0	0	0	0	0	0	0	2	0	2
1173	0	0	0	0	0	0	0	0	0	0	-1	0	0	-1	1
1174	0	0	0	0	0	0	0	0	0	0	0	0	0	0	0
1175	0	0	0	0	0	0	0	0	0	0	0	0	0	0	0
1176	0	0	0	0	0	0	0	0	0	0	0	-1	0	-1	1
1177	0	0	0	0	0	0	0	-3	-2	0	0	0	0	-5	5
1178	2	0	0	1	0	0	0	0	0	0	0	0	3	0	3
1179	0	0	5	0	0	0	0	-2	0	0	0	0	5	-2	7
1180	0	12	0	0	0	0	0	0	0	0	0	0	12	0	12
1181	1	0	0	0	0	0	0	-6	-1	0	0	0	1	-7	8
1182	0	0	1	0	0	0	0	0	0	0	0	0	1	0	1
1183	0	0	0	0	0	0	0	0	-1	0	0	0	0	-1	1
1184	0	0	2	0	0	0	0	0	0	0	0	0	2	0	2
1185	0	0	1	3	1	0	-1	-10	0	0	0	0	5	-11	16
1186	0	4	3	0	0	1	0	-4	0	0	0	0	8	-4	12
1187	0	8	0	0	0	0	0	0	0	0	0	0	8	0	8
1188	2	4	1	0	0	0	0	-1	0	0	-2	0	7	-3	10
1189	0	3	1	0	0	0	-1	0	0	0	0	0	4	-1	5
1190	2	2	0	0	0	0	0	-3	-6	0	0	0	4	-9	13
1191	0	0	1	1	0	2	0	0	0	0	0	0	4	0	4
1192	0	0	0	0	0	1	0	0	0	0	0	0	1	0	1
1193	0	1	0	5	2	0	0	0	0	0	0	0	8	0	8
1194	0	1	4	0	1	0	0	0	0	0	0	0	6	0	6
1195	0	2	8	0	0	0	0	0	0	0	-2	0	10	-2	12
1196	1	10	2	0	0	0	0	0	0	-1	0	0	13	-1	14
1197	1	3	1	0	0	0	0	0	0	0	0	0	5	0	5
1198	1	0	6	3	9	4	0	0	0	0	0	0	23	0	23
1199	0	0	3	7	6	6	0	-1	0	0	0	0	22	-1	23
1200	0	0	1	0	0	0	0	0	0	0	0	0	1	0	1
1201	0	0	4	0	0	0	0	0	0	0	0	0	4	0	4
1202	0	2	1	0	0	0	0	0	0	0	0	0	3	0	3
1203	1	0	1	0	0	0	0	0	0	0	0	0	2	0	2
1204	0	1	1	0	0	0	0	0	0	0	0	0	2	0	2
1205	0	0	0	0	0	0	0	-1	0	0	0	0	0	-1	1
1206	0	0	2	1	0	0	0	0	0	0	0	0	3	0	3
1207	0	2	0	0	0	0	0	0	0	0	0	0	2	0	2
1208	0	0	0	0	0	0	0	0	0	0	0	0	0	0	0
1209	0	0	0	0	0	0	0	0	0	0	-4	0	0	-4	4
1210	0	0	0	0	0	0	0	0	0	0	0	0	0	0	0
1211	0	0	0	0	0	0	0	-1	-43	0	0	-1	0	-45	45
1212	0	0	0	0	0	0	0	-62	-11	-12	-2	-3	0	-90	90
1213	0	0	0	0	0	0	0	-122	-157	-4	-7	-4	0	-294	294
1214	0	0	0	0	0	0	-2	-128	-57	-4	-22	0	0	-213	213
1215	0	0	0	0	0	0	-4	-113	-90	-3	-5	0	0	-215	215
1216	0	2	1	0	0	0	0	-36	-1	0	-1	-1	3	-39	42
1217	0	0	0	0	0	0	-4	-22	-10	-5	-2	0	0	-43	43
1218	0	0	0	0	0	0	-1	-17	-11	0	0	0	0	-29	29
1219	0	0	0	0	0	0	-1	-12	0	0	-1	0	0	-14	14
1220	0	2	0	0	0	0	0	0	-1	0	0	0	2	-1	3
1221	0	4	0	1	0	0	0	0	0	0	0	0	5	0	5
1222	3	2	0	0	0	0	0	0	-1	0	0	0	5	-1	6
1223	0	2	0	0	0	0	0	-1	0	0	0	0	2	-1	3
1224	0	0	0	0	0	0	0	-9	-2	0	0	0	0	-11	11
1225	0	0	0	0	0	0	-4	-20	-18	0	-2	0	0	-44	44
1226	0	1	0	1	0	0	0	-1	-1	0	0	0	2	-2	4
1227	0	0	0	0	0	0	0	0	0	0	0	0	0	0	0
1228	0	0	4	1	0	0	-1	-1	-1	0	0	0	5	-3	8
1229	1	5	2	0	0	0	-2	-1	0	0	0	0	8	-3	11
1230	1	24	0	0	0	0	0	0	0	0	0	0	25	0	25
1231	0	1	0	0	0	0	0	0	0	0	0	0	1	0	1
1232	0	0	0	0	0	0	0	0	0	0	0	0	0	0	0
1233	0	1	0	0	0	0	0	0	0	0	0	0	1	0	1
1234	0	0	0	0	0	0	0	0	0	0	0	0	0	0	0
1235	0	0	0	1	0	0	0	-3	0	0	0	0	1	-3	4
1236	1	0	1	0	0	0	0	0	0	0	0	0	2	0	2
1237	0	1	0	0	0	0	0	0	0	0	0	0	1	0	1
1238	0	0	0	0	0	0	0	-2	-1	0	0	0	0	-3	3
1239	0	0	0	0	0	0	0	-3	0	0	-1	0	0	-4	4
1240	0	0	0	0	0	0	0	0	-1	0	-1	0	0	-2	2
1241	0	0	0	0	0	0	0	0	0	0	0	0	0	0	0
1242	0	0	0	0	0	0	0	-5	0	-3	-1	0	0	-9	9
1243	0	0	0	0	0	0	0	-2	-2	0	0	0	0	-4	4
1244	0	0	0	0	2	0	0	-5	-2	0	0	0	2	-7	9
1245	0	0	2	0	1	0	-1	-1	-1	0	0	0	3	-3	6
1246	0	1	1	0	0	0	0	0	0	0	0	0	2	0	2
1247	3	3	0	3	0	0	0	-3	0	0	0	0	9	-3	12
1248	0	4	10	0	0	0	0	0	0	0	-1	0	14	-1	15
1249	0	4	1	0	0	0	0	0	0	0	-1	-1	5	-2	7
1250	7	0	0	0	0	0	0	0	-1	0	0	0	7	-1	8
1251	0	0	3	0	0	0	0	-2	0	0	-2	0	3	-4	7
1252	0	0	0	0	0	0	0	-6	-1	-2	0	0	0	-9	9
1253	0	0	0	0	0	0	0	-1	-2	0	0	0	0	-3	3
1254	0	0	3	0	0	0	-1	-1	-1	0	0	0	3	-3	6
1255	0	2	0	0	0	0	0	0	0	0	0	0	2	0	2
1256	1	0	0	0	0	0	0	0	-1	0	-1	0	1	-2	3
1257	0	1	1	0	1	1	0	-4	0	0	0	0	4	-4	8
1258	0	1	0	0	0	0	0	-7	-10	0	0	0	1	-17	18
1259	0	0	1	0	0	0	-4	-32	0	0	0	0	1	-36	37
1260	0	0	0	0	0	0	-1	0	0	0	0	0	0	-1	1
1261	0	0	0	0	0	0	0	0	0	0	0	0	0	0	0
1262	0	0	0	0	0	0	0	0	-1	0	-1	0	0	-2	2
1263	0	0	0	0	0	0	0	-4	-1	-1	0	0	0	-6	6
1264	0	0	0	0	0	0	0	-8	0	0	-1	0	0	-9	9
1265	0	0	0	0	0	0	-1	0	0	0	0	0	0	-1	1
1266	0	0	0	0	0	0	0	-1	0	0	0	0	0	-1	1
1267	0	0	1	0	0	0	0	0	0	0	0	0	1	0	1
1268	0	0	0	0	0	0	0	0	-1	0	0	0	0	-1	1
1269	0	0	0	0	0	0	0	0	-3	0	0	0	0	-3	3
1270	0	2	0	4	1	0	0	-1	0	0	0	0	7	-1	8
1271	0	0	14	0	0	0	0	0	0	0	0	0	14	0	14
1272	0	13	0	0	0	0	0	0	-1	0	0	0	13	-1	14
1273	9	3	0	0	0	0	0	0	0	0	0	0	12	0	12
1274	0	0	0	0	0	0	0	-3	-1	0	0	0	0	-4	4
1275	0	0	0	0	0	0	0	0	0	0	0	0	0	0	0
1276	0	0	0	0	0	2	0	0	0	0	0	0	2	0	2
1277	0	0	0	0	0	0	0	-2	-10	-10	0	0	0	-22	22
1278	0	0	0	0	0	0	0	0	-5	0	0	0	0	-5	5
1279	0	0	15	0	0	0	0	0	0	0	0	0	15	0	15
1280	0	3	0	0	0	0	-2	0	0	0	0	0	3	-2	5
1281	1	0	0	0	0	0	0	0	0	0	0	0	1	0	1
1282	0	0	0	0	0	0	0	-2	0	0	0	0	0	-2	2
1283	0	3	1	4	0	0	0	0	0	0	-1	0	8	-1	9
1284	0	2	14	0	0	0	0	0	0	0	0	0	16	0	16
1285	1	7	0	0	0	0	0	0	0	0	0	0	8	0	8
1286	0	0	0	0	0	0	0	0	0	0	0	0	0	0	0
1287	0	0	0	0	0	2	0	0	-1	0	0	0	2	-1	3
1288	3	1	0	0	0	1	0	0	0	0	0	0	5	0	5
1289	0	1	3	0	4	0	0	0	0	0	0	0	8	0	8
1290	0	0	7	3	0	0	0	0	0	0	0	0	10	0	10
1291	0	1	1	0	0	0	0	0	0	0	0	0	2	0	2
1292	0	3	0	1	0	0	0	0	0	0	0	0	4	0	4
1293	3	1	9	0	0	0	0	0	0	0	0	0	13	0	13
1294	0	13	0	0	0	0	0	0	0	0	0	0	13	0	13
1295	0	0	0	0	0	0	0	0	0	0	0	0	0	0	0
1296	0	0	0	0	0	0	0	-1	0	0	0	0	0	-1	1
1297	0	0	0	0	1	0	0	0	0	0	0	0	1	0	1
1298	0	0	0	0	0	0	0	0	0	0	0	0	0	0	0
1299	0	2	0	0	0	0	0	0	0	0	0	0	2	0	2
1300	0	1	1	0	0	0	0	0	0	0	0	0	2	0	2
1301	0	0	0	0	0	0	0	0	0	0	0	0	0	0	0
1302	0	1	0	0	0	0	0	0	-1	0	0	0	1	-1	2
1303	0	1	0	0	0	0	0	0	0	0	0	0	1	0	1
1304	0	0	1	0	0	0	0	0	0	0	0	0	1	0	1
1305	0	0	0	0	0	0	0	0	0	0	0	0	0	0	0
1306	0	3	1	0	0	0	0	-2	-1	0	0	0	4	-3	7
1307	0	0	0	0	0	0	0	0	0	0	0	0	0	0	0
1308	0	0	0	0	0	0	0	-2	-2	0	-1	0	0	-5	5
1309	0	0	0	0	0	0	0	-6	-3	0	0	0	0	-9	9
1310	0	0	0	0	1	0	0	0	0	0	0	0	1	0	1
1311	2	5	0	0	0	0	0	-2	0	0	0	0	7	-2	9
1312	0	2	0	0	0	0	0	0	0	0	0	0	2	0	2
1313	0	0	0	0	0	0	0	-3	-2	-1	0	0	0	-6	6
1314	0	0	1	0	0	0	-1	0	-3	-1	-4	0	1	-9	10
1315	0	5	0	0	0	0	0	-1	-1	0	0	0	5	-2	7
1316	0	0	0	0	0	0	0	0	0	0	0	0	0	0	0
1317	0	0	0	0	0	0	0	-1	0	0	0	-1	0	-2	2
1318	0	0	0	0	0	0	0	0	0	0	0	0	0	0	0
1319	0	0	0	0	0	0	0	0	0	0	0	0	0	0	0
1320	0	0	0	0	0	0	0	0	0	0	0	0	0	0	0
1321	0	0	0	0	0	0	0	0	0	0	0	0	0	0	0
1322	0	1	0	0	0	0	0	0	0	0	0	0	1	0	1
1323	0	0	0	0	0	0	0	0	0	0	0	0	0	0	0
1324	0	0	0	0	0	0	0	0	0	0	0	0	0	0	0
1325	0	0	0	0	0	0	0	0	0	0	0	0	0	0	0
1326	0	0	0	0	0	0	0	0	-1	0	0	0	0	-1	1
1327	0	0	0	0	0	0	0	0	0	0	0	0	0	0	0
1328	0	0	4	0	0	0	0	0	0	0	0	0	4	0	4
1329	0	1	0	0	0	0	0	0	0	0	0	0	1	0	1
1330	1	0	0	0	0	0	0	0	0	0	0	0	1	0	1
1331	0	4	0	0	0	0	0	0	0	0	0	0	4	0	4
1332	0	0	0	0	0	0	0	-2	0	-1	0	0	0	-3	3
1333	0	0	0	0	0	0	0	-8	-8	0	0	0	0	-16	16
1334	0	0	0	0	0	0	0	-4	0	0	-1	0	0	-5	5
1335	0	0	0	0	0	0	-3	-1	-4	0	0	0	0	-8	8
1336	0	0	0	0	0	0	0	-4	0	0	0	0	0	-4	4
1337	0	0	0	0	0	0	0	-3	0	0	0	0	0	-3	3
1338	0	0	0	0	0	0	0	-3	-3	-1	0	0	0	-7	7
1339	0	0	0	0	0	0	0	0	0	0	0	0	0	0	0
1340	0	0	2	1	1	0	-1	-139	-1	-1	-7	0	4	-149	153
1341	0	0	0	0	0	0	0	-2	-1	-1	0	0	0	-4	4
1342	1	3	1	1	0	0	0	0	-3	0	0	0	6	-3	9
1343	1	1	0	0	0	0	0	-2	0	0	0	0	2	-2	4
1344	0	0	1	0	2	0	0	0	0	0	0	0	3	0	3
1345	1	0	0	0	0	0	0	0	0	0	0	0	1	0	1
1346	2	3	0	1	0	0	0	-2	0	0	0	0	6	-2	8
1347	0	3	3	0	0	2	0	0	0	0	0	0	8	0	8
1348	0	0	1	0	1	0	0	0	0	0	0	0	2	0	2
1349	0	0	0	0	0	0	0	0	-1	0	0	-1	0	-2	2
1350	0	3	0	0	0	0	0	0	0	0	0	0	3	0	3
1351	0	2	0	0	0	0	0	0	0	0	0	0	2	0	2
1352	1	0	1	0	0	0	0	-1	0	-2	0	0	2	-3	5
1353	0	0	0	0	0	0	0	0	-1	0	0	0	0	-1	1
1354	0	0	0	0	0	0	0	0	0	0	0	-1	0	-1	1
1355	0	0	3	0	0	0	0	0	0	0	0	0	3	0	3
1356	0	0	0	0	0	0	0	-12	-4	0	0	0	0	-16	16
1357	0	0	0	0	0	0	0	-5	0	0	0	0	0	-5	5
1358	0	0	0	0	0	0	0	0	0	0	0	0	0	0	0
1359	0	0	0	0	0	0	0	-2	-2	0	0	0	0	-4	4
1360	0	0	0	0	0	0	0	-1	-7	0	0	0	0	-8	8
1361	0	1	0	0	0	0	0	0	0	0	0	0	1	0	1
1362	0	1	0	0	0	0	0	-1	0	0	0	0	1	-1	2
1363	0	1	0	0	0	0	0	-1	0	0	0	0	1	-1	2
1364	0	0	0	0	0	0	0	-4	-3	-4	0	0	0	-11	11
1365	0	0	1	0	0	0	0	-1	-3	0	0	-2	1	-6	7
1366	0	5	0	0	0	0	0	0	0	0	0	0	5	0	5
1367	0	0	0	0	1	1	0	0	-2	0	0	0	2	-2	4
1368	0	3	0	0	0	0	0	0	0	0	0	0	3	0	3
1369	0	0	0	0	1	0	0	-2	0	0	0	0	1	-2	3
1370	0	0	5	1	0	0	0	0	0	0	0	0	6	0	6
1371	0	5	0	0	0	0	0	0	0	0	0	0	5	0	5
1372	0	1	2	0	0	0	0	0	0	0	0	0	3	0	3
1373	1	0	6	0	0	0	0	0	-1	0	0	0	7	-1	8
1374	0	4	2	1	0	0	0	-2	0	0	0	-1	7	-3	10
1375	2	1	3	1	0	0	0	-4	-9	0	0	0	7	-13	20
1376	0	12	5	0	0	1	0	-1	0	0	0	0	18	-1	19
1377	2	16	4	0	0	0	0	0	0	0	0	0	22	0	22
1378	1	1	4	0	0	0	0	0	0	0	0	0	6	0	6
1379	0	1	2	0	0	0	0	0	0	0	0	0	3	0	3
1380	0	12	1	0	0	0	0	0	0	0	0	0	13	0	13
1381	0	0	5	0	0	4	0	0	0	0	0	0	9	0	9
1382	0	1	0	0	3	0	0	0	0	0	0	0	4	0	4
1383	2	0	0	3	1	0	0	0	0	0	0	0	6	0	6
1384	0	0	3	0	0	0	0	0	0	0	0	0	3	0	3
1385	0	6	1	0	0	1	0	0	0	0	0	0	8	0	8
1386	1	2	4	2	0	0	0	0	0	0	-1	0	9	-1	10
1387	0	2	1	0	1	0	0	0	0	0	0	0	4	0	4
1388	0	0	29	0	0	0	0	-4	0	0	-1	0	29	-5	34
1389	0	15	1	0	4	0	0	-1	0	0	0	0	20	-1	21
1390	4	16	1	0	4	3	0	-6	-1	0	0	0	28	-7	35
1391	1	0	2	1	0	0	0	-2	0	0	-3	0	4	-5	9
1392	0	2	0	0	0	0	0	0	0	0	0	0	2	0	2
1393	0	16	0	0	2	0	0	0	0	0	0	0	18	0	18
1394	5	1	0	0	0	0	0	0	0	0	0	-1	6	-1	7
1395	0	0	0	0	0	0	0	0	0	0	0	0	0	0	0
1396	0	0	2	0	0	0	0	0	0	0	0	0	2	0	2
1397	0	0	0	0	0	0	0	0	0	0	0	0	0	0	0
1398	0	0	0	0	0	0	0	0	0	0	0	0	0	0	0
1399	0	0	0	0	0	0	0	0	0	0	0	0	0	0	0
1400	0	0	1	2	0	0	0	0	0	0	0	0	3	0	3
1401	0	1	0	0	0	0	0	0	0	0	0	0	1	0	1
1402	0	0	0	0	0	0	0	0	0	0	0	0	0	0	0
1403	0	0	0	0	0	0	0	0	0	0	0	0	0	0	0
1404	0	0	0	0	0	0	0	0	0	0	0	0	0	0	0
1405	0	0	0	0	0	0	0	0	0	0	0	0	0	0	0
1406	0	0	0	0	0	0	0	0	0	0	0	0	0	0	0
1407	0	0	0	0	0	0	0	0	0	0	0	0	0	0	0
1408	0	0	0	0	0	0	0	0	0	0	0	0	0	0	0
1409	0	1	1	0	0	0	0	0	0	0	0	0	2	0	2
1410	0	1	0	0	1	0	0	0	0	0	0	0	2	0	2
1411	0	2	0	1	0	0	0	0	0	0	0	0	3	0	3
1412	0	3	0	0	0	0	0	0	0	0	0	0	3	0	3
1413	0	0	0	0	0	0	0	0	0	0	0	0	0	0	0
1414	0	0	0	0	0	0	0	0	0	0	0	0	0	0	0
1415	0	0	0	0	0	0	0	0	0	0	0	0	0	0	0
1416	0	10	27	0	0	0	0	0	0	0	0	0	37	0	37
1417	2	14	2	0	0	0	0	0	0	0	0	0	18	0	18
1418	0	0	0	0	0	0	-1	0	0	0	-1	0	0	-2	2
1419	1	0	0	0	0	2	0	-3	-4	0	-1	0	3	-8	11
1420	0	0	0	0	0	0	0	-1	-2	0	0	0	0	-3	3
1421	0	0	0	0	0	0	-1	0	-1	0	0	0	0	-2	2
1422	0	0	0	0	0	0	0	0	-1	0	0	0	0	-1	1
1423	0	0	0	0	0	0	0	0	0	0	0	0	0	0	0
1424	0	0	2	0	0	1	-1	-1	0	0	0	0	3	-2	5
1425	0	22	14	0	0	0	-1	0	0	0	0	0	36	-1	37
1426	0	0	0	0	0	0	0	0	0	0	0	0	0	0	0
1427	0	0	0	0	0	1	0	0	0	0	0	0	1	0	1
1428	0	0	0	0	0	0	0	0	0	0	0	0	0	0	0
1429	0	0	2	0	0	0	0	0	0	0	0	0	2	0	2
1430	0	0	0	0	0	0	0	0	0	0	0	0	0	0	0
1431	0	0	0	0	0	0	0	0	0	0	0	0	0	0	0
1432	0	1	0	0	0	0	0	0	0	0	0	0	1	0	1
1433	1	0	0	0	0	0	0	0	0	0	0	0	1	0	1
1434	0	0	0	0	1	0	0	0	0	0	0	0	1	0	1
1435	0	0	0	1	1	0	0	0	-1	0	0	0	2	-1	3
1436	0	0	1	0	0	0	0	-1	0	0	0	0	1	-1	2
1437	0	3	0	0	0	0	0	0	0	0	0	0	3	0	3
1438	1	0	0	1	0	0	0	0	0	0	0	0	2	0	2
1439	0	0	0	0	0	0	0	0	0	0	0	0	0	0	0
1440	0	2	1	0	0	0	0	0	0	0	0	0	3	0	3
1441	0	0	2	0	6	1	0	-1	0	0	0	0	9	-1	10
1442	0	0	0	0	2	0	0	0	0	0	0	0	2	0	2
1443	0	0	0	0	0	0	0	0	0	0	0	0	0	0	0
1444	0	0	0	1	0	0	0	0	0	0	0	0	1	0	1
1445	3	5	1	0	0	0	0	0	0	0	0	0	9	0	9
1446	1	0	0	0	0	0	0	0	0	0	0	0	1	0	1
1447	0	0	0	0	0	0	0	0	0	0	0	0	0	0	0
1448	0	0	0	0	0	0	0	0	0	0	0	0	0	0	0
1449	0	0	0	0	0	0	0	0	0	0	0	0	0	0	0
1450	0	0	0	0	0	0	0	0	0	0	0	0	0	0	0
1451	0	0	0	0	0	0	0	0	0	0	0	0	0	0	0
1452	0	0	0	0	0	0	0	0	0	0	0	0	0	0	0
1453	0	0	0	0	0	0	0	0	0	0	0	0	0	0	0
1454	0	6	3	0	0	0	0	0	0	0	0	0	9	0	9
1455	0	1	0	0	0	2	0	0	0	0	0	0	3	0	3
1456	0	3	0	0	0	0	0	0	0	0	0	0	3	0	3
1457	0	0	0	0	0	2	0	0	0	0	0	0	2	0	2
1458	1	1	0	0	3	0	0	0	0	0	0	0	5	0	5
1459	0	0	0	1	0	0	0	0	0	0	0	0	1	0	1
1460	2	0	18	0	0	0	0	0	0	0	0	0	20	0	20
1461	0	2	0	1	0	0	0	0	0	0	0	0	3	0	3
1462	0	0	0	0	0	0	0	0	0	0	0	0	0	0	0
1463	0	1	0	0	0	0	0	0	0	0	0	0	1	0	1
1464	0	0	0	0	0	0	0	0	0	0	0	0	0	0	0
1465	0	0	2	0	0	0	0	0	0	0	0	0	2	0	2
1466	0	0	1	0	0	0	0	0	0	0	0	0	1	0	1
1467	0	0	1	0	0	0	0	-2	-1	0	0	0	1	-3	4
1468	0	13	1	0	0	0	-1	0	0	0	0	0	14	-1	15
1469	2	0	0	0	0	0	0	0	0	0	0	0	2	0	2
1470	0	0	0	0	0	0	0	-2	0	0	0	0	0	-2	2
1471	0	0	0	0	0	0	0	-3	0	0	0	0	0	-3	3
1472	0	1	1	0	0	0	0	0	0	0	0	0	2	0	2
1473	0	1	1	0	1	0	0	0	0	0	0	0	3	0	3
1474	1	0	0	0	0	0	0	0	0	0	0	0	1	0	1
1475	2	1	1	0	0	0	0	0	0	0	0	0	4	0	4
1476	1	6	3	0	0	0	0	0	0	0	0	0	10	0	10
1477	2	11	0	0	1	0	0	0	-1	0	0	0	14	-1	15
1478	0	0	0	1	0	0	0	0	0	0	0	0	1	0	1
1479	0	0	2	1	0	0	0	0	0	0	0	0	3	0	3
1480	0	1	0	0	1	0	-1	0	-2	0	0	0	2	-3	5
1481	0	0	0	0	0	0	-1	0	0	0	0	0	0	-1	1
1482	0	0	1	0	0	0	0	0	0	0	0	0	1	0	1
1483	0	1	0	0	0	0	0	0	0	0	-1	0	1	-1	2
1484	0	0	0	0	0	0	0	0	0	0	0	0	0	0	0
1485	0	0	0	0	0	0	0	0	-1	0	-6	0	0	-7	7
1486	1	0	0	0	0	0	0	-2	0	0	0	0	1	-2	3
1487	0	0	2	1	0	0	0	-2	0	0	0	0	3	-2	5
1488	0	1	0	0	0	0	0	-2	0	0	0	0	1	-2	3
1489	0	0	1	0	0	0	0	-1	-4	0	0	0	1	-5	6
1490	2	5	3	0	0	2	-2	-8	0	0	0	0	12	-10	22
1491	3	5	4	0	2	0	-1	-2	-1	0	0	0	14	-4	18
1492	2	0	2	0	0	1	-2	-53	-3	0	0	0	5	-58	63
1493	0	18	12	0	0	0	0	0	0	0	0	0	30	0	30
1494	6	4	0	0	0	0	0	0	-1	0	0	0	10	-1	11
1495	2	1	0	0	0	0	-1	-4	0	0	0	0	3	-5	8
1496	0	0	0	0	0	0	0	0	0	0	0	0	0	0	0
1497	0	0	0	0	0	0	0	0	0	0	0	0	0	0	0
1498	0	0	0	0	0	0	0	0	0	0	0	0	0	0	0
1499	0	0	0	0	0	2	0	0	0	0	0	0	2	0	2
1500	0	0	0	0	0	0	0	0	0	0	0	0	0	0	0
1501	0	0	0	0	0	0	0	0	0	0	0	0	0	0	0
1502	0	0	1	0	0	0	0	-3	0	0	0	0	1	-3	4
1503	0	3	0	0	0	0	0	-1	0	0	0	0	3	-1	4
1504	5	1	1	0	0	0	-1	-5	0	0	0	0	7	-6	13
1505	0	0	0	0	0	1	-1	0	0	0	0	0	1	-1	2
1506	0	1	0	0	5	0	0	0	0	0	0	0	6	0	6
1507	0	0	0	1	1	0	0	0	0	0	0	0	2	0	2
1508	0	3	6	0	0	0	0	0	0	0	0	0	9	0	9
1509	4	27	1	1	1	0	0	0	0	0	0	0	34	0	34
1510	19	0	1	0	2	1	0	0	0	0	0	0	23	0	23
1511	1	2	0	0	0	0	0	0	0	0	0	0	3	0	3
1512	3	0	2	0	0	0	0	0	0	0	0	0	5	0	5
1513	0	0	0	0	0	0	0	0	0	0	0	0	0	0	0
1514	0	0	0	0	0	0	0	0	0	0	0	0	0	0	0
1515	0	0	0	0	0	0	0	0	0	0	0	0	0	0	0
1516	0	0	0	0	0	0	0	0	0	0	0	0	0	0	0
1517	0	0	0	0	0	0	0	0	0	0	0	0	0	0	0
1518	0	0	0	0	0	0	0	0	0	0	0	0	0	0	0
1519	0	0	0	0	0	0	0	0	0	0	0	0	0	0	0
1520	0	0	0	0	0	0	0	0	0	0	0	0	0	0	0
1521	0	0	0	0	0	0	0	0	0	0	0	0	0	0	0
1522	0	0	0	0	0	0	0	0	0	0	0	0	0	0	0
1523	0	0	0	0	0	0	0	-2	0	0	0	-1	0	-3	3
1524	0	0	0	0	0	0	0	0	0	0	0	0	0	0	0
1525	2	0	0	0	0	0	0	0	0	0	0	0	2	0	2
1526	0	0	0	0	0	0	0	0	-4	0	0	0	0	-4	4
1527	0	0	0	0	0	0	0	-1	-1	0	0	0	0	-2	2
1528	0	0	0	0	0	0	-1	0	0	0	0	0	0	-1	1
1529	0	0	0	0	0	0	0	-6	-1	0	0	0	0	-7	7
1530	0	0	0	0	0	0	0	0	0	0	0	0	0	0	0
1531	0	0	0	0	0	0	0	0	0	0	0	0	0	0	0
1532	0	0	0	0	0	0	0	0	0	0	0	0	0	0	0
1533	0	0	0	0	0	0	0	0	0	0	0	0	0	0	0
1534	0	0	0	0	0	0	0	0	0	0	0	0	0	0	0
1535	0	0	0	0	0	0	0	0	0	0	0	0	0	0	0
1536	0	0	0	0	0	0	0	0	0	0	0	0	0	0	0
1537	0	0	0	0	0	0	0	0	0	0	0	0	0	0	0
1538	0	0	0	0	0	0	0	0	0	0	0	0	0	0	0
1539	0	0	0	0	0	0	0	0	0	0	0	0	0	0	0
1540	0	0	0	0	0	0	0	0	0	0	0	0	0	0	0
1541	0	0	0	0	0	0	0	0	0	0	-1	0	0	-1	1
1542	0	0	0	0	0	0	0	0	0	0	0	0	0	0	0
1543	0	0	0	0	0	0	0	0	0	0	0	0	0	0	0
1544	0	0	0	0	0	0	0	-2	0	0	0	0	0	-2	2
1545	0	0	8	0	0	0	0	0	0	0	0	0	8	0	8
1546	0	2	0	0	0	0	0	0	0	0	0	0	2	0	2
1547	0	0	0	0	0	0	0	0	0	0	0	0	0	0	0
1548	0	0	0	0	0	0	0	-1	0	0	0	0	0	-1	1
1549	0	0	0	0	0	0	0	0	0	0	0	0	0	0	0
1550	0	0	0	0	0	0	0	-1	0	0	0	-2	0	-3	3
1551	0	0	0	0	0	0	-1	0	-2	0	0	0	0	-3	3
1552	0	0	0	0	0	0	0	-2	0	0	0	0	0	-2	2
1553	0	0	0	0	0	0	0	-9	-1	0	0	0	0	-10	10
1554	0	0	0	0	0	0	-1	-1	0	0	0	0	0	-2	2
1555	0	1	1	0	0	0	0	0	0	0	0	0	2	0	2
1556	0	3	0	0	0	0	-1	0	0	0	0	0	3	-1	4
1557	1	2	0	0	0	0	0	0	0	0	0	0	3	0	3
1558	0	0	0	0	0	0	0	0	0	0	0	0	0	0	0
1559	0	0	0	0	0	0	0	0	0	0	0	0	0	0	0
1560	0	0	0	0	0	0	0	0	0	0	0	0	0	0	0
1561	0	2	0	0	0	0	0	-3	0	0	0	0	2	-3	5
1562	0	0	0	0	0	0	0	0	0	0	0	0	0	0	0
1563	1	0	0	0	0	0	0	0	0	0	0	0	1	0	1
1564	0	0	0	0	0	0	0	-1	0	0	0	0	0	-1	1
1565	0	0	0	0	2	0	0	0	0	0	0	0	2	0	2
1566	0	0	0	1	0	0	0	0	0	0	0	0	1	0	1
1567	0	0	1	0	0	0	0	0	0	0	0	0	1	0	1
1568	0	4	0	0	0	0	0	0	0	0	0	0	4	0	4
1569	2	5	2	0	0	0	0	0	0	0	0	0	9	0	9
1570	0	5	9	0	0	0	0	0	0	0	0	0	14	0	14
1571	0	10	6	0	0	0	0	0	0	0	0	0	16	0	16
1572	6	8	0	0	0	0	0	0	0	0	0	0	14	0	14
1573	1	0	1	0	1	1	0	0	0	0	0	0	4	0	4
1574	0	0	0	7	10	0	0	0	0	0	0	0	17	0	17
1575	0	9	14	0	0	0	0	0	0	0	0	0	23	0	23
1576	0	9	4	0	0	0	0	0	0	0	0	0	13	0	13
1577	5	3	1	0	0	0	0	-3	0	0	0	0	9	-3	12
1578	1	0	0	0	0	0	0	0	0	0	0	0	1	0	1
1579	0	0	0	0	0	0	0	-1	0	0	-2	0	0	-3	3
1580	0	2	1	0	1	0	0	0	-1	0	0	0	4	-1	5
1581	0	1	0	2	0	1	0	0	0	0	-1	0	4	-1	5
1582	2	0	6	1	0	1	0	0	0	0	0	0	10	0	10
1583	0	3	1	0	0	1	0	0	0	0	0	0	5	0	5
1584	1	2	4	2	0	0	0	-18	-25	0	0	0	9	-43	52
1585	0	2	2	1	0	0	0	-5	0	0	0	0	5	-5	10
1586	0	1	1	0	0	0	0	-3	-1	0	-1	-2	2	-7	9
1587	0	0	0	0	1	1	-1	-1	0	0	0	-1	2	-3	5
1588	0	4	0	0	0	0	0	0	0	0	-1	0	4	-1	5
1589	0	0	0	0	0	0	-2	-1	0	-2	-3	0	0	-8	8
1590	0	0	0	0	0	0	0	-5	-17	-5	-1	0	0	-28	28
1591	0	1	0	0	0	0	0	-1	-4	0	-1	0	1	-6	7
1592	0	0	0	0	0	0	-7	-57	-1	0	-6	0	0	-71	71
1593	0	0	0	0	0	0	-5	-6	-1	0	-2	0	0	-14	14
1594	0	2	1	0	0	0	0	-14	-2	-1	-1	0	3	-18	21
1595	0	7	0	0	0	0	0	-1	0	0	0	0	7	-1	8
1596	0	0	0	0	0	0	0	-3	-4	0	0	0	0	-7	7
1597	0	1	4	1	0	0	0	-1	0	0	-1	0	6	-2	8
1598	0	7	7	0	0	0	0	0	0	0	0	0	14	0	14
1599	1	5	1	0	1	1	0	0	-2	0	0	0	9	-2	11
1600	2	0	0	0	2	1	-1	-1	-1	0	0	0	5	-3	8
1601	0	1	0	3	1	1	0	-35	0	0	-7	-3	6	-45	51
1602	0	0	1	0	0	0	0	-1	0	0	0	0	1	-1	2
1603	0	1	0	0	0	0	0	-3	-2	0	0	0	1	-5	6
1604	7	5	0	0	0	0	0	0	0	0	0	0	12	0	12
1605	1	0	2	0	0	0	0	0	0	0	0	0	3	0	3
1606	0	0	0	0	0	0	0	0	0	0	0	0	0	0	0
1607	0	0	0	0	0	0	0	0	0	0	0	0	0	0	0
1608	0	0	0	0	0	0	0	0	0	0	0	0	0	0	0
1609	0	0	0	0	0	0	0	-9	-1	0	0	0	0	-10	10
1610	1	0	0	0	0	0	0	-2	0	0	0	0	1	-2	3
1611	0	0	0	0	0	0	0	0	0	0	0	0	0	0	0
1612	0	0	0	0	0	0	0	0	-3	0	0	0	0	-3	3
1613	0	0	0	0	0	0	-1	-10	-1	0	0	0	0	-12	12
1614	0	0	1	0	0	0	0	0	0	0	0	0	1	0	1
1615	0	0	0	0	0	0	0	0	0	0	0	0	0	0	0
1616	0	0	0	0	1	1	0	0	0	0	0	0	2	0	2
1617	0	0	0	0	1	0	0	0	0	0	0	0	1	0	1
1618	0	1	0	3	0	0	0	0	0	0	0	0	4	0	4
1619	0	5	1	0	0	0	0	0	0	0	0	0	6	0	6
1620	4	23	4	1	0	0	0	0	0	0	0	0	32	0	32
1621	0	0	0	0	0	0	0	0	0	0	0	0	0	0	0
1622	2	1	0	0	0	0	0	-1	-1	0	0	0	3	-2	5
1623	0	1	0	0	0	1	0	0	0	0	0	0	2	0	2
1624	1	0	0	1	1	0	0	0	0	0	0	0	3	0	3
1625	0	0	0	0	0	0	0	-1	0	0	0	0	0	-1	1
1626	0	0	2	1	0	0	0	0	-2	0	0	0	3	-2	5
1627	0	0	0	0	0	0	0	0	0	0	0	0	0	0	0
1628	0	0	0	0	0	0	0	0	-1	0	0	0	0	-1	1
1629	0	0	0	0	0	0	0	0	0	0	0	0	0	0	0
1630	0	0	0	0	0	0	0	-7	0	0	0	0	0	-7	7
1631	0	0	0	0	0	0	-1	-5	-2	0	0	0	0	-8	8
1632	0	0	0	0	0	0	0	0	0	0	0	0	0	0	0
1633	0	0	0	0	0	0	0	0	0	0	0	0	0	0	0
1634	0	0	0	0	0	0	0	0	0	0	0	0	0	0	0
1635	0	0	0	0	0	0	0	0	0	0	0	0	0	0	0
1636	0	0	0	0	0	0	0	0	0	0	0	0	0	0	0
1637	0	0	0	0	0	0	0	0	0	0	0	0	0	0	0
1638	0	0	0	0	0	0	0	0	0	0	0	-1	0	-1	1
1639	0	0	0	0	0	0	0	0	0	0	0	0	0	0	0
1640	0	0	0	0	0	0	0	0	0	0	0	0	0	0	0
1641	0	0	0	0	0	0	0	0	0	0	0	0	0	0	0
1642	0	0	0	0	0	0	0	0	0	0	0	0	0	0	0
1643	0	0	0	0	0	0	0	0	0	0	0	0	0	0	0
1644	0	0	0	0	0	0	0	0	0	0	0	0	0	0	0
1645	0	0	0	0	0	0	0	0	0	0	0	-1	0	-1	1
1646	0	0	0	0	0	0	0	0	0	0	0	0	0	0	0
1647	0	0	0	0	0	0	0	0	0	0	0	0	0	0	0
1648	0	0	1	0	0	0	0	0	0	0	0	0	1	0	1
1649	0	1	0	0	0	1	0	0	0	0	0	0	2	0	2
1650	0	0	1	0	2	0	0	0	0	0	0	0	3	0	3
1651	0	0	0	2	0	0	0	0	0	0	0	0	2	0	2
1652	0	0	0	0	0	0	0	0	0	0	0	0	0	0	0
1653	0	9	0	0	0	0	0	0	-1	0	0	0	9	-1	10
1654	0	0	0	0	0	0	0	0	0	0	-4	0	0	-4	4
1655	0	1	0	2	0	0	0	-1	0	0	0	0	3	-1	4
1656	0	0	0	0	0	0	0	0	0	0	0	0	0	0	0
1657	0	0	0	0	6	0	-1	-3	0	0	0	0	6	-4	10
1658	1	0	0	0	0	1	-1	-1	0	0	0	0	2	-2	4
1659	0	0	2	0	0	0	-2	-2	0	0	0	0	2	-4	6
1660	0	0	0	0	0	0	0	0	0	0	0	0	0	0	0
1661	0	0	0	0	0	0	0	0	0	0	0	0	0	0	0
1662	0	0	0	0	0	0	0	-1	-2	0	0	0	0	-3	3
1663	0	0	1	0	0	0	0	-1	0	0	0	0	1	-1	2
1664	0	0	1	0	0	0	-1	-1	0	0	0	0	1	-2	3
1665	0	0	0	0	0	0	0	-1	-32	0	0	0	0	-33	33
1666	0	0	0	0	0	0	0	-14	-2	0	-1	0	0	-17	17
1667	0	0	0	0	0	0	0	-1	0	0	0	0	0	-1	1
1668	0	0	0	0	0	0	0	0	0	0	0	0	0	0	0
1669	0	0	0	0	0	0	0	0	0	0	0	0	0	0	0
1670	0	0	0	0	0	0	0	0	0	0	0	0	0	0	0
1671	0	0	0	0	0	0	0	0	0	0	0	0	0	0	0
1672	0	0	0	0	0	0	0	0	0	0	0	0	0	0	0
1673	0	0	0	0	0	0	0	0	0	0	0	0	0	0	0
1674	0	0	0	0	0	0	0	-4	-1	0	0	0	0	-5	5
1675	0	0	0	0	0	0	0	0	0	0	0	0	0	0	0
1676	0	0	0	0	0	0	-1	-1	0	0	-1	0	0	-3	3
1677	0	1	0	0	0	0	0	0	0	0	0	0	1	0	1
1678	0	4	0	0	0	0	0	0	0	0	0	0	4	0	4
1679	0	0	0	0	0	0	0	-2	0	0	0	0	0	-2	2
1680	1	0	0	0	0	0	0	-1	-1	0	0	0	1	-2	3
1681	0	0	0	0	0	0	0	0	0	0	0	0	0	0	0
1682	0	0	2	8	0	0	0	0	0	0	0	0	10	0	10
1683	2	3	46	0	0	1	0	0	0	0	0	0	52	0	52
1684	1	26	1	0	0	0	0	0	0	0	0	0	28	0	28
1685	0	0	0	0	0	0	0	0	0	0	0	0	0	0	0
1686	0	0	0	0	0	0	0	0	0	0	0	0	0	0	0
1687	0	0	0	0	0	0	0	0	0	0	0	0	0	0	0
1688	0	0	0	1	0	0	0	0	0	0	0	0	1	0	1
1689	0	0	0	0	0	0	0	0	0	0	0	0	0	0	0
1690	0	1	0	0	0	0	0	0	0	0	0	0	1	0	1
1691	0	0	0	0	0	0	0	-3	0	0	0	0	0	-3	3
1692	0	0	0	0	0	0	0	0	0	0	0	0	0	0	0
1693	0	0	0	0	0	0	0	0	0	0	0	0	0	0	0
1694	0	0	0	0	0	0	0	0	0	0	0	0	0	0	0
1695	0	0	0	0	0	0	0	0	0	0	-1	0	0	-1	1
1696	0	0	0	0	0	0	0	0	0	0	0	0	0	0	0
1697	0	0	0	0	0	0	0	0	0	0	0	0	0	0	0
1698	0	0	0	0	0	0	0	-3	0	0	0	0	0	-3	3
1699	0	0	0	1	1	0	0	-4	-2	0	0	0	2	-6	8
1700	0	0	0	0	1	2	0	-1	0	0	0	-1	3	-2	5
1701	0	2	0	2	2	0	-2	0	0	0	0	0	6	-2	8
1702	2	0	1	0	0	0	0	0	0	0	0	0	3	0	3
1703	0	15	29	3	0	0	0	0	0	0	0	0	47	0	47
1704	0	14	1	0	1	0	0	0	-1	0	0	0	16	-1	17
1705	3	4	1	0	1	1	0	0	0	0	0	0	10	0	10
1706	0	5	12	4	13	3	0	-1	0	0	0	0	37	-1	38
1707	0	54	9	2	33	0	0	0	0	0	0	0	98	0	98
1708	3	16	18	1	1	0	0	0	0	0	0	0	39	0	39
1709	1	6	3	0	0	0	0	0	0	0	0	0	10	0	10
1710	0	0	0	0	1	0	0	0	0	0	0	0	1	0	1
1711	0	0	0	0	0	0	0	0	0	0	0	0	0	0	0
1712	0	0	0	0	0	0	0	0	0	0	0	0	0	0	0
1713	0	1	0	0	0	0	0	0	0	0	0	0	1	0	1
1714	0	7	0	0	0	0	0	0	0	0	0	0	7	0	7
1715	0	0	0	0	0	0	0	0	0	0	0	0	0	0	0
1716	0	0	0	0	0	0	0	0	0	0	0	0	0	0	0
1717	0	0	0	0	0	0	0	0	0	0	0	0	0	0	0
1718	0	0	0	0	0	0	0	0	0	0	0	0	0	0	0
1719	0	0	0	0	0	0	0	0	0	0	0	0	0	0	0
1720	0	0	0	0	0	0	0	0	0	0	0	0	0	0	0
1721	0	0	0	0	0	0	0	0	0	0	0	0	0	0	0
1722	0	0	0	0	0	0	0	0	0	0	0	0	0	0	0
1723	0	0	0	0	0	0	0	0	0	0	0	0	0	0	0
1724	0	0	0	0	0	0	0	0	0	0	0	0	0	0	0
1725	0	0	0	0	0	0	0	0	0	0	0	0	0	0	0
1726	0	0	0	0	0	0	0	0	0	0	0	0	0	0	0
1727	0	0	0	0	0	0	0	0	0	0	0	0	0	0	0
1728	0	0	0	0	0	0	0	0	0	0	0	0	0	0	0
1729	0	0	0	0	0	0	0	0	0	0	0	0	0	0	0
1730	0	0	0	0	0	0	0	0	0	0	0	0	0	0	0
1731	0	0	0	0	0	0	0	0	0	0	0	0	0	0	0
1732	0	0	0	0	0	0	0	0	0	0	0	0	0	0	0
1733	0	0	1	0	0	0	0	0	0	0	0	0	1	0	1
1734	0	0	0	0	0	0	0	-2	0	0	0	-1	0	-3	3
1735	0	0	0	0	0	0	0	-9	0	0	0	0	0	-9	9
1736	0	0	1	0	1	0	0	0	-1	0	0	0	2	-1	3
1737	0	0	2	0	0	0	0	0	0	0	0	0	2	0	2
1738	0	0	1	0	2	0	0	0	0	0	0	0	3	0	3
1739	0	2	1	0	0	0	0	0	-1	0	-1	0	3	-2	5
1740	0	0	13	1	0	6	0	-1	0	0	0	0	20	-1	21
1741	7	247	2	5	15	0	0	0	0	0	0	0	276	0	276
1742	2	0	1	0	0	0	0	0	0	0	0	0	3	0	3
1743	0	0	0	0	0	0	0	0	0	0	0	0	0	0	0
1744	0	1	0	0	0	0	0	0	0	0	0	0	1	0	1
1745	2	6	0	0	0	0	0	0	0	0	0	0	8	0	8
1746	0	0	0	0	0	0	0	0	0	0	0	0	0	0	0
1747	0	0	0	0	0	0	0	0	0	0	0	0	0	0	0
1748	0	0	0	0	0	0	0	0	0	0	0	0	0	0	0
1749	0	0	0	0	0	0	0	0	0	0	0	0	0	0	0
1750	0	0	0	0	0	0	0	0	0	0	0	0	0	0	0
1751	0	2	0	0	0	0	0	0	0	0	0	0	2	0	2
1752	0	0	0	0	2	1	0	0	0	0	0	0	3	0	3
1753	0	2	0	0	0	0	0	0	0	0	-1	0	2	-1	3
1754	1	0	1	0	0	0	0	0	0	0	0	0	2	0	2
1755	0	1	0	0	1	0	0	0	-1	0	0	0	2	-1	3
1756	0	0	0	0	0	0	0	-2	0	0	0	0	0	-2	2
1757	0	0	0	0	1	0	0	0	0	0	-2	0	1	-2	3
1758	0	0	0	0	0	0	0	0	-2	-6	-4	-2	0	-14	14
1759	0	0	0	0	0	0	0	-1	-7	-3	-14	-1	0	-26	26
1760	0	0	0	0	0	0	-1	-3	-122	-1	-1	0	0	-128	128
1761	0	1	0	0	0	0	0	-15	-4	0	0	0	1	-19	20
1762	0	0	0	0	0	0	-2	-45	-44	0	0	0	0	-91	91
1763	0	0	1	0	0	0	0	-17	0	0	0	-1	1	-18	19
1764	0	1	0	0	0	0	0	-1	0	0	0	0	1	-1	2
1765	0	1	0	0	0	0	0	0	0	0	0	0	1	0	1
1766	0	0	0	0	0	0	0	-2	0	0	0	0	0	-2	2
1767	0	0	0	0	0	0	0	-3	-1	0	-1	0	0	-5	5
1768	0	0	1	0	0	0	-2	-1	-6	0	-1	0	1	-10	11
1769	0	0	0	0	0	0	-1	-3	0	0	0	0	0	-4	4
1770	0	0	0	0	0	0	0	-2	0	0	0	0	0	-2	2
1771	0	0	0	0	0	0	-1	0	0	0	0	0	0	-1	1
1772	0	0	0	0	0	0	0	-1	0	0	0	0	0	-1	1
1773	0	0	0	0	0	0	-2	-2	-1	0	0	0	0	-5	5
1774	0	0	0	0	0	0	0	-12	-4	0	0	0	0	-16	16
1775	0	0	0	0	0	0	-1	0	0	0	-1	0	0	-2	2
1776	1	1	1	0	0	0	0	0	-1	0	0	0	3	-1	4
1777	1	0	0	0	0	0	0	-1	0	0	0	0	1	-1	2
1778	0	0	0	0	0	0	0	-1	0	0	0	0	0	-1	1
1779	0	0	3	0	0	0	0	0	0	0	0	0	3	0	3
1780	0	3	0	0	0	0	0	0	0	0	0	0	3	0	3
1781	0	0	0	0	0	0	0	-1	0	0	0	0	0	-1	1
1782	0	0	0	0	0	0	0	0	-1	0	0	0	0	-1	1
1783	0	0	0	0	0	0	0	0	-2	0	0	0	0	-2	2
1784	0	0	0	0	0	0	0	0	-3	0	0	0	0	-3	3
1785	0	0	0	0	0	0	0	0	-1	0	0	-2	0	-3	3
1786	0	0	0	0	0	0	0	-3	-3	0	-1	0	0	-7	7
1787	0	0	0	0	0	0	0	-1	0	0	0	0	0	-1	1
1788	0	0	0	0	0	0	0	-1	-1	0	0	0	0	-2	2
1789	0	0	0	0	0	0	0	0	0	0	0	0	0	0	0
1790	0	0	11	0	0	0	0	-1	0	0	0	0	11	-1	12
1791	2	6	0	0	0	0	0	0	0	0	0	0	8	0	8
1792	1	2	0	0	0	0	0	0	0	0	0	0	3	0	3
1793	2	3	0	0	0	0	0	0	0	0	0	0	5	0	5
1794	0	0	0	0	0	0	0	-1	0	-1	0	0	0	-2	2
1795	0	0	0	0	0	0	-2	0	-2	0	0	0	0	-4	4
1796	0	0	0	0	0	1	-5	-25	-4	0	-1	0	1	-35	36
1797	0	1	0	0	4	0	0	-5	-5	0	0	0	5	-10	15
1798	0	1	0	1	1	0	0	-3	0	0	0	0	3	-3	6
1799	0	3	4	0	0	0	0	0	0	0	0	0	7	0	7
1800	3	14	3	0	0	0	-1	-3	-4	0	-1	0	20	-9	29
1801	4	5	0	0	0	0	0	-3	0	0	0	0	9	-3	12
1802	1	1	1	0	0	1	0	0	0	0	0	0	4	0	4
1803	0	1	2	0	1	1	-1	0	0	0	0	0	5	-1	6
1804	0	6	3	1	0	0	0	0	0	0	0	0	10	0	10
1805	1	11	1	1	0	0	0	0	0	0	0	0	14	0	14
1806	0	6	0	0	0	0	0	0	0	0	0	0	6	0	6
1807	1	1	1	0	0	0	0	0	0	0	0	0	3	0	3
1808	1	0	0	0	0	0	0	0	0	0	0	0	1	0	1
1809	1	0	0	0	0	0	0	-1	0	0	0	0	1	-1	2
1810	0	0	0	0	0	0	0	0	0	0	0	0	0	0	0
1811	0	0	0	0	0	0	0	0	0	0	0	0	0	0	0
1812	0	1	0	0	0	0	0	0	0	-1	0	0	1	-1	2
1813	0	0	0	0	0	0	0	0	-3	0	0	0	0	-3	3
1814	0	0	0	0	0	0	0	0	0	0	0	0	0	0	0
1815	0	0	0	0	0	0	0	-6	-1	0	0	-1	0	-8	8
1816	0	0	0	0	0	0	-1	-3	0	0	0	0	0	-4	4
1817	0	0	1	0	0	0	0	0	0	0	0	0	1	0	1
1818	0	0	0	0	0	0	0	0	0	0	0	0	0	0	0
1819	0	0	0	0	0	0	0	0	0	0	0	0	0	0	0
1820	0	0	0	0	0	0	0	0	0	0	0	0	0	0	0
1821	0	0	0	0	0	0	0	0	0	0	0	0	0	0	0
1822	0	0	0	0	0	0	0	0	0	0	0	0	0	0	0
1823	0	0	0	0	0	0	0	0	0	-1	0	0	0	-1	1
1824	0	1	0	0	0	0	0	-1	0	0	0	0	1	-1	2
1825	0	0	0	0	0	0	0	0	0	0	0	0	0	0	0
1826	0	0	1	0	0	0	0	0	0	0	0	0	1	0	1
1827	0	2	0	0	0	0	0	0	-1	0	0	0	2	-1	3
1828	0	0	0	0	0	0	0	0	0	0	0	0	0	0	0
1829	0	0	0	0	0	0	0	0	0	0	0	0	0	0	0
1830	0	0	0	0	0	0	0	0	0	0	0	0	0	0	0
1831	0	1	0	0	0	0	0	0	0	0	0	0	1	0	1
1832	2	0	0	0	0	0	0	0	0	0	0	0	2	0	2
1833	0	0	0	0	0	0	0	0	0	0	0	0	0	0	0
1834	0	0	0	0	0	0	0	0	0	0	0	0	0	0	0
1835	0	0	0	0	0	0	0	0	0	0	0	0	0	0	0
1836	0	0	0	0	0	0	0	0	0	0	0	0	0	0	0
1837	0	0	0	0	0	0	0	0	0	0	0	0	0	0	0
1838	0	1	0	0	0	0	0	0	0	0	0	0	1	0	1
1839	3	2	0	0	1	0	0	0	0	0	0	0	6	0	6
1840	0	0	0	1	0	0	0	0	0	0	0	0	1	0	1
1841	0	0	0	0	0	0	0	0	0	0	0	0	0	0	0
1842	0	0	0	0	0	0	0	-1	-1	0	0	0	0	-2	2
1843	0	0	1	0	0	0	0	0	0	0	0	0	1	0	1
1844	0	0	0	0	0	0	0	0	0	0	0	0	0	0	0
1845	0	0	0	0	0	1	0	-1	0	0	0	0	1	-1	2
1846	0	0	0	0	3	0	0	0	-4	0	0	0	3	-4	7
1847	0	0	0	1	0	0	0	0	0	0	0	0	1	0	1
1848	0	1	0	0	0	0	0	-10	-2	0	0	0	1	-12	13
1849	0	5	0	0	0	0	0	0	0	0	0	0	5	0	5
1850	2	1	0	0	0	0	0	-1	0	0	0	0	3	-1	4
1851	0	0	0	0	0	0	0	0	-1	0	0	0	0	-1	1
1852	0	0	0	0	0	0	-1	-7	-5	-1	0	0	0	-14	14
1853	0	0	0	0	0	0	0	0	-2	0	0	0	0	-2	2
1854	0	0	0	0	0	0	0	0	0	0	0	0	0	0	0
1855	0	1	0	0	0	0	0	-5	-1	0	0	-1	1	-7	8
1856	0	0	0	0	0	0	-1	-17	-1	0	0	0	0	-19	19
1857	0	0	0	0	0	0	-3	-6	0	0	0	0	0	-9	9
1858	0	0	0	0	0	0	0	0	0	0	0	0	0	0	0
1859	0	0	0	0	0	0	0	-4	0	0	0	0	0	-4	4
1860	0	0	1	0	0	0	0	-3	0	0	0	0	1	-3	4
1861	0	1	0	0	0	0	-1	-1	0	0	0	0	1	-2	3
1862	2	1	2	0	0	0	0	0	-1	0	0	0	5	-1	6
1863	0	2	8	0	0	1	0	-2	0	0	0	0	11	-2	13
1864	0	9	0	0	0	0	0	-2	-1	0	0	0	9	-3	12
1865	0	0	0	1	0	0	0	0	-2	0	0	0	1	-2	3
1866	0	0	0	0	0	0	0	-3	-3	0	0	0	0	-6	6
1867	0	0	0	0	0	0	0	0	0	0	0	0	0	0	0
1868	0	2	0	0	0	0	0	0	0	0	0	0	2	0	2
1869	0	0	0	0	0	0	0	0	0	0	0	0	0	0	0
1870	0	0	0	0	0	0	0	0	0	0	0	0	0	0	0
1871	0	0	0	0	0	0	0	0	0	0	0	0	0	0	0
1872	0	0	0	0	0	0	0	0	0	0	0	0	0	0	0
1873	0	0	0	0	0	0	0	0	0	0	0	0	0	0	0
1874	0	0	0	0	0	0	0	0	0	0	0	0	0	0	0
1875	0	0	0	0	0	0	0	0	0	0	0	0	0	0	0
1876	0	0	0	0	0	0	0	0	0	0	0	0	0	0	0
1877	0	0	0	0	0	0	0	-1	0	0	0	0	0	-1	1
1878	0	0	0	0	0	0	-1	0	0	0	0	0	0	-1	1
1879	0	0	0	0	0	0	0	0	0	0	0	0	0	0	0
1880	0	0	0	0	0	0	0	0	-1	0	0	0	0	-1	1
1881	0	0	0	0	0	1	-1	-7	-1	0	0	0	1	-9	10
1882	0	1	0	0	0	0	0	-1	-1	0	0	0	1	-2	3
1883	0	0	3	0	0	0	0	-5	0	0	0	0	3	-5	8
1884	0	4	0	0	0	0	0	0	0	0	0	0	4	0	4
1885	2	1	2	0	3	4	0	-1	-2	0	-2	0	12	-5	17
1886	1	0	2	0	10	0	-2	-15	-6	0	-6	0	13	-29	42
1887	0	3	2	5	0	0	0	-1	0	-1	0	-1	10	-3	13
1888	2	20	8	3	4	15	0	0	0	0	0	0	52	0	52
1889	3	27	10	8	35	3	0	0	-1	0	0	0	86	-1	87
1890	0	2	3	13	5	2	0	-3	0	0	0	0	25	-3	28
1891	2	2	11	0	1	3	0	-1	-1	0	0	0	19	-2	21
1892	4	7	8	1	5	1	0	0	-1	0	0	0	26	-1	27
1893	1	0	0	0	0	0	-4	-31	-1	0	0	0	1	-36	37
1894	0	2	0	0	1	0	-1	-1	-2	0	0	0	3	-4	7
1895	0	2	0	0	0	0	0	0	0	0	0	0	2	0	2
1896	0	0	0	0	0	0	0	0	0	0	0	0	0	0	0
1897	0	2	0	0	0	0	0	-8	-4	0	0	0	2	-12	14
1898	0	0	0	0	0	0	0	0	-2	0	0	0	0	-2	2
1899	0	0	0	0	0	0	-2	-1	-2	-1	0	0	0	-6	6
1900	0	0	1	0	0	0	0	-7	-28	0	0	0	1	-35	36
1901	0	0	0	0	0	0	-2	-9	0	-1	0	0	0	-12	12
1902	0	0	0	0	0	0	-1	0	-2	0	0	0	0	-3	3
1903	0	0	0	0	0	0	0	-16	0	0	0	0	0	-16	16
1904	0	0	0	0	0	0	0	0	0	0	0	0	0	0	0
1905	0	0	0	0	0	0	0	0	-1	0	0	0	0	-1	1
1906	0	0	0	0	0	0	0	0	0	0	0	0	0	0	0
1907	0	0	0	0	0	0	0	0	-1	0	0	0	0	-1	1
1908	0	0	0	0	0	0	-1	-2	0	0	0	0	0	-3	3
1909	0	0	0	0	0	0	0	0	0	0	0	0	0	0	0
1910	0	3	0	0	0	0	-2	-3	-2	0	0	0	3	-7	10
1911	0	0	0	0	1	0	-1	0	0	0	0	0	1	-1	2
1912	0	0	0	0	1	0	0	-1	0	0	0	0	1	-1	2
1913	0	0	2	0	1	0	-2	-12	-1	0	0	0	3	-15	18
1914	0	2	1	0	0	0	0	0	0	0	0	0	3	0	3
1915	0	12	1	0	2	3	0	0	0	0	0	-1	18	-1	19
1916	0	1	1	1	1	0	0	0	0	0	0	0	4	0	4
1917	0	4	7	2	1	0	0	0	0	0	0	0	14	0	14
1918	3	2	2	7	0	0	0	0	-1	0	0	0	14	-1	15
1919	0	3	2	0	0	0	0	-1	0	0	0	0	5	-1	6
1920	0	0	0	0	0	0	-1	0	0	0	0	0	0	-1	1
1921	0	0	0	0	0	0	0	0	0	0	0	0	0	0	0
1922	0	0	0	0	0	0	0	-2	0	0	0	0	0	-2	2
1923	0	0	0	0	0	0	0	-1	0	0	0	0	0	-1	1
1924	0	0	1	0	0	0	0	0	0	0	0	0	1	0	1
1925	0	0	0	0	0	0	0	0	0	0	0	0	0	0	0
1926	0	0	0	0	0	0	0	0	0	0	-1	0	0	-1	1
1927	0	1	2	0	0	0	0	-2	0	0	0	0	3	-2	5
1928	1	2	0	0	0	1	0	0	0	0	0	0	4	0	4
1929	0	0	0	0	0	0	0	-10	0	0	0	0	0	-10	10
1930	0	0	0	0	0	0	0	0	0	0	0	0	0	0	0
1931	0	4	0	0	0	0	0	-1	0	0	0	0	4	-1	5
1932	0	0	0	0	0	2	0	-25	-8	0	0	-1	2	-34	36
1933	1	0	1	1	2	0	0	0	-1	0	0	0	5	-1	6
1934	0	3	4	1	1	0	0	0	0	0	0	0	9	0	9
1935	0	6	1	0	0	1	-1	-9	-2	0	0	0	8	-12	20
1936	0	1	1	0	0	0	-1	-1	0	0	0	0	2	-2	4
1937	0	8	1	0	0	0	0	-3	0	0	0	0	9	-3	12
1938	2	12	0	0	0	0	-1	-4	0	0	0	0	14	-5	19
1939	1	0	0	0	0	0	0	0	0	0	0	0	1	0	1
1940	0	0	0	0	0	0	0	0	0	0	-1	0	0	-1	1
1941	0	0	1	0	2	0	0	-6	0	0	0	0	3	-6	9
1942	0	0	0	0	0	0	0	-3	-3	-3	0	0	0	-9	9
1943	4	0	1	0	0	1	0	-13	-4	0	0	0	6	-17	23
1944	0	1	0	0	0	0	-1	-14	-6	0	0	0	1	-21	22
1945	0	0	0	0	0	0	-3	-27	-1	0	0	0	0	-31	31
1946	0	0	0	0	0	0	0	-1	-2	0	0	0	0	-3	3
1947	0	0	0	0	0	0	0	0	0	0	0	0	0	0	0
1948	0	0	0	0	0	0	0	0	0	0	0	0	0	0	0
1949	0	0	0	0	0	0	0	-1	0	0	0	0	0	-1	1
1950	0	1	0	0	0	0	0	0	0	0	0	0	1	0	1
1951	0	0	0	0	0	0	0	-10	-1	0	0	0	0	-11	11
1952	0	0	0	0	0	0	-1	0	-1	0	0	-1	0	-3	3
1953	0	1	2	0	0	0	0	-3	0	0	0	0	3	-3	6
1954	0	0	0	0	0	0	-7	-8	0	0	0	0	0	-15	15
1955	0	0	0	0	0	0	0	-2	-1	0	0	0	0	-3	3
1956	0	0	0	0	0	0	0	0	0	0	0	0	0	0	0
1957	0	0	0	0	0	0	0	-3	0	0	0	0	0	-3	3
1958	0	0	0	0	0	0	0	0	0	0	0	0	0	0	0
1959	0	0	1	0	0	0	0	0	0	0	0	0	1	0	1
1960	0	3	0	1	0	0	0	0	-1	0	0	0	4	-1	5
1961	0	0	0	0	0	0	0	-3	0	0	0	0	0	-3	3
1962	0	0	0	0	0	0	0	-1	0	0	0	0	0	-1	1
1963	0	0	0	0	0	0	0	-1	0	0	0	0	0	-1	1
1964	0	0	0	0	0	0	0	0	0	0	0	0	0	0	0
1965	0	0	0	0	0	0	0	0	0	0	0	0	0	0	0
1966	0	0	0	0	0	0	0	0	0	0	0	0	0	0	0
1967	0	0	0	0	0	0	0	0	0	0	0	0	0	0	0
1968	0	0	0	0	0	0	-2	0	0	0	0	0	0	-2	2
1969	0	0	0	0	0	0	0	0	0	0	0	0	0	0	0
1970	0	0	0	0	0	0	0	0	0	0	0	0	0	0	0
1971	0	0	0	0	0	0	0	0	0	0	0	0	0	0	0
1972	0	0	0	0	0	0	0	0	0	0	0	0	0	0	0
1973	0	2	1	0	0	0	0	0	0	0	0	0	3	0	3
1974	0	0	2	0	0	0	0	-1	0	0	0	0	2	-1	3
1975	0	0	2	0	0	0	0	0	0	0	0	0	2	0	2
1976	2	0	0	0	0	0	0	0	0	0	0	0	2	0	2
1977	0	0	0	0	0	0	0	0	0	-2	-1	0	0	-3	3
1978	0	0	0	0	0	0	0	0	-8	0	0	0	0	-8	8
1979	0	0	0	0	0	0	0	-4	-1	0	0	0	0	-5	5
1980	0	0	0	0	0	0	-1	-16	0	0	0	0	0	-17	17
1981	0	0	2	0	0	0	0	0	0	0	0	0	2	0	2
1982	0	0	0	0	0	0	0	0	0	0	0	0	0	0	0
1983	0	0	0	0	1	0	-1	-12	0	0	0	-1	1	-14	15
1984	0	0	0	0	1	0	0	0	0	0	0	0	1	0	1
1985	0	0	4	0	0	0	0	0	0	0	0	0	4	0	4
1986	0	0	0	0	0	0	0	0	-15	0	0	0	0	-15	15
1987	0	0	0	0	0	0	0	0	0	0	0	0	0	0	0
1988	0	0	0	0	0	0	0	0	0	0	0	0	0	0	0
1989	0	0	0	0	0	0	0	-1	0	0	0	0	0	-1	1
1990	0	2	0	0	0	0	0	0	0	0	0	0	2	0	2
1991	0	0	0	0	0	0	0	0	0	0	0	0	0	0	0
1992	0	0	0	0	0	0	0	0	0	0	0	0	0	0	0
1993	0	0	0	0	0	0	0	0	0	0	0	0	0	0	0
1994	0	0	0	0	0	0	0	0	0	0	0	0	0	0	0
1995	0	0	0	0	0	0	0	0	0	0	0	0	0	0	0
1996	0	0	0	0	0	0	0	0	0	0	0	0	0	0	0
1997	0	0	0	0	0	0	0	0	0	0	0	0	0	0	0
1998	0	0	0	0	0	0	0	0	0	0	0	0	0	0	0
1999	0	0	0	0	0	0	0	0	-2	0	0	0	0	-2	2
[truncated: 5,564 more rows]

## Sheet: BaYMV RNA2 HYT37
position	20_fwd	21_fwd	22_fwd	23_fwd	24_fwd	25_fwd	20_rev	21_rev	22_rev	23_rev	24_rev	25_rev	fwd_total	rev_total	total
1	2	26	45	7	4	0	-28	-7	0	-5	0	0	84	-40	124
2	8	15	6	0	19	2	-12	-5	-7	0	0	0	50	-24	74
3	1	13	3	4	2	4	0	-3	-2	0	0	0	27	-5	32
4	3	33	4	1	6	0	0	0	0	0	0	-1	47	-1	48
5	10	12	25	5	1	0	0	0	0	0	-1	0	53	-1	54
6	2	125	4	1	0	0	-1	-1	0	0	0	0	132	-2	134
7	5	13	0	0	0	0	0	-1	-5	0	0	0	18	-6	24
8	2	5	0	0	0	0	0	-2	-2	0	0	0	7	-4	11
9	0	0	0	0	0	0	-3	0	0	0	0	0	0	-3	3
10	0	0	1	0	0	0	0	0	0	0	0	0	1	0	1
11	0	2	1	0	0	0	0	0	0	0	0	0	3	0	3
12	0	0	0	0	0	0	0	0	0	0	0	0	0	0	0
13	0	0	0	0	0	0	0	0	0	0	0	0	0	0	0
14	0	0	0	0	0	0	0	0	0	0	0	0	0	0	0
15	0	0	0	0	0	0	0	0	0	0	0	0	0	0	0
16	0	0	0	0	0	0	0	0	0	0	0	0	0	0	0
17	0	0	0	0	0	0	0	0	0	0	0	0	0	0	0
18	0	0	0	0	0	0	0	0	0	0	0	0	0	0	0
19	0	0	0	0	0	0	0	0	0	0	0	0	0	0	0
20	0	0	0	0	0	0	0	0	0	0	0	0	0	0	0
21	0	0	0	0	0	0	0	0	0	0	0	0	0	0	0
22	0	0	0	0	0	0	0	0	0	0	0	0	0	0	0
23	0	0	0	0	0	0	0	0	0	0	0	0	0	0	0
24	0	0	0	0	0	0	0	0	0	0	0	0	0	0	0
25	0	0	0	0	0	0	0	0	0	0	0	0	0	0	0
26	0	0	0	0	1	0	-1	-1	0	0	-7	0	1	-9	10
27	21	110	6	130	6	1	-66	-260	-40	-555	-16	-7	274	-944	1218
28	423	108	936	4	3	2	-93	-22	-189	-8	-27	-35	1476	-374	1850
29	33	744	62	13	9	4	-78	-539	-77	-59	-153	-69	865	-975	1840
30	15	5	1	9	0	0	-15	-10	-9	-10	-14	-1	30	-59	89
31	4	4	73	11	1	0	-7	-21	-79	-5	-1	0	93	-113	206
32	32	4103	137	46	1	0	-1	-8	-8	0	0	0	4319	-17	4336
33	60	17	8	0	0	0	-4	-50	-2	0	0	0	85	-56	141
34	110	12	0	0	0	0	-12	-13	0	0	0	0	122	-25	147
35	13	0	0	0	0	0	-6	0	0	0	0	0	13	-6	19
36	0	0	0	0	0	0	0	0	0	0	0	0	0	0	0
37	1	0	0	0	0	0	0	0	0	0	0	0	1	0	1
38	0	0	0	0	0	0	0	0	0	0	0	0	0	0	0
39	0	0	0	0	0	0	0	0	0	0	0	0	0	0	0
40	0	0	0	0	0	0	0	0	0	0	0	0	0	0	0
41	0	0	0	0	0	0	0	0	0	0	0	0	0	0	0
42	1	58	4	40	10	0	-56	-1	0	-8	-1	0	113	-66	179
43	8	7	47	0	0	0	0	0	-11	-1	0	0	62	-12	74
44	0	61	0	0	0	0	0	-17	-10	-7	-10	-8	61	-52	113
45	6	0	0	0	2	1	-937	-2869	-59	-55	-98	-36	9	-4054	4063
46	0	0	0	0	6	0	-583	-193	-164	-23	-65	-35	6	-1063	1069
47	4	4	2	8	46	1	-104	-654	-185	-83	-647	-87	65	-1760	1825
48	0	5	9	9	0	0	-21	-119	-46	-34	-73	-2	23	-295	318
49	7	85	25	2	3	6	-30	-36	-46	-9	-7	-10	128	-138	266
50	19	32	2	2	10	0	-51	-616	-436	-32	-129	-38	65	-1302	1367
51	31	45	9	38	20	4	-254	-452	-65	-56	-120	-67	147	-1014	1161
52	84	78	206	53	21	37	-7	-22	-40	-32	-33	-8	479	-142	621
53	3	152	29	3	12	65	-28	-271	-350	-26	-1	-4	264	-680	944
54	72	112	15	11	53	107	-17	-38	-17	-5	0	-6	370	-83	453
55	11	8	9	72	317	78	-6	-68	0	-2	-4	-2	495	-82	577
56	0	14	40	91	63	8	-61	-26	-8	-17	-29	-37	216	-178	394
57	0	18	43	32	12	1	-67	-103	-69	-49	-413	-1	106	-702	808
58	32	607	631	40	1	15	-9	-12	-12	-19	-1	0	1326	-53	1379
59	169	158	35	3	21	1	-63	-137	-307	-7	-37	0	387	-551	938
60	60	43	5	14	1	0	-16	-244	0	-1	0	0	123	-261	384
61	19	24	33	1	1	6	-1	-1	-1	0	0	0	84	-3	87
62	6	29	0	0	8	2	0	0	0	0	0	0	45	0	45
63	61	2	2	0	0	0	0	0	0	0	0	0	65	0	65
64	2	18	1	0	0	2	0	-1	0	0	0	0	23	-1	24
65	0	1	0	0	0	0	-3	0	0	0	0	-2	1	-5	6
66	8	0	0	0	0	0	0	0	0	0	0	0	8	0	8
67	1	0	1	2	0	0	0	0	0	0	0	0	4	0	4
68	0	0	0	1	0	0	0	0	0	0	0	0	1	0	1
69	0	0	0	0	0	0	0	0	0	0	0	0	0	0	0
70	0	0	0	0	0	0	0	0	0	0	0	0	0	0	0
71	0	0	0	0	0	0	0	-1	-1	0	-4	0	0	-6	6
72	0	0	0	0	0	0	0	0	0	-1	-4	-1	0	-6	6
73	0	0	1	0	0	0	0	0	0	0	0	0	1	0	1
74	0	0	0	1	0	0	-2	-15	-7	-3	0	-4	1	-31	32
75	0	0	0	0	0	0	-28	-9	-12	0	-18	-6	0	-73	73
76	0	0	0	0	0	0	-28	-61	-2	-7	-4	-5	0	-107	107
77	0	1	0	0	0	0	-11	-7	-3	-2	0	0	1	-23	24
78	4	13	1	0	4	1	-2	0	-2	0	0	0	23	-4	27
79	0	2	0	0	0	0	0	0	0	0	0	0	2	0	2
80	0	0	0	0	0	0	0	-1	0	0	0	0	0	-1	1
81	0	0	0	0	0	0	-1	0	0	0	0	0	0	-1	1
82	1	0	0	0	0	0	0	0	0	0	0	0	1	0	1
83	0	0	0	0	0	0	0	0	0	0	-1	0	0	-1	1
84	0	0	0	0	0	0	-2	-4	-1	-5	0	-1	0	-13	13
85	0	0	0	0	0	0	-2	0	0	0	0	-2	0	-4	4
86	0	0	0	0	1	0	-1	-6	-1	0	-5	0	1	-13	14
87	0	0	1	0	1	0	-19	-48	-19	-22	-5	0	2	-113	115
88	0	0	0	0	0	0	-2	-35	-5	0	-1	-2	0	-45	45
89	0	0	0	0	0	0	-1	-5	0	-5	-18	0	0	-29	29
90	0	1	0	1	0	2	-3	-2	-1	-43	0	0	4	-49	53
91	2	4	9	1	5	0	-1	0	-4	0	-1	0	21	-6	27
92	0	17	0	1	0	0	0	-26	-3	0	0	0	18	-29	47
93	3	0	0	0	0	0	-18	-1	-1	-3	-1	0	3	-24	27
94	3	3	0	0	10	0	0	0	-6	0	0	0	16	-6	22
95	9	0	3	13	2	1	0	0	0	0	0	0	28	0	28
96	0	0	0	0	0	0	0	-1	0	0	-1	0	0	-2	2
97	1	42	4	1	4	1	0	0	-3	0	0	0	53	-3	56
98	5	0	1	1	0	0	0	0	0	0	0	0	7	0	7
99	0	3	0	0	0	0	0	-4	-1	0	0	0	3	-5	8
100	0	2	0	0	0	0	-3	-1	-1	0	0	0	2	-5	7
101	1	0	0	0	0	3	0	0	0	0	0	0	4	0	4
102	0	2	0	0	0	1	0	0	0	0	0	0	3	0	3
103	0	0	1	0	0	0	0	0	0	0	0	0	1	0	1
104	0	0	0	0	0	0	0	0	0	0	-1	0	0	-1	1
105	0	5	0	0	2	0	0	-2	-1	-1	0	0	7	-4	11
106	4	2	0	0	2	0	0	0	0	0	0	0	8	0	8
107	1	1	1	0	1	0	0	-85	-1	0	0	-1	4	-87	91
108	0	1	0	0	0	0	-5	-1	0	0	0	0	1	-6	7
109	0	7	0	0	0	1	0	0	0	0	0	0	8	0	8
110	1	0	1	0	3	0	0	0	-2	0	-2	0	5	-4	9
111	0	16	1	0	3	1	0	-1	0	0	0	0	21	-1	22
112	0	1	4	21	1	0	-1	0	0	0	0	0	27	-1	28
113	0	2	29	1	0	1	-2	-4	-1	-3	-9	-1	33	-20	53
114	0	110	4	0	0	3	0	-1	-2	-1	0	0	117	-4	121
115	139	93	32	5	25	0	0	-10	0	0	0	0	294	-10	304
116	9	16	8	4	1	2	0	0	-1	0	0	0	40	-1	41
117	4	13	29	6	3	0	-1	-6	-8	-1	-11	-2	55	-29	84
118	14	34	139	4	0	0	0	0	-2	-2	0	0	191	-4	195
119	1	10	7	0	0	0	-2	-11	-95	-2	-16	-4	18	-130	148
120	0	0	0	0	0	0	-8	-135	-5	-2	-7	-1	0	-158	158
121	0	0	0	2	0	0	-2	0	0	0	0	0	2	-2	4
122	0	0	0	0	0	0	0	-5	-1	0	0	-1	0	-7	7
123	0	1	0	1	0	0	0	-16	0	-2	0	0	2	-18	20
124	0	1	0	0	0	0	-3	-2	-2	-9	-1	0	1	-17	18
125	1	0	0	0	0	0	0	-2	-5	-2	0	0	1	-9	10
126	1	0	0	0	0	0	0	-22	-1	0	0	0	1	-23	24
127	0	0	0	2	0	3	-2	-30	-2	0	-1	0	5	-35	40
128	0	0	0	0	1	0	-4	-14	-6	-10	-61	0	1	-95	96
129	0	2	2	6	4	0	-47	-68	-26	-18	-7	-48	14	-214	228
130	5	42	46	770	231	0	-3	-21	-8	-7	-42	0	1094	-81	1175
131	2	4	140	19	0	0	-25	-40	-26	-27	-3	0	165	-121	286
132	32	151	3	0	0	0	0	-1	0	0	0	0	186	-1	187
133	374	43	0	0	0	0	-9	-5	0	0	0	0	417	-14	431
134	2	0	0	0	0	0	-4	-3	-1	0	-1	0	2	-9	11
135	0	0	0	1	1	0	-1	0	0	0	0	0	2	-1	3
136	2	65	13	9	8	117	-9	-3	-2	-1	-3	0	214	-18	232
137	18	66	14	29	26	65	0	-1	-1	-4	0	0	218	-6	224
138	59	24	114	42	817	41	0	-5	-3	0	0	0	1097	-8	1105
139	25	799	254	275	23	3	0	0	0	0	0	0	1379	0	1379
140	52	250	589	19	1	3	0	0	0	0	0	0	914	0	914
141	125	1836	211	2	19	1	0	0	0	0	0	0	2194	0	2194
142	61	71	1	16	0	3	0	0	0	0	0	0	152	0	152
143	22	9	92	3	1	0	0	-3	0	0	0	0	127	-3	130
144	1	1	0	0	0	1	0	-2	-1	0	-1	-1	3	-5	8
145	0	9	2	0	3	16	0	-10	-2	0	0	0	30	-12	42
146	14	13	0	2	100	110	0	0	0	-1	0	0	239	-1	240
147	0	2	11	21	511	95	0	-2	0	0	0	0	640	-2	642
148	0	0	1	12	16	0	-3	-31	0	0	0	0	29	-34	63
149	13	439	112	61	0	4	-7	-26	0	-1	-1	-1	629	-36	665
150	39	115	68	1	0	0	-8	0	-11	0	-1	0	223	-20	243
151	123	121	3	1	0	0	0	-1	-1	0	0	0	248	-2	250
152	0	0	0	0	0	0	-1	-3	-1	0	0	0	0	-5	5
153	0	0	0	0	0	0	-3	-25	-12	0	0	-1	0	-41	41
154	0	0	0	0	0	0	-53	-546	-143	-6	-13	-11	0	-772	772
155	2	0	0	1	3	0	-93	-213	-54	-19	-65	-13	6	-457	463
156	1	1	0	1	1	0	-60	-203	-186	-34	-14	0	4	-497	501
157	0	0	2	3	1	0	-1	-10	-3	-1	-2	0	6	-17	23
158	0	1	1	1	1	0	-3	-27	-3	-1	-3	-2	4	-39	43
159	1	35	5	2	7	0	0	-12	0	0	-4	0	50	-16	66
160	15	5	12	3	0	0	-2	0	0	0	-2	0	35	-4	39
161	1	37	38	0	0	0	0	0	0	0	0	0	76	0	76
162	1	9	0	0	0	0	-2	0	-1	0	0	0	10	-3	13
163	0	0	0	0	0	0	0	0	0	0	0	0	0	0	0
164	0	0	0	0	0	0	0	0	0	0	0	0	0	0	0
165	0	4	0	0	0	0	0	0	0	0	0	0	4	0	4
166	0	0	0	0	0	0	0	0	0	0	0	0	0	0	0
167	0	0	0	0	0	0	0	0	0	0	0	0	0	0	0
168	0	0	0	0	0	0	0	0	0	0	0	0	0	0	0
169	0	0	0	0	0	0	0	0	0	0	0	0	0	0	0
170	0	0	0	0	0	0	0	0	0	0	0	0	0	0	0
171	0	0	0	0	0	0	0	0	0	0	0	0	0	0	0
172	0	0	0	0	2	0	-1	-10	0	0	0	0	2	-11	13
173	0	0	0	1	0	0	0	0	0	0	0	0	1	0	1
174	1	0	1	0	0	0	0	0	0	0	0	0	2	0	2
175	1	1	1	0	0	0	0	0	0	0	-1	-1	3	-2	5
176	0	0	0	0	0	0	0	0	-1	-7	-2	0	0	-10	10
177	0	0	1	0	0	0	-2	-26	-124	-8	-1	-8	1	-169	170
178	0	0	0	0	0	0	-7	-55	-64	-1	-21	0	0	-148	148
179	0	0	3	0	0	3	-21	-54	-9	-30	0	-3	6	-117	123
180	0	0	1	0	0	0	-2	-2	-2	-1	-1	-1	1	-9	10
181	0	1	2	0	0	0	0	-2	0	0	0	0	3	-2	5
182	0	0	5	0	1	0	-4	0	-2	-1	0	0	6	-7	13
183	1	0	2	0	11	0	0	0	-1	0	0	0	14	-1	15
184	1	5	10	0	0	1	0	-3	-1	0	0	0	17	-4	21
185	0	10	5	1	1	0	0	-2	-5	0	0	0	17	-7	24
186	1	0	3	1	0	0	0	-11	-1	0	-5	0	5	-17	22
187	0	0	0	0	0	0	-20	-157	-4	0	-5	-1	0	-187	187
188	0	0	0	0	0	0	0	0	-3	0	0	-1	0	-4	4
189	0	1	0	0	0	0	0	0	-1	0	-2	0	1	-3	4
190	0	0	0	0	0	0	0	-3	-14	-21	0	0	0	-38	38
191	0	0	4	1	0	2	-2	-42	-117	0	0	0	7	-161	168
192	0	4	4	0	0	31	-1	-603	0	0	0	0	39	-604	643
193	1	5	1	0	25	64	-1	-1	0	0	0	0	96	-2	98
194	0	0	0	22	93	18	0	0	0	0	0	0	133	0	133
195	0	1	208	125	30	5	-3	-25	-1	-1	0	0	369	-30	399
196	3	4032	1593	45	55	9	-14	-3	-2	-6	0	0	5737	-25	5762
197	759	1473	100	24	39	0	0	-37	-32	-1	-5	0	2395	-75	2470
198	441	3759	1871	6	1	0	0	-8	0	0	0	0	6078	-8	6086
199	76	1592	58	1	1	0	-1	0	0	0	0	-1	1728	-2	1730
200	38	55	1	3	3	10	0	-1	0	0	0	0	110	-1	111
201	38	47	127	1	11	3	0	-2	-1	0	0	0	227	-3	230
202	2	95	22	19	2	1	0	0	-10	-2	-1	-2	141	-15	156
203	1	7	3	0	0	0	0	-4	-14	0	0	0	11	-18	29
204	19	4	17	0	0	9	-2	-115	-50	-7	-1	-1	49	-176	225
205	1	1	0	0	1	1	-15	-35	-25	0	-3	0	4	-78	82
206	7	2	2	3	2	8	0	-10	0	0	0	0	24	-10	34
207	0	1	2	4	1	1	-4	-10	-13	0	0	-1	9	-28	37
208	0	1	0	0	0	0	-3	-28	0	0	-7	0	1	-38	39
209	18	6	210	4	0	0	0	0	0	0	0	-1	238	-1	239
210	1	0	0	0	0	0	0	-10	-25	-3	-77	0	1	-115	116
211	10	27	0	0	10	0	0	-2	0	0	0	0	47	-2	49
212	0	0	0	0	0	0	-2	-36	-3	-1	-4	0	0	-46	46
213	0	0	0	0	0	0	-16	-11	-3	-9	-1	0	0	-40	40
214	0	2	0	0	0	0	-6	-10	-2	0	0	0	2	-18	20
215	0	2	1	1	0	0	0	-12	0	0	0	0	4	-12	16
216	0	1	0	0	0	0	-2	0	0	0	-2	0	1	-4	5
217	0	0	0	0	0	0	-3	0	0	-3	-1	0	0	-7	7
218	0	1	0	1	6	0	0	0	-1	0	0	0	8	-1	9
219	0	0	1	0	0	0	0	-4	0	0	0	0	1	-4	5
220	0	0	1	0	0	0	0	0	0	0	0	0	1	0	1
221	0	6	0	0	0	0	-4	0	0	0	0	0	6	-4	10
222	0	0	0	0	0	0	0	-2	-5	0	0	0	0	-7	7
223	0	0	0	0	0	0	0	0	0	0	0	0	0	0	0
224	0	0	1	0	0	0	0	-1	0	-2	0	0	1	-3	4
225	1	1	0	0	0	0	0	-1	-1	0	0	0	2	-2	4
226	0	1	0	0	0	0	-1	-8	-1	0	0	0	1	-10	11
227	0	0	0	0	0	0	-2	-11	-25	0	0	-1	0	-39	39
228	0	0	2	0	0	0	-2	-28	-10	-5	0	0	2	-45	47
229	0	2	0	0	9	5	-1	-1	-2	0	0	0	16	-4	20
230	0	0	0	0	0	1	-2	-3	-1	0	-4	0	1	-10	11
231	0	0	1	1	0	1	0	0	0	0	0	0	3	0	3
232	0	1	0	1	3	2	0	0	-1	0	0	0	7	-1	8
233	0	0	1	0	0	0	0	-2	0	0	0	0	1	-2	3
234	0	1	2	13	0	0	0	0	0	0	0	0	16	0	16
235	0	1	0	0	0	0	0	0	0	0	0	0	1	0	1
236	1	41	0	0	0	0	0	0	0	0	0	0	42	0	42
237	17	4	1	2	0	2	0	0	0	0	0	0	26	0	26
238	10	64	31	1	3	1	0	-1	0	-2	0	0	110	-3	113
239	13	632	2	0	1	4	0	0	0	0	0	0	652	0	652
240	1	3	4	0	1	0	0	-1	0	0	-4	0	9	-5	14
241	0	3	1	0	0	0	-1	0	-2	0	0	-1	4	-4	8
242	26	7	2	0	0	0	0	0	-2	0	0	0	35	-2	37
243	2	1	0	0	2	3	0	-2	0	-1	0	0	8	-3	11
244	0	0	0	0	4	2	-1	0	0	0	0	0	6	-1	7
245	0	1	3	5	3	3	0	-1	0	0	0	0	15	-1	16
246	0	9	18	2	28	1	0	0	0	0	0	0	58	0	58
247	7	32	146	132	18	1	0	0	0	0	0	0	336	0	336
248	7	118	958	0	0	0	0	-1	0	0	0	0	1083	-1	1084
249	19	2643	338	2	0	0	0	0	0	0	0	0	3002	0	3002
250	18	19	12	0	0	2	0	0	0	0	0	0	51	0	51
251	1	4	0	0	1	1	0	0	0	0	0	0	7	0	7
252	0	0	1	0	0	0	0	0	0	0	0	0	1	0	1
253	0	1	7	3	20	1	0	-2	0	0	-1	-2	32	-5	37
254	0	0	2	0	0	0	-3	-2	0	-1	0	-17	2	-23	25
255	0	0	0	0	0	0	0	-1	0	0	0	0	0	-1	1
256	0	2	3	0	0	0	0	0	-2	0	0	0	5	-2	7
257	0	0	0	0	0	0	0	0	-6	0	0	0	0	-6	6
258	0	0	0	0	0	0	0	-2	0	0	0	0	0	-2	2
259	0	0	0	0	0	0	0	0	0	0	0	0	0	0	0
260	0	0	0	0	0	0	0	-1	0	0	0	0	0	-1	1
261	0	0	0	0	0	0	0	0	0	-1	0	0	0	-1	1
262	0	0	0	0	0	0	0	0	0	0	0	0	0	0	0
263	0	0	0	0	0	0	0	0	-2	-2	0	-1	0	-5	5
264	0	0	0	0	0	5	-8	-22	-12	-27	-97	-4	5	-170	175
265	0	0	0	0	0	0	-93	-1648	-949	-644	-438	-3	0	-3775	3775
266	0	0	0	4	0	0	-29	-97	-27	-25	-1	0	4	-179	183
267	0	2	1	0	0	0	-124	-23	-54	-2	-19	-8	3	-230	233
268	1	13	0	0	0	1	0	-22	-5	-6	-1	-2	15	-36	51
269	4	0	0	0	0	2	0	0	-14	-1	-3	-2	6	-20	26
270	0	0	1	0	0	0	0	-10	-3	0	0	-1	1	-14	15
271	0	1	0	0	0	1	-1	-35	-136	-1	-1	0	2	-174	176
272	0	1	0	0	0	0	-4	-130	-58	-2	0	0	1	-194	195
273	0	0	2	1	0	1	-11	-18	-8	-2	0	-11	4	-50	54
274	0	0	0	0	0	1	-4	-14	-12	-6	-112	-2	1	-150	151
275	0	3	2	11	9	22	0	-1	0	-2	0	0	47	-3	50
276	0	1	14	2	4	2	-1	0	-2	0	-1	-1	23	-5	28
277	0	26	2	10	0	0	-14	-15	-2	0	-25	-1	38	-57	95
278	15	13	20	0	0	0	-3	-7	-10	-2	0	0	48	-22	70
279	0	30	0	0	0	0	-3	-11	-42	-5	-12	-82	30	-155	185
280	10	0	0	0	0	0	-17	-37	-6	-1	-47	0	10	-108	118
281	3	4	1	0	0	0	0	0	0	-1	0	0	8	-1	9
282	0	0	0	0	0	0	0	-3	-3	0	0	0	0	-6	6
283	0	0	0	0	0	0	0	-1	0	0	0	0	0	-1	1
284	0	0	1	0	0	0	0	0	0	0	0	0	1	0	1
285	0	1	0	0	0	0	0	0	0	0	0	0	1	0	1
286	0	0	1	0	0	0	0	0	-1	0	0	0	1	-1	2
287	0	0	0	0	0	0	0	0	0	0	0	0	0	0	0
288	0	0	0	0	0	0	0	-2	0	0	0	0	0	-2	2
289	0	0	0	0	0	0	0	0	0	0	0	0	0	0	0
290	0	0	2	0	0	1	0	0	0	0	0	0	3	0	3
291	0	6	0	0	5	2	0	0	0	0	0	0	13	0	13
292	1	2	1	5	8	2	0	0	0	0	0	0	19	0	19
293	0	0	1	0	0	0	0	0	0	0	0	0	1	0	1
294	0	0	0	0	0	0	-1	0	-1	0	0	0	0	-2	2
295	0	0	0	0	0	0	0	-40	-3	0	-2	0	0	-45	45
296	0	0	0	0	0	0	-1	-4	-1	-1	0	0	0	-7	7
297	0	0	0	0	0	0	0	0	0	0	0	0	0	0	0
298	0	0	0	0	0	0	0	0	0	0	0	0	0	0	0
299	0	0	0	0	0	0	0	0	0	0	0	0	0	0	0
300	0	0	0	0	0	0	0	0	0	0	0	0	0	0	0
301	0	0	0	0	0	0	0	-3	-1	0	-1	0	0	-5	5
302	0	6	0	0	0	0	0	-1	-4	0	0	0	6	-5	11
303	0	0	0	0	0	0	0	-6	0	0	0	0	0	-6	6
304	0	0	0	0	1	0	-21	-19	-8	-1	0	0	1	-49	50
305	2	2	0	1	1	1	0	-6	-1	0	0	0	7	-7	14
306	1	0	4	4	0	0	0	0	0	0	0	0	9	0	9
307	0	86	25	0	4	0	0	0	0	0	0	0	115	0	115
308	2	49	2	1	1	0	-1	0	0	0	0	0	55	-1	56
309	48	5	5	1	0	0	0	0	0	0	0	0	59	0	59
310	1	9	2	0	0	0	0	0	0	0	0	-3	12	-3	15
311	1	0	0	0	0	0	-1	-9	-38	-8	-1	-2	1	-59	60
312	3	0	0	1	2	37	0	-2	0	-1	-1	0	43	-4	47
313	0	2	1	3	3	1	-6	-3	-5	-1	-3	-3	10	-21	31
314	0	0	0	4	4	13	0	-2	-15	-89	-6	0	21	-112	133
315	0	0	16	0	27	4	-4	-4	-21	0	0	0	47	-29	76
316	1	0	0	1	3	0	-80	-280	-37	0	0	0	5	-397	402
317	12	2	6	11	1	1	-10	-2	0	0	-3	0	33	-15	48
318	7	172	128	4	0	0	-10	-4	0	0	0	0	311	-14	325
319	12	45	2	0	0	0	-2	-8	-2	0	0	0	59	-12	71
320	24	3	0	0	0	0	0	0	0	0	0	0	27	0	27
321	5	4	1	0	3	0	0	0	0	0	0	0	13	0	13
322	0	4	2	0	0	1	0	0	0	0	0	0	7	0	7
323	0	1	2	0	0	0	0	0	0	0	0	0	3	0	3
324	0	5	0	0	3	1	0	0	0	-2	-1	0	9	-3	12
325	0	1	0	0	0	0	0	-14	-1	-4	0	-1	1	-20	21
326	0	1	3	0	0	7	0	0	-2	0	-1	-1	11	-4	15
327	0	7	1	0	33	2	0	0	0	0	0	0	43	0	43
328	2	0	0	1	0	0	0	0	0	0	0	0	3	0	3
329	0	0	0	3	3	1	0	0	0	0	0	0	7	0	7
330	0	1	2	1	0	0	0	0	0	0	0	0	4	0	4
331	0	2	10	3	1	0	0	0	-1	0	0	0	16	-1	17
332	0	8	3	0	0	0	0	0	0	0	0	0	11	0	11
333	0	0	0	0	0	0	0	-5	0	-5	-3	-2	0	-15	15
334	0	0	0	0	0	0	-4	-2	-113	-5	-9	0	0	-133	133
335	1	0	0	0	0	0	-4	-36	-27	-4	-12	0	1	-83	84
336	0	0	0	0	0	0	-2	-155	-4	0	0	-9	0	-170	170
337	0	0	0	0	0	0	-6	-4	-1	-4	-20	-6	0	-41	41
338	0	0	1	0	0	0	0	-1	0	-1	0	-1	1	-3	4
339	1	1	0	2	3	0	-5	0	-16	0	-1	0	7	-22	29
340	0	0	0	0	9	0	0	-33	0	0	0	0	9	-33	42
341	0	0	0	0	0	2	-6	-9	0	0	0	0	2	-15	17
342	0	0	0	0	0	0	-24	-19	-3	0	0	0	0	-46	46
343	0	3	0	0	0	0	-1	-1	0	0	0	0	3	-2	5
344	1	1	0	0	0	0	0	0	0	0	0	0	2	0	2
345	0	0	0	0	0	0	0	0	0	0	0	0	0	0	0
346	0	0	0	0	0	0	0	0	0	0	0	0	0	0	0
347	0	0	0	0	0	0	0	0	0	0	0	0	0	0	0
348	0	0	0	0	0	0	0	0	-1	-3	-2	0	0	-6	6
349	0	0	0	0	4	0	-6	-10	-1	0	-3	-2	4	-22	26
350	0	0	0	2	2	14	-3	-8	0	-2	-6	-1	18	-20	38
351	3	19	35	3	141	31	-3	-1	-3	-1	-2	0	232	-10	242
352	1	907	26	208	386	42	0	-12	0	-1	0	0	1570	-13	1583
353	31	34	552	74	258	8	-1	-6	0	0	-1	0	957	-8	965
354	4	203	84	27	10	0	-7	-9	-4	-25	-9	0	328	-54	382
355	598	7251	1555	79	162	85	0	0	-106	-1	0	-1	9730	-108	9838
356	410	3961	3995	28	129	18	0	-53	0	-2	-4	0	8541	-59	8600
357	524	347	66	57	19	9	0	-2	-4	0	0	-3	1022	-9	1031
358	92	50	318	22	60	44	-1	-1	-2	-1	0	0	586	-5	591
359	3	215	63	1	8	0	0	-54	-2	-1	0	0	290	-57	347
360	2	2	0	0	1	1	-6	0	-16	-1	-8	-5	6	-36	42
361	0	0	0	0	0	0	0	-3	0	0	-5	0	0	-8	8
362	0	4	0	2	2	0	0	0	0	0	0	0	8	0	8
363	5	13	36	2	0	0	0	0	0	0	0	0	56	0	56
364	0	0	0	0	0	0	0	-1	0	0	0	0	0	-1	1
365	0	0	0	0	0	0	0	0	0	0	0	0	0	0	0
366	0	0	0	0	0	0	0	-24	-13	0	-1	0	0	-38	38
367	1	0	0	0	0	0	0	-32	0	0	-2	0	1	-34	35
368	0	0	0	0	0	0	-14	-29	-9	-6	-9	-7	0	-74	74
369	2	1	2	0	0	0	-10	-23	-64	-2	-135	-6	5	-240	245
370	0	0	0	0	0	0	-2	-8	-4	-6	-5	0	0	-25	25
371	0	0	6	2	1	0	-2	-63	-71	0	0	0	9	-136	145
372	3	6	17	1	5	1	-1	-40	-3	0	0	-2	33	-46	79
373	2	11	2	3	1	0	-2	-3	0	0	-7	0	19	-12	31
374	3	3	27	0	0	0	0	-2	0	-1	0	0	33	-3	36
375	0	8	37	2	1	0	0	0	-6	0	-4	-4	48	-14	62
376	0	58	7	0	1	1	0	-51	-12	-5	-2	-1	67	-71	138
377	10	5	3	0	0	9	-6	-28	-42	-14	-25	-2	27	-117	144
378	3	4	0	0	8	0	-12	-41	-44	-15	-26	-1	15	-139	154
379	1	4	1	13	13	0	-4	-57	-4	-5	0	0	32	-70	102
380	0	0	11	2	0	0	-7	-16	-13	-1	-1	0	13	-38	51
381	0	1	0	0	0	0	-13	-100	-83	-3	-35	-3	1	-237	238
382	4	17	1	2	0	0	-101	-43	-15	-5	-9	-14	24	-187	211
383	2	2	0	0	0	0	-26	-20	-29	-4	-43	0	4	-122	126
384	13	58	25	0	3	2	0	-5	0	-1	0	0	101	-6	107
385	0	6	0	2	1	0	0	0	-4	0	0	0	9	-4	13
386	3	15	10	0	0	0	0	-4	0	0	0	0	28	-4	32
387	0	5	0	0	0	0	-3	0	0	0	0	0	5	-3	8
388	0	1	0	0	0	0	0	0	0	0	0	0	1	0	1
389	0	0	0	0	0	0	0	-2	0	0	0	0	0	-2	2
390	0	1	0	0	0	0	0	0	0	0	0	0	1	0	1
391	0	3	0	0	5	0	0	-1	0	0	0	0	8	-1	9
392	0	3	4	2	0	0	0	0	0	0	0	0	9	0	9
393	0	1	1	0	0	0	-1	-6	-1	0	-1	0	2	-9	11
394	1	14	0	0	0	0	0	-3	-3	-2	-1	-2	15	-11	26
395	1	0	0	0	0	0	0	-1	-8	0	-7	-1	1	-17	18
396	1	19	2	0	0	1	0	-5	-2	-1	-1	0	23	-9	32
397	0	0	0	0	1	0	0	-12	-13	-1	0	0	1	-26	27
398	2	9	2	0	0	0	0	-5	-1	0	0	-2	13	-8	21
399	1	4	2	0	0	0	0	0	0	0	-8	-3	7	-11	18
400	0	4	0	0	0	0	0	0	-3	-4	-7	-2	4	-16	20
401	0	0	0	0	0	0	-2	0	-33	0	0	-1	0	-36	36
402	0	0	0	1	0	0	-3	-419	-33	-23	-83	-1	1	-562	563
403	0	0	1	0	0	0	-8	-48	-70	-5	-1	-3	1	-135	136
404	0	0	0	0	0	0	-1	-111	-62	0	-5	-6	0	-185	185
405	0	0	0	2	0	0	-6	-233	-11	-6	-8	0	2	-264	266
406	0	1	1	0	0	0	-2	-9	-24	0	-2	-1	2	-38	40
407	0	0	0	0	0	0	-2	-47	-1	0	0	0	0	-50	50
408	0	0	0	0	0	0	-2	-17	-5	0	-1	0	0	-25	25
409	0	3	0	0	0	0	-2	-25	-3	0	-14	0	3	-44	47
410	0	0	0	1	0	0	-6	-2	-1	-6	-2	-2	1	-19	20
411	0	0	1	6	0	0	-3	-10	-24	0	-8	0	7	-45	52
412	0	0	46	0	1	0	0	-169	-16	-24	-8	0	47	-217	264
413	0	233	0	4	3	0	-13	-5	-132	-2	-2	-1	240	-155	395
414	3	2	4	1	1	0	-6	-160	-2	0	-1	-5	11	-174	185
415	2	4	11	0	1	0	-17	-3	0	0	-3	-3	18	-26	44
416	5	16	2	1	1	0	-13	-49	-2	-29	-89	-20	25	-202	227
417	7	2	4	0	13	0	-3	-5	-40	-7	-6	-2	26	-63	89
418	3	11	4	1	1	2	0	0	0	0	0	0	22	0	22
419	3	2	6	0	1	0	0	0	0	0	0	0	12	0	12
420	0	4	0	0	1	0	0	-2	0	0	0	-1	5	-3	8
421	0	0	3	2	0	0	0	0	0	0	0	0	5	0	5
422	0	4	1	0	0	0	0	0	0	0	0	0	5	0	5
423	0	0	0	0	0	0	0	0	0	0	0	0	0	0	0
424	0	2	2	0	2	0	0	0	0	0	0	0	6	0	6
425	0	1	3	1	0	0	-1	-5	0	0	0	0	5	-6	11
426	0	1	0	0	0	0	0	0	0	0	0	0	1	0	1
427	0	2	17	0	0	0	-1	0	0	0	0	0	19	-1	20
428	0	2	0	0	0	0	-3	-3	0	0	0	0	2	-6	8
429	1	1	2	0	0	0	0	0	0	0	0	0	4	0	4
430	0	3	0	0	0	0	0	0	-1	0	0	0	3	-1	4
431	0	0	0	0	0	0	0	-3	0	0	0	0	0	-3	3
432	0	0	3	0	0	1	0	0	-1	0	0	0	4	-1	5
433	0	0	0	0	0	0	-1	0	-6	0	0	0	0	-7	7
434	0	2	12	6	0	2	0	-6	-10	0	0	0	22	-16	38
435	2	2	10	2	0	0	-1	-9	0	0	0	0	16	-10	26
436	0	3	0	0	0	0	-1	-2	0	0	0	0	3	-3	6
437	5	2	0	0	0	0	-2	-5	-9	0	-9	-5	7	-30	37
438	0	4	3	0	0	0	0	-13	0	-1	0	0	7	-14	21
439	0	4	3	0	3	0	0	0	-1	-3	-1	0	10	-5	15
440	2	0	0	5	0	4	0	-49	-35	0	0	0	11	-84	95
441	0	2	5	0	1	0	0	-16	-2	0	0	0	8	-18	26
442	0	27	1	0	3	0	0	-2	0	0	-4	0	31	-6	37
443	12	2	15	1	0	0	0	0	-1	0	0	0	30	-1	31
444	0	4	4	0	0	2	0	0	0	0	0	0	10	0	10
445	8	1	1	0	0	0	0	0	-1	0	-2	-1	10	-4	14
446	1	0	1	2	0	0	0	0	0	0	0	0	4	0	4
447	0	3	0	0	1	2	0	0	0	0	0	0	6	0	6
448	0	4	0	0	1	0	0	0	0	0	0	-1	5	-1	6
449	5	24	1	0	0	0	0	0	0	0	0	-2	30	-2	32
450	5	0	4	1	0	0	0	0	0	0	0	0	10	0	10
451	0	0	0	0	0	0	0	-1	-3	0	-1	0	0	-5	5
452	0	0	0	0	0	0	-3	-57	-2	-6	0	0	0	-68	68
453	0	0	0	0	0	0	-3	-5	0	0	0	0	0	-8	8
454	0	2	0	0	0	0	0	0	0	0	0	0	2	0	2
455	0	0	0	0	0	0	0	0	0	0	0	0	0	0	0
456	0	0	0	0	0	0	0	0	0	0	0	0	0	0	0
457	0	0	0	0	0	0	0	0	0	0	-2	0	0	-2	2
458	0	0	1	0	0	0	0	0	0	0	0	0	1	0	1
459	0	11	3	0	0	0	0	0	-7	0	0	0	14	-7	21
460	0	8	1	0	0	2	0	0	0	0	0	0	11	0	11
461	0	0	0	0	1	0	0	0	0	0	0	0	1	0	1
462	0	0	0	1	0	0	0	-5	-2	0	-1	0	1	-8	9
463	0	0	5	0	0	1	0	-1	0	0	0	0	6	-1	7
464	0	6	0	0	0	0	0	0	-1	0	-1	0	6	-2	8
465	0	0	0	0	0	0	0	-1	-1	0	0	0	0	-2	2
466	0	1	3	0	0	0	0	-16	-2	0	-1	0	4	-19	23
467	0	3	0	0	0	0	0	-3	0	0	0	0	3	-3	6
468	3	1	0	0	0	0	-6	-1	-3	0	-2	-2	4	-14	18
469	0	0	0	0	1	1	0	0	-1	0	0	0	2	-1	3
470	0	0	0	0	3	0	0	0	0	0	0	0	3	0	3
471	0	0	0	0	0	0	0	0	0	0	0	0	0	0	0
472	0	0	1	0	0	1	0	0	0	0	0	0	2	0	2
473	0	2	0	0	0	0	0	0	0	0	0	0	2	0	2
474	0	0	0	0	0	0	0	0	0	0	0	-1	0	-1	1
475	0	0	1	0	0	0	0	0	-1	0	0	0	1	-1	2
476	0	0	0	0	0	0	0	-2	0	0	0	0	0	-2	2
477	0	0	0	0	0	0	0	0	0	0	0	0	0	0	0
478	0	0	0	0	0	0	0	0	0	0	0	0	0	0	0
479	0	0	0	0	0	0	0	-1	-1	0	0	0	0	-2	2
480	0	0	0	0	0	0	0	0	0	0	0	0	0	0	0
481	0	0	0	0	1	0	0	0	0	0	0	0	1	0	1
482	0	0	0	0	0	0	0	0	0	0	0	0	0	0	0
483	0	3	11	1	0	0	0	0	0	-1	-1	0	15	-2	17
484	0	0	0	0	0	0	0	0	-6	0	-3	0	0	-9	9
485	0	2	0	0	0	0	0	-1	0	0	0	0	2	-1	3
486	1	2	0	0	0	0	0	-1	-2	0	0	0	3	-3	6
487	0	0	0	0	0	0	-3	-87	-12	0	-2	0	0	-104	104
488	3	4	2	0	4	1	-1	-2	0	0	0	0	14	-3	17
489	7	12	5	0	1	16	0	-10	-1	-1	0	0	41	-12	53
490	3	4	10	4	33	0	0	0	-1	0	0	0	54	-1	55
491	0	6	5	32	0	2	0	-3	0	0	0	0	45	-3	48
492	1	1	53	1	4	0	0	0	0	0	0	0	60	0	60
493	0	79	2	0	2	0	-11	-6	0	0	0	0	83	-17	100
494	589	18	11	8	0	5	0	-3	-1	0	-1	0	631	-5	636
495	5	52	38	2	7	6	-1	-9	-8	-1	-1	-4	110	-24	134
496	13	105	4	6	5	1	0	-6	-3	-1	0	0	134	-10	144
497	21	9	27	8	8	5	-6	-27	-5	-1	0	0	78	-39	117
498	0	7	12	2	4	7	-49	-120	-25	-21	-2	-3	32	-220	252
499	5	58	9	12	26	6	-19	-8	-5	0	0	-1	116	-33	149
500	62	33	42	233	97	11	-57	-412	0	-2	-34	-4	478	-509	987
501	5	21	78	15	6	3	-51	-6	-36	-6	-15	0	128	-114	242
502	8	448	35	4	1	3	0	-14	-2	0	0	0	499	-16	515
503	144	293	5	1	0	0	-4	-34	-11	-2	0	0	443	-51	494
504	20	46	14	0	0	1	-1	0	0	0	0	0	81	-1	82
505	1	20	2	1	2	0	-1	-1	-6	-1	0	0	26	-9	35
506	23	5	0	2	5	3	0	-1	0	0	0	0	38	-1	39
507	1	1	46	6	2	0	0	-1	0	0	0	0	56	-1	57
508	0	45	27	1	0	0	-1	-3	-1	-1	0	0	73	-6	79
509	22	76	13	0	0	0	0	-1	-2	0	0	0	111	-3	114
510	23	42	13	1	0	0	-2	-3	0	0	0	0	79	-5	84
511	5	29	31	3	1	1	-3	-3	-2	0	0	0	70	-8	78
512	1	23	15	0	2	0	-1	-6	-3	0	0	0	41	-10	51
513	1	33	0	0	2	0	0	0	0	0	0	0	36	0	36
514	12	3	5	1	1	0	0	0	0	0	0	0	22	0	22
515	1	10	4	0	0	2	0	0	0	0	0	0	17	0	17
516	4	6	4	0	1	1	0	0	0	0	0	0	16	0	16
517	0	3	3	1	9	1	0	0	0	0	-3	-1	17	-4	21
518	0	5	2	0	0	0	0	0	0	0	0	0	7	0	7
519	0	0	2	0	0	0	-4	0	0	0	0	0	2	-4	6
520	2	2	0	0	0	0	-4	-3	-4	0	-2	0	4	-13	17
521	2	2	0	0	0	1	0	-4	0	0	0	0	5	-4	9
522	2	1	0	0	0	0	0	0	0	0	0	0	3	0	3
523	0	1	2	0	0	0	0	-2	0	0	0	0	3	-2	5
524	0	0	1	0	0	0	0	0	0	0	0	0	1	0	1
525	0	6	0	0	1	0	0	0	0	0	0	0	7	0	7
526	4	3	0	0	0	0	0	0	0	0	0	0	7	0	7
527	0	2	0	0	1	0	0	0	0	0	0	0	3	0	3
528	0	0	0	0	0	0	0	0	0	0	0	0	0	0	0
529	0	0	0	0	0	0	0	0	0	0	0	0	0	0	0
530	0	1	3	0	0	0	0	0	0	0	0	0	4	0	4
531	0	1	0	0	0	0	0	0	0	0	0	0	1	0	1
532	0	0	0	0	0	0	0	-4	-3	0	0	0	0	-7	7
533	0	0	0	0	0	2	0	0	0	0	0	0	2	0	2
534	0	1	0	0	2	0	0	0	0	0	0	0	3	0	3
535	0	0	0	0	0	0	0	0	0	-1	-1	0	0	-2	2
536	0	0	17	0	0	0	0	0	0	0	0	0	17	0	17
537	2	2	0	0	0	0	0	0	0	0	0	0	4	0	4
538	0	0	0	0	0	0	-3	-29	-5	0	0	0	0	-37	37
539	0	0	0	0	0	0	-1	-4	0	0	0	0	0	-5	5
540	0	0	0	0	0	0	0	-1	0	0	0	0	0	-1	1
541	0	0	0	0	0	0	0	0	0	0	0	-1	0	-1	1
542	0	0	0	0	0	0	0	0	-1	0	0	0	0	-1	1
543	0	1	0	0	0	0	0	0	0	0	0	0	1	0	1
544	0	0	0	0	0	0	-2	0	0	0	0	0	0	-2	2
545	0	0	0	0	0	0	-1	-11	-3	0	-2	-2	0	-19	19
546	0	7	3	0	0	0	-2	-5	0	0	0	0	10	-7	17
547	12	0	3	2	0	0	-1	0	0	0	0	0	17	-1	18
548	0	1	1	0	0	0	0	-2	0	0	-1	0	2	-3	5
549	0	1	0	0	0	0	0	0	-1	-1	-2	0	1	-4	5
550	0	1	0	0	1	0	0	-3	-3	0	0	0	2	-6	8
551	1	0	1	0	0	0	0	0	0	0	0	0	2	0	2
552	0	0	0	0	0	0	-2	-19	-1	0	-1	0	0	-23	23
553	0	1	1	0	2	0	-2	-4	-6	0	0	0	4	-12	16
554	0	1	0	0	0	0	-6	-30	-14	0	-1	-2	1	-53	54
555	2	0	0	1	0	0	-1	-4	0	0	0	0	3	-5	8
556	0	0	0	0	0	0	-8	-8	0	0	0	0	0	-16	16
557	2	2	0	0	0	0	0	0	0	0	0	0	4	0	4
558	1	3	8	0	0	0	0	-1	0	0	0	0	12	-1	13
559	0	0	0	0	0	0	0	0	0	0	0	0	0	0	0
560	1	1	1	0	0	0	0	0	-1	0	-1	0	3	-2	5
561	0	0	0	0	0	0	-2	-72	-5	0	0	-1	0	-80	80
562	0	1	0	0	0	0	-1	-1	0	-1	0	0	1	-3	4
563	0	0	0	0	0	0	0	0	-1	0	0	0	0	-1	1
564	0	1	0	0	0	0	0	0	0	0	0	0	1	0	1
565	0	0	0	0	0	0	0	0	0	0	0	0	0	0	0
566	1	2	0	0	0	0	0	0	0	0	0	0	3	0	3
567	1	0	0	1	0	0	0	0	0	-1	0	0	2	-1	3
568	1	0	0	0	1	0	0	0	0	0	0	0	2	0	2
569	0	0	0	0	0	0	0	0	0	0	0	-1	0	-1	1
570	0	0	2	1	3	0	0	-21	0	0	0	0	6	-21	27
571	0	2	2	0	4	0	0	0	-1	0	0	0	8	-1	9
572	0	2	1	0	0	0	0	0	0	-1	0	0	3	-1	4
573	0	6	4	0	0	0	0	0	-1	0	0	0	10	-1	11
574	2	15	1	0	0	0	-1	0	0	0	0	0	18	-1	19
575	0	2	0	0	0	0	-1	-1	0	0	0	0	2	-2	4
576	1	0	0	0	0	0	0	0	0	0	0	0	1	0	1
577	1	0	0	0	1	0	0	0	0	0	0	0	2	0	2
578	0	0	0	0	0	0	0	0	0	0	0	0	0	0	0
579	0	2	2	0	0	0	0	0	0	0	0	0	4	0	4
580	0	4	12	0	2	0	0	0	0	0	0	0	18	0	18
581	0	2	1	0	0	0	0	0	0	0	0	0	3	0	3
582	0	0	0	0	0	0	0	0	0	0	0	0	0	0	0
583	0	0	0	0	0	0	0	0	0	0	0	0	0	0	0
584	0	0	0	0	0	0	0	0	0	0	0	0	0	0	0
585	5	3	3	5	1	3	0	-1	0	0	-3	0	20	-4	24
586	0	0	0	0	0	0	0	0	-8	0	-6	-1	0	-15	15
587	0	1	0	0	0	0	0	-1	0	0	0	-5	1	-6	7
588	0	0	0	0	0	1	-2	-7	0	0	-23	-39	1	-71	72
589	0	0	0	0	4	8	0	-1	0	-1	-1	-3	12	-6	18
590	0	1	0	49	182	12	0	0	-2	-2	-7	-20	244	-31	275
591	0	1	9	4	0	0	-1	-4	-3	-2	-3	-1	14	-14	28
592	1	189	143	18	19	16	0	-7	-14	-37	-46	-1	386	-105	491
593	22	1021	156	18	193	9	-1	-20	-107	-1	-1	-2	1419	-132	1551
594	23	455	91	12	32	1	-2	-410	-18	-3	-56	-3	614	-492	1106
595	9	4	18	26	2	1	-185	-83	-13	-65	-78	-4	60	-428	488
596	31	243	113	2	2	1	-3	-3	-39	-1	-1	0	392	-47	439
597	44	631	3	2	3	0	-3	-81	-140	-1	-2	0	683	-227	910
598	27	4	2	1	13	0	-16	-264	-15	-9	0	0	47	-304	351
599	2	7	27	6	144	2	-102	-26	-110	-2	-4	-47	188	-291	479
600	9	104	56	104	17	2	0	-86	-1	-1	-68	0	292	-156	448
601	2	37	100	0	5	146	-54	-36	-29	-369	-11	-3	290	-502	792
602	4	106	8	3	417	7	-1	-1	-33	-1	0	-3	545	-39	584
603	77	129	88	255	15	0	-2	-8	-6	0	-1	-1	564	-18	582
604	9	94	455	25	6	1	-2	-4	0	0	-3	0	590	-9	599
605	6	606	147	4	2	11	0	-2	-2	0	0	0	776	-4	780
606	27	195	9	0	7	5	0	-8	-4	0	0	0	243	-12	255
607	4	5	3	2	1	2	-4	-140	-3	-1	-5	-1	17	-154	171
608	4	1	4	1	5	1	-1	0	0	0	-1	0	16	-2	18
609	12	61	5	2	2	1	0	0	0	0	-1	-2	83	-3	86
610	3	5	1	1	0	0	0	0	0	0	0	0	10	0	10
611	0	0	1	0	0	0	-6	-140	-48	-13	-1	-4	1	-212	213
612	0	0	1	0	0	0	-16	-41	-17	0	-17	-2	1	-93	94
613	0	18	1	0	0	0	-1	-13	-4	-4	-3	0	19	-25	44
614	0	0	3	0	0	0	-9	-15	-698	-5	-18	-3	3	-748	751
615	0	0	0	0	0	0	0	-145	-78	-2	-4	0	0	-229	229
616	0	0	0	0	0	0	0	-39	-22	0	-1	0	0	-62	62
617	0	0	0	0	0	0	0	-37	-3	0	0	0	0	-40	40
618	0	0	0	0	0	0	-4	-57	-14	0	0	0	0	-75	75
619	0	0	0	0	0	1	0	-13	-2	0	-2	-1	1	-18	19
620	0	0	0	0	0	0	-3	-30	-5	-7	-1	-1	0	-47	47
621	0	0	0	0	1	0	0	-1	-11	-1	-9	-15	1	-37	38
622	0	0	0	1	0	0	-3	0	-4	0	-1	0	1	-8	9
623	0	0	2	0	0	0	-18	-30	0	-2	-2	0	2	-52	54
624	0	0	1	0	0	0	-8	-12	-103	-2	-5	-8	1	-138	139
625	0	24	1	0	0	0	-6	-24	-27	-3	-11	-3	25	-74	99
626	21	8	0	0	0	0	0	-2	0	0	0	0	29	-2	31
627	0	1	0	0	0	0	-1	-13	-8	-2	-1	0	1	-25	26
628	0	0	0	0	0	0	-7	-437	-4	-1	0	-10	0	-459	459
629	0	0	0	0	0	0	0	0	0	0	0	0	0	0	0
630	0	0	0	0	0	0	0	0	0	-2	-2	0	0	-4	4
631	0	0	0	0	0	0	0	0	0	-1	0	0	0	-1	1
632	0	0	2	0	0	0	0	0	0	0	0	0	2	0	2
633	0	0	0	0	0	0	0	-14	-1	-14	-48	0	0	-77	77
634	0	1	0	0	0	0	0	0	-5	0	-1	0	1	-6	7
635	0	0	0	0	0	1	0	-15	-9	0	-1	0	1	-25	26
636	0	0	0	1	1	1	-1	-29	-4	0	0	0	3	-34	37
637	0	0	0	3	8	1	-3	0	0	0	0	0	12	-3	15
638	0	0	3	0	2	0	-8	-16	-1	0	-2	0	5	-27	32
639	0	0	2	1	0	0	-11	-7	-1	-3	0	0	3	-22	25
640	2	1	0	0	0	0	-3	-2	-16	0	0	0	3	-21	24
641	0	6	0	0	0	0	0	-4	0	0	0	0	6	-4	10
642	38	13	0	0	0	0	-6	0	0	0	0	0	51	-6	57
643	0	0	0	0	0	0	0	0	0	0	-1	0	0	-1	1
644	0	0	0	0	14	3	-17	-56	-30	-1	-38	-2	17	-144	161
645	0	2	9	7	5	6	0	-11	-6	-14	-18	-3	29	-52	81
646	3	222	161	12	13	4	-2	-2	-16	-1	-7	0	415	-28	443
647	121	890	158	66	5	0	-2	-43	-32	-4	-4	-1	1240	-86	1326
648	29	217	57	6	0	5	-1	-8	-4	0	-1	0	314	-14	328
649	11	8	8	7	2	3	0	-4	0	-1	0	0	39	-5	44
650	3	4	8	7	5	15	0	0	0	0	0	0	42	0	42
651	15	35	190	9	79	25	0	-35	0	0	-2	0	353	-37	390
652	11	144	93	24	50	17	-2	-12	-11	0	-2	-1	339	-28	367
653	24	83	63	38	62	7	0	-15	-6	0	0	0	277	-21	298
654	128	779	1481	206	246	10	0	-2	-2	-1	-1	0	2850	-6	2856
655	278	638	1369	33	45	3	0	-3	-6	0	0	0	2366	-9	2375
656	17	73	5	1	0	1	0	-12	-4	0	0	0	97	-16	113
657	2	1	0	0	2	0	-43	-265	-16	0	0	0	5	-324	329
658	4	0	0	1	0	0	-12	-21	0	0	0	0	5	-33	38
659	52	8	0	0	0	0	-1	0	0	0	0	0	60	-1	61
660	4	0	0	0	0	0	0	0	0	0	0	0	4	0	4
661	0	0	0	0	0	0	0	0	0	0	0	0	0	0	0
662	3	24	36	2	0	1	0	-1	0	0	0	0	66	-1	67
663	0	4	0	0	0	0	-2	-3	-3	0	0	0	4	-8	12
664	0	0	3	0	0	0	-1	-1	-2	0	0	0	3	-4	7
665	0	0	0	0	0	0	-1	0	0	0	0	0	0	-1	1
666	0	0	1	0	0	0	0	0	0	0	0	0	1	0	1
667	0	0	3	0	0	0	0	0	0	0	0	0	3	0	3
668	1	14	4	0	0	0	0	0	0	0	0	0	19	0	19
669	1	4	0	0	0	0	0	0	0	0	0	0	5	0	5
670	0	2	0	0	0	0	0	0	0	0	0	0	2	0	2
671	0	0	0	0	0	1	0	0	0	0	0	0	1	0	1
672	1	0	0	0	1	3	0	-1	0	0	0	0	5	-1	6
673	0	1	0	0	5	0	0	-2	0	0	0	0	6	-2	8
674	0	0	5	3	1	0	-1	0	-2	0	0	0	9	-3	12
675	1	20	11	6	0	0	0	0	0	0	0	0	38	0	38
676	2	37	20	1	0	0	0	0	0	0	0	0	60	0	60
677	1	3	1	0	0	1	0	0	0	0	0	0	6	0	6
678	1	0	0	0	0	0	0	0	0	0	0	0	1	0	1
679	0	0	1	14	1	0	0	0	0	0	0	0	16	0	16
680	0	3	8	0	1	0	0	0	0	0	0	0	12	0	12
681	0	28	5	1	1	0	0	0	0	0	0	0	35	0	35
682	6	2	20	1	0	0	0	0	0	0	0	0	29	0	29
683	0	8	4	0	0	1	0	0	0	0	0	0	13	0	13
684	0	1	0	0	2	0	0	0	0	0	0	0	3	0	3
685	0	0	0	0	0	0	0	-1	0	0	0	0	0	-1	1
686	0	0	0	0	0	0	0	0	0	0	0	0	0	0	0
687	0	4	0	0	0	0	0	0	0	0	0	0	4	0	4
688	0	0	0	0	0	0	0	-5	0	0	0	0	0	-5	5
689	0	0	1	0	0	0	0	0	0	0	0	0	1	0	1
690	0	1	0	0	0	0	0	0	0	0	0	0	1	0	1
691	1	1	0	0	0	0	-1	-18	-5	-3	-5	0	2	-32	34
692	0	0	0	1	0	0	0	-11	-15	-4	-4	-1	1	-35	36
693	0	1	0	0	0	0	0	-1	-7	-2	-1	-75	1	-86	87
694	1	3	1	0	3	1	-1	-8	-3	0	-8	0	9	-20	29
695	2	32	11	3	77	13	0	-1	0	-1	-2	0	138	-4	142
696	0	14	20	16	10	0	-2	-7	-24	-4	-2	-2	60	-41	101
697	5	42	1321	9	3	0	-25	-3299	-37	-2	-21	-3	1380	-3387	4767
698	3	1211	21	0	1	2	-85	-49	-2	-4	-16	-3	1238	-159	1397
699	9	18	2	0	4	1	-1	0	-4	-20	-16	-3	34	-44	78
700	2	4	1	3	1	1	0	-1	-4	-5	-1	-1	12	-12	24
701	1	2	2	0	5	7	0	-4	-3	0	0	-1	17	-8	25
702	0	4	0	0	13	6	-2	-127	-1	0	-3	-4	23	-137	160
703	0	2	4	3	9	0	-13	-27	-10	-3	-5	-1	18	-59	77
704	3	13	6	7	1	0	-17	-6	-2	-4	-9	-5	30	-43	73
705	0	0	0	0	0	0	-8	-18	-39	-10	-52	-5	0	-132	132
706	1	0	0	0	0	0	-1	-10	-28	0	-8	0	1	-47	48
707	2	0	4	0	0	0	-8	-20	-8	-1	0	-1	6	-38	44
708	0	2	5	0	0	0	-3	-109	-20	-1	-6	0	7	-139	146
709	0	0	0	0	0	0	-6	-15	-3	-3	0	0	0	-27	27
710	0	0	0	0	0	0	-1	-5	-5	0	0	0	0	-11	11
711	0	0	0	0	0	0	0	-19	-11	0	0	0	0	-30	30
712	0	0	0	0	0	0	-1	-4	-2	0	0	0	0	-7	7
713	0	1	0	0	0	0	-4	-22	-2	-2	-5	0	1	-35	36
714	0	0	0	0	1	0	-1	-1	-12	-4	0	0	1	-18	19
715	0	0	0	0	0	0	0	-5	-2	0	-1	-1	0	-9	9
716	0	0	0	0	0	0	0	-1	0	0	0	0	0	-1	1
717	0	8	1	0	0	0	0	0	0	0	0	0	9	0	9
718	1	0	1	1	0	0	0	-1	0	0	0	0	3	-1	4
719	0	0	0	0	0	0	-2	-2	0	0	0	0	0	-4	4
720	0	6	2	1	20	0	0	-1	0	0	-3	-1	29	-5	34
721	8	8	18	1	21	2	-1	0	0	0	0	0	58	-1	59
722	0	2	0	0	2	2	0	0	0	0	0	0	6	0	6
723	10	5	5	2	5	0	0	-1	0	0	0	0	27	-1	28
724	10	11	22	1	3	0	0	-1	-2	0	0	0	47	-3	50
725	0	17	12	3	2	0	0	-3	-1	0	0	0	34	-4	38
726	5	25	23	5	0	0	0	-9	-1	-3	-1	0	58	-14	72
727	15	94	71	1	0	0	0	0	0	0	0	0	181	0	181
728	33	172	11	0	0	0	0	0	0	0	0	0	216	0	216
729	14	6	1	2	3	0	0	0	0	0	0	0	26	0	26
730	1	15	16	3	0	0	0	0	-1	0	0	0	35	-1	36
731	0	29	56	0	0	0	0	0	0	0	0	0	85	0	85
732	3	58	1	0	0	0	0	0	0	0	0	0	62	0	62
733	1	2	2	0	0	0	0	0	0	0	0	0	5	0	5
734	0	2	0	0	0	1	0	0	0	0	0	0	3	0	3
735	2	5	3	1	0	0	0	0	0	-2	-1	0	11	-3	14
736	2	3	1	0	0	0	0	-1	-5	0	0	0	6	-6	12
737	2	6	2	0	1	0	0	-12	-2	0	0	0	11	-14	25
738	0	7	3	5	1	0	0	-79	0	0	0	-2	16	-81	97
739	0	3	3	0	0	0	-222	-143	-6	-16	-1496	-24	6	-1907	1913
740	0	0	0	0	0	0	-14	-1	-4	-56	-56	-3	0	-134	134
741	0	0	0	0	0	0	-1	-1	-16	-8	-206	-15	0	-247	247
742	0	1	0	0	1	0	0	-2	-7	-2	-30	-1	2	-42	44
743	0	0	0	0	0	0	0	-13	-9	-2	0	0	0	-24	24
744	0	0	0	0	0	0	-1	-435	-200	-9	-6	-16	0	-667	667
745	0	0	0	0	0	0	-39	-191	-56	-15	-266	-7	0	-574	574
746	0	0	0	0	0	0	-6	-18	-2	-15	0	-3	0	-44	44
747	0	4	0	0	1	2	-5	-15	-224	-2	-3	-4	7	-253	260
748	0	0	0	0	0	0	-4	-44	-1	0	-19	0	0	-68	68
749	0	0	0	1	0	0	-12	-1	-4	-7	0	0	1	-24	25
750	0	0	0	1	0	0	-1	-7	-39	0	0	0	1	-47	48
751	1	288	4	1	3	1	0	0	-1	0	0	0	298	-1	299
752	11	19	1	0	0	0	0	0	0	0	0	0	31	0	31
753	2	1	10	0	5	1	0	0	0	0	0	0	19	0	19
754	1	12	1	0	0	0	0	0	0	0	0	0	14	0	14
755	4	8	10	2	8	0	0	0	0	0	0	0	32	0	32
756	2	98	95	3	8	0	0	0	-3	0	0	0	206	-3	209
757	30	170	27	0	2	1	0	-1	0	0	0	0	230	-1	231
758	13	39	1	0	1	38	-2	-3	0	0	0	0	92	-5	97
759	3	0	0	2	14	0	0	-1	-1	0	0	-2	19	-4	23
760	0	3	7	1	0	0	0	0	0	0	0	0	11	0	11
761	3	27	344	1	6	21	0	0	0	0	0	0	402	0	402
762	3	28	1	0	6	0	0	0	-1	0	0	0	38	-1	39
763	10	2	1	5	1	0	0	-2	0	0	0	0	19	-2	21
764	2	58	145	1	1	0	0	0	0	0	0	0	207	0	207
765	1	112	1	0	0	0	-1	0	0	0	0	0	114	-1	115
766	1	0	0	1	0	0	-2	-342	0	0	0	0	2	-344	346
767	1	0	0	1	0	0	0	0	0	0	0	0	2	0	2
768	0	14	1	0	0	0	-3	0	0	0	0	0	15	-3	18
769	1	0	0	0	0	0	-2	-1	-8	0	0	0	1	-11	12
770	1	57	1	0	0	0	0	-3	0	0	0	0	59	-3	62
771	1	3	0	0	0	0	0	0	0	0	0	0	4	0	4
772	0	0	0	0	0	0	0	0	0	0	0	0	0	0	0
773	0	0	0	0	0	0	0	0	0	0	0	0	0	0	0
774	0	0	0	0	0	0	0	0	0	0	0	0	0	0	0
775	0	0	0	0	0	0	0	0	0	0	0	0	0	0	0
776	0	0	0	0	0	0	0	0	-1	0	0	0	0	-1	1
777	0	0	0	0	0	0	-1	-11	0	0	0	0	0	-12	12
778	0	0	0	0	0	0	0	0	0	0	0	0	0	0	0
779	0	0	0	0	0	0	0	0	0	0	0	0	0	0	0
780	0	0	0	0	0	0	0	0	0	0	-1	0	0	-1	1
781	0	0	0	0	0	0	0	0	-1	0	0	0	0	-1	1
782	0	0	0	0	0	0	0	0	-1	0	0	0	0	-1	1
783	0	1	0	0	0	0	0	-1	0	0	0	0	1	-1	2
784	0	0	0	0	0	0	0	0	0	0	0	0	0	0	0
785	0	0	0	0	0	0	0	0	0	0	0	0	0	0	0
786	0	0	0	0	0	0	0	0	0	0	0	0	0	0	0
787	0	0	0	0	0	0	0	0	0	0	0	0	0	0	0
788	0	0	0	0	0	0	0	0	0	0	0	0	0	0	0
789	0	0	0	0	0	5	0	0	0	0	0	0	5	0	5
790	0	0	0	0	1	0	0	0	-1	0	0	0	1	-1	2
791	0	0	0	0	0	0	0	0	0	0	0	0	0	0	0
792	0	7	21	4	1	5	0	0	0	0	0	0	38	0	38
793	0	4	1	0	0	0	0	-1	0	0	0	0	5	-1	6
794	0	0	1	0	2	0	0	0	0	0	0	0	3	0	3
795	0	2	0	1	0	0	0	0	0	0	0	0	3	0	3
796	0	7	2	0	1	0	0	0	0	0	0	0	10	0	10
797	0	5	0	0	0	0	0	0	-4	0	0	0	5	-4	9
798	0	1	0	0	0	1	0	-8	-10	0	0	0	2	-18	20
799	0	0	0	0	4	1	0	-1	0	0	-1	0	5	-2	7
800	0	0	0	0	0	21	0	-1	0	0	0	0	21	-1	22
801	0	1	0	0	51	2	0	0	0	0	0	0	54	0	54
802	54	168	11	44	21	5	0	-1	0	0	0	0	303	-1	304
803	7	30	677	8	6	0	0	0	0	0	0	0	728	0	728
804	1	38	5	5	1	1	0	0	0	0	0	0	51	0	51
805	84	138	11	0	3	1	0	0	0	0	0	0	237	0	237
806	13	11	3	1	1	0	0	-10	-1	0	0	0	29	-11	40
807	1	3	1	4	0	9	0	-1	0	0	0	0	18	-1	19
808	0	24	33	0	46	0	0	0	0	-2	0	0	103	-2	105
809	3	23	2	6	0	2	0	-3	-1	0	0	0	36	-4	40
810	0	18	9	3	8	2	0	-5	0	0	0	0	40	-5	45
811	0	0	0	0	0	0	-1	-8	-1	0	0	0	0	-10	10
812	0	0	3	0	0	0	-5	-7	0	0	0	0	3	-12	15
813	1	30	0	2	9	0	0	-1	0	0	0	0	42	-1	43
814	7	6	31	22	5	0	0	0	0	0	0	0	71	0	71
815	1	5	10	0	1	0	0	0	0	0	0	0	17	0	17
816	6	297	6	0	0	0	0	0	0	0	0	0	309	0	309
817	2	0	0	0	0	0	0	0	0	0	0	0	2	0	2
818	0	0	0	0	0	0	0	0	0	0	0	0	0	0	0
819	0	0	0	0	0	0	0	-3	0	0	0	0	0	-3	3
820	0	0	0	0	0	0	0	-3	-1	0	0	0	0	-4	4
821	0	0	0	0	0	0	-6	-73	-15	0	0	0	0	-94	94
822	0	0	2	1	0	0	-2	-2	0	0	-2	-1	3	-7	10
823	0	14	2	0	0	0	-1	0	0	-2	-1	0	16	-4	20
824	0	0	0	0	0	0	0	0	-70	-1	0	-10	0	-81	81
825	0	1	0	0	0	0	0	-3	0	0	-1	0	1	-4	5
826	0	0	0	0	0	0	0	0	0	0	-3	0	0	-3	3
827	0	0	0	0	0	0	0	-2	-2	0	0	0	0	-4	4
828	0	0	0	1	3	1	0	-50	0	0	0	0	5	-50	55
829	0	4	1	1	4	0	-4	0	0	-2	0	0	10	-6	16
830	0	3	16	1	0	0	-1	0	0	0	0	0	20	-1	21
831	0	2	6	0	0	2	-5	-56	-3	-5	-27	-7	10	-103	113
832	1	3	1	0	0	1	-3	0	-50	-1	-38	0	6	-92	98
833	7	2	1	8	2	3	0	-15	-11	0	0	-1	23	-27	50
834	0	0	3	0	2	4	-12	-140	-21	-1	-1	-3	9	-178	187
835	0	24	5	2	13	4	-1	-3	-5	0	-1	-3	48	-13	61
836	12	34	14	19	2	4	0	0	0	0	0	0	85	0	85
837	3	14	59	1	4	10	-2	-6	0	0	0	0	91	-8	99
838	12	955	6	6	38	10	0	-4	0	-1	-5	0	1027	-10	1037
839	118	25	113	24	28	2	0	-2	0	0	0	0	310	-2	312
840	22	239	966	44	5	3	-4	-78	-34	-2	-4	0	1279	-122	1401
841	30	255	84	4	5	1	-2	-100	-22	0	0	0	379	-124	503
842	22	28	3	1	3	7	-1	-4	-1	0	0	0	64	-6	70
843	10	3	6	1	8	0	0	-1	0	0	0	0	28	-1	29
844	5	26	265	15	7	0	-1	-23	0	0	-83	0	318	-107	425
845	4	55	77	1	0	0	-4	0	0	-10	-1	0	137	-15	152
846	2	29	0	0	0	0	0	-2	-20	0	0	0	31	-22	53
847	3	4	2	0	2	0	0	-36	0	0	-6	0	11	-42	53
848	0	0	0	0	2	0	0	-2	-7	0	0	0	2	-9	11
849	0	0	0	1	1	0	0	-11	-13	0	0	-1	2	-25	27
850	0	0	3	0	0	1	-2	-33	-10	-1	0	-1	4	-47	51
851	0	2	0	2	0	4	0	0	0	0	0	0	8	0	8
852	0	0	0	0	0	0	0	-5	-1	0	-2	0	0	-8	8
853	0	0	0	1	6	0	0	-1	-15	-2	-2	0	7	-20	27
854	0	2	20	5	16	3	-3	-32	-11	0	0	0	46	-46	92
855	0	10	4	2	0	3	-30	-26	-8	0	-1	0	19	-65	84
856	3	4	1	2	7	0	0	0	0	0	-1	0	17	-1	18
857	0	1	0	1	0	0	0	0	0	-1	0	0	2	-1	3
858	0	3	4	0	0	2	0	0	-1	0	0	0	9	-1	10
859	3	25	0	1	2	0	0	-1	0	0	0	0	31	-1	32
860	9	1	7	1	3	0	0	0	0	0	0	0	21	0	21
861	0	8	15	4	0	0	0	0	0	0	0	-1	27	-1	28
862	2	33	41	1	0	0	0	0	0	0	0	0	77	0	77
863	7	146	15	1	0	5	0	0	0	0	0	0	174	0	174
864	10	6	3	0	3	2	0	-1	-8	0	-1	-8	24	-18	42
865	2	7	4	2	2	6	0	-6	-1	-1	0	0	23	-8	31
866	2	17	4	1	0	3	0	0	0	0	0	0	27	0	27
867	0	3	17	3	1	1	0	-7	0	0	0	0	25	-7	32
868	2	17	20	3	49	0	-15	-1	-1	0	-12	-1	91	-30	121
869	53	190	91	6	10	0	0	-1	-2	-4	-2	0	350	-9	359
870	5	14	11	0	2	0	0	0	-3	0	-1	-1	32	-5	37
871	0	0	0	0	2	0	0	-1	-2	0	-13	0	2	-16	18
872	0	0	0	0	0	0	-1	-12	-5	-6	-1	-1	0	-26	26
873	1	1	2	0	0	1	-16	-36	-10	-2	-2	0	5	-66	71
874	0	15	2	0	3	0	-4	-50	-6	-1	-2	0	20	-63	83
875	0	4	2	0	0	0	-8	0	-2	0	-1	0	6	-11	17
876	0	1	0	0	0	0	-1	-3	0	0	0	0	1	-4	5
877	1	0	1	0	1	0	-1	-3	-4	0	0	0	3	-8	11
878	1	5	0	0	0	0	0	-4	-26	0	0	0	6	-30	36
879	0	0	0	0	0	0	-2	-4	0	0	0	0	0	-6	6
880	0	0	0	0	0	0	-86	-14	-3	0	0	0	0	-103	103
881	0	2	0	0	6	0	0	-5	-2	0	0	0	8	-7	15
882	1	5	6	1	0	0	0	0	0	0	0	0	13	0	13
883	0	38	41	0	0	0	0	0	0	0	0	0	79	0	79
884	4	6	0	0	0	0	0	0	-1	0	0	0	10	-1	11
885	5	2	2	0	0	1	0	-3	-1	0	0	0	10	-4	14
886	0	15	4	0	1	0	0	-3	-5	0	-1	0	20	-9	29
887	2	4	3	0	0	0	0	-20	-6	0	0	0	9	-26	35
888	1	3	1	0	0	0	0	-7	0	0	0	-1	5	-8	13
889	0	0	0	0	0	0	-10	-25	-63	-2	-14	-119	0	-233	233
890	0	0	0	1	0	0	-1	-17	-1	0	-3	-1	1	-23	24
891	0	0	0	1	0	0	-3	-3	0	-1	0	0	1	-7	8
892	0	0	1	0	3	0	-1	-8	-23	-22	-15	-3	4	-72	76
893	0	22	5	1	0	0	-1	0	-1	0	-10	-8	28	-20	48
894	1	0	0	0	0	0	-2	-3	-1	-2	-3	-23	1	-34	35
895	0	0	0	0	1	0	-40	-147	-399	-52	-321	-6	1	-965	966
896	0	1	0	0	3	2	-13	-1274	-1010	-5	-1	0	6	-2303	2309
897	0	3	6	1	5	0	-17	-324	-89	-7	-3	-7	15	-447	462
898	0	2	4	3	2	0	-764	-490	-276	-17	-265	-3	11	-1815	1826
899	2	20	9	9	54	6	-16	-1128	-6	-7	0	0	100	-1157	1257
900	1	6	4	4	4	7	-11	-2	-1	-1	0	0	26	-15	41
901	0	4	0	4	1	0	-2	-14	0	0	-1	0	9	-17	26
902	9	10	17	3	18	1	0	0	0	0	0	0	58	0	58
903	1	10	3	0	4	0	0	-1	0	0	0	0	18	-1	19
904	0	31	8	1	1	19	0	0	0	0	-1	0	60	-1	61
905	27	215	156	7	225	2	0	0	0	0	0	0	632	0	632
906	11	6	18	26	2	1	0	0	0	0	-1	0	64	-1	65
907	4	46	22	3	4	10	0	0	0	0	-1	0	89	-1	90
908	2	12	9	2	5	1	0	0	0	0	0	0	31	0	31
909	0	21	16	9	4	0	0	-5	-1	0	0	0	50	-6	56
910	7	52	98	45	20	28	0	0	0	0	0	0	250	0	250
911	12	94	116	20	119	0	0	0	0	0	-1	0	361	-1	362
912	20	33	12	27	1	0	0	-1	0	0	0	0	93	-1	94
913	1	3	10	0	0	1	0	0	0	0	0	0	15	0	15
914	1	2	0	1	1	0	0	-10	-3	0	-8	-1	5	-22	27
915	1	1	4	1	0	0	-4	-8	-5	-8	-571	-8	7	-604	611
916	15	172	299	3	60	0	-1	0	-9	-2	-1	0	549	-13	562
917	1	340	4	8	0	0	0	-39	-53	0	0	-3	353	-95	448
918	11	2	0	0	0	0	-2	-83	-5	0	-10	0	13	-100	113
919	0	34	1	0	0	0	-48	-22	-1	0	0	0	35	-71	106
920	1	12	2	1	5	0	-14	-34	-53	0	0	0	21	-101	122
921	5	0	0	2	0	0	-3	-97	-2	0	0	0	7	-102	109
922	0	9	16	0	0	0	-18	-8	-3	-1	-4	0	25	-34	59
923	0	24	0	0	1	0	-6	-35	-1	0	0	0	25	-42	67
924	5	0	0	0	0	0	0	0	0	0	0	0	5	0	5
925	0	0	0	3	0	0	0	-1	0	0	0	0	3	-1	4
926	0	2	0	0	0	0	0	0	0	0	0	0	2	0	2
927	16	0	0	0	0	0	0	0	0	0	0	0	16	0	16
928	0	0	0	0	0	0	0	-1	-1	0	0	0	0	-2	2
929	6	60	7	2	0	0	0	-9	-3	0	0	0	75	-12	87
930	0	12	1	0	0	0	0	0	0	0	0	0	13	0	13
931	6	1	1	0	0	0	0	0	0	0	0	0	8	0	8
932	33	4	0	0	0	0	0	0	-2	0	0	0	37	-2	39
933	1	4	3	0	1	0	0	0	-21	0	-1	-1	9	-23	32
934	0	0	0	0	0	0	0	-1	0	0	0	0	0	-1	1
935	0	0	0	0	0	0	0	-4	0	0	0	0	0	-4	4
936	0	6	0	0	1	0	-23	0	-9	-1	0	0	7	-33	40
937	27	16	9	3	2	0	-1	-4	-1	0	0	0	57	-6	63
938	2	106	86	6	0	0	0	0	-1	0	0	0	200	-1	201
939	0	0	0	0	0	0	0	-2	0	-5	-5	-1	0	-13	13
940	5	18	0	0	0	0	0	-1	-2	0	0	0	23	-3	26
941	5	1	0	0	0	0	0	-6	-6	-1	0	-6	6	-19	25
942	0	0	0	0	1	3	-1	-17	-5	0	-4	0	4	-27	31
943	0	1	0	1	9	4	-3	-25	-4	-1	-18	0	15	-51	66
944	1	4	4	8	14	1	-1	-7	-58	-1	-4	0	32	-71	103
945	0	2	15	4	1	0	-3	-113	-49	-4	-3	0	22	-172	194
946	0	6	15	0	0	5	-30	-155	-44	-1	-6	0	26	-236	262
947	3	4	0	0	8	2	-277	-543	-59	-5	-1	0	17	-885	902
948	40	55	0	98	11	2	-20	-25	-16	0	0	0	206	-61	267
949	9	22	388	5	0	1	-5	-33	-2	0	0	0	425	-40	465
950	8	802	22	0	1	2	-2	0	-3	0	0	0	835	-5	840
951	106	57	3	1	0	2	0	-6	-16	0	0	0	169	-22	191
952	14	12	182	1	12	0	-3	-30	0	0	0	0	221	-33	254
953	4	100	5	5	0	0	-2	-2	-1	0	0	0	114	-5	119
954	9	15	222	0	1	1	-1	-38	-26	-2	-1	0	248	-68	316
955	1	105	4	0	0	1	0	-38	-7	0	0	-1	111	-46	157
956	1	1	0	1	3	0	-1	-19	-31	-16	-239	-7	6	-313	319
957	0	0	2	0	1	0	-1	-3	-1	0	0	0	3	-5	8
958	0	0	0	1	2	0	0	-2	-1	0	0	0	3	-3	6
959	1	11	0	1	0	1	0	0	0	0	0	0	14	0	14
960	2	3	4	0	0	0	0	-2	0	0	0	0	9	-2	11
961	0	15	1	0	0	1	0	0	0	0	0	0	17	0	17
962	0	0	1	0	0	2	0	0	0	0	0	0	3	0	3
963	0	0	0	0	1	0	0	0	-3	0	0	0	1	-3	4
964	0	1	1	5	0	1	-11	-14	-1	0	0	0	8	-26	34
965	0	15	7	0	0	2	0	-1	0	0	0	0	24	-1	25
966	2	77	0	0	1	0	-1	0	-1	0	0	0	80	-2	82
967	1	0	0	3	1	0	0	0	0	0	0	0	5	0	5
968	1	12	18	0	1	0	0	-4	0	0	0	0	32	-4	36
969	3	9	0	0	0	0	-2	-2	0	0	0	0	12	-4	16
970	2	15	1	0	1	0	0	-1	-3	0	-1	0	19	-5	24
971	0	0	0	0	1	1	0	0	0	0	0	0	2	0	2
972	0	0	0	0	0	0	-1	0	0	0	0	0	0	-1	1
973	0	0	0	0	0	0	-4	-26	-7	-14	-6	0	0	-57	57
974	0	0	4	0	0	0	0	0	-6	0	0	0	4	-6	10
975	0	10	1	1	0	0	0	-1	-4	0	0	0	12	-5	17
976	0	0	14	0	0	0	-21	-72	-13	0	0	0	14	-106	120
977	2	159	69	0	0	0	-22	-37	-4	0	0	0	230	-63	293
978	41	262	13	0	0	0	0	-1	0	0	0	0	316	-1	317
979	14	113	0	0	0	0	0	0	0	0	0	0	127	0	127
980	6	1	0	0	0	0	0	0	0	0	0	0	7	0	7
981	2	0	0	0	0	0	0	0	0	0	0	0	2	0	2
982	0	0	0	0	0	0	0	0	0	0	0	0	0	0	0
983	0	0	0	0	0	0	0	0	0	0	0	0	0	0	0
984	0	0	0	0	0	5	0	0	0	0	0	0	5	0	5
985	0	0	0	0	6	0	-1	-2	-1	0	0	0	6	-4	10
986	0	1	0	8	4	0	-5	-5	-35	0	-2	0	13	-47	60
987	1	39	52	12	30	18	0	-6	0	0	0	0	152	-6	158
988	1	28	0	1	1	1	-1	0	0	0	0	0	32	-1	33
989	15	46	2	4	1	0	-1	0	0	0	0	0	68	-1	69
990	16	26	17	0	5	1	0	0	0	0	0	0	65	0	65
991	3	43	62	0	1	1	0	0	0	0	0	0	110	0	110
992	0	1	0	0	0	0	0	0	-4	0	0	0	1	-4	5
993	4	1	3	2	2	0	-3	-59	-1	0	-1	-1	12	-65	77
994	5	6	19	1	2	4	-16	-3	0	0	0	0	37	-19	56
995	8	147	25	5	49	3	0	0	0	0	0	0	237	0	237
996	43	48	19	5	36	2	0	-1	-1	0	0	0	153	-2	155
997	1	6	6	0	10	6	-1	0	-1	0	0	0	29	-2	31
998	0	142	8	1	4	6	0	0	0	0	0	0	161	0	161
999	5	5	6	4	6	0	0	0	0	0	0	0	26	0	26
1000	0	5	11	4	2	0	0	0	0	0	0	0	22	0	22
1001	6	293	36	7	3	2	0	0	0	0	0	0	347	0	347
1002	3	41	21	0	2	0	0	-1	0	0	0	0	67	-1	68
1003	9	17	25	0	0	2	0	0	-3	0	0	0	53	-3	56
1004	0	3	0	0	0	0	0	0	0	0	0	0	3	0	3
1005	0	0	0	0	0	0	-1	-3	-1	0	0	0	0	-5	5
1006	0	3	1	0	2	4	0	-1	0	0	-1	0	10	-2	12
1007	2	8	4	3	15	0	0	-1	0	0	0	0	32	-1	33
1008	4	14	0	6	0	0	0	0	0	0	0	0	24	0	24
1009	1	32	5	0	0	0	0	0	-1	0	0	0	38	-1	39
1010	1	5	0	2	2	3	0	0	0	0	0	0	13	0	13
1011	2	2	1	0	13	0	0	-9	-4	0	-3	0	18	-16	34
1012	0	0	9	2	1	1	0	-5	0	-1	0	-1	13	-7	20
1013	0	9	9	1	6	1	-2	0	-3	0	0	-1	26	-6	32
1014	0	8	4	0	0	0	0	-9	-1	0	-1	-1	12	-12	24
1015	9	4	0	0	5	13	0	0	-2	-9	-22	-1	31	-34	65
1016	5	9	1	2	83	1	-1	-5	-350	0	0	0	101	-356	457
1017	4	6	9	7	1	0	0	-47	0	0	0	0	27	-47	74
1018	1	10	6	0	1	0	-5	-2	-1	-1	-2	-1	18	-12	30
1019	2	86	4	1	4	13	0	0	-4	-2	0	0	110	-6	116
1020	20	2	1	1	3	1	0	-8	0	0	0	0	28	-8	36
1021	1	10	5	3	0	0	-1	-9	-1	-1	-1	0	19	-13	32
1022	6	14	5	1	0	0	-2	0	-1	-1	0	0	26	-4	30
1023	55	269	17	5	13	0	0	-3	0	0	0	0	359	-3	362
1024	18	204	19	6	0	0	0	-15	0	0	0	0	247	-15	262
1025	4	33	14	0	1	1	0	-1	-4	0	-1	0	53	-6	59
1026	2	12	0	1	1	0	0	-1	-1	0	0	0	16	-2	18
1027	1	0	0	0	2	0	-4	-69	-13	-1	-5	0	3	-92	95
1028	3	3	12	4	7	1	-4	-3	-47	0	-2	0	30	-56	86
1029	0	2	1	0	0	0	-1	-2	-1	0	-5	0	3	-9	12
1030	0	0	2	1	0	0	-3	-50	-1	0	-4	0	3	-58	61
1031	1	150	3	1	0	0	0	0	0	0	-1	0	155	-1	156
1032	39	29	4	0	0	1	-1	0	-1	0	-1	0	73	-3	76
1033	4	2	1	0	5	3	0	-23	-2	0	0	0	15	-25	40
1034	0	11	1	1	38	4	0	-1	-1	0	0	0	55	-2	57
1035	2	2	4	2	16	6	-3	-12	-20	-8	-22	0	32	-65	97
1036	0	13	11	17	80	1	-10	-2	-2	0	0	0	122	-14	136
1037	18	184	153	368	51	2	-8	-18	-25	-3	0	0	776	-54	830
1038	7	5	56	6	0	7	-9	-109	-11	-2	-13	-3	81	-147	228
1039	7	927	3	6	35	0	0	0	-2	0	-2	0	978	-4	982
1040	63	12	11	19	1	0	0	-5	0	0	0	-2	106	-7	113
1041	1	2	9	1	0	0	-37	-19	-25	-5	-7	-1	13	-94	107
1042	4	65	1	0	0	2	0	-5	-9	-1	-4	0	72	-19	91
1043	36	5	2	0	1	0	0	-1	0	0	0	0	44	-1	45
1044	2	0	0	1	0	0	-2	-7	-7	0	0	0	3	-16	19
1045	0	0	0	0	0	0	0	-6	0	0	0	0	0	-6	6
1046	0	0	0	0	0	0	0	0	0	0	0	0	0	0	0
1047	0	0	0	0	0	0	0	-1	-2	0	-32	0	0	-35	35
1048	0	0	0	0	0	0	-1	-5	-2	0	-15	0	0	-23	23
1049	0	26	5	0	0	0	0	0	-1	0	0	0	31	-1	32
1050	2	2	0	0	0	0	0	0	-1	0	0	0	4	-1	5
1051	0	1	0	0	0	1	-1	-47	-2	0	0	0	2	-50	52
1052	0	7	3	2	1	1	0	0	0	0	0	0	14	0	14
1053	0	4	6	0	6	0	-1	-2	0	-16	-1	0	16	-20	36
1054	0	3	5	43	4	2	-3	-11	-276	-3	-8	-1	57	-302	359
1055	0	26	18	9	58	0	-19	-493	-6	-17	0	0	111	-535	646
1056	11	35	6	32	2	12	-354	-91	-82	-6	-15	-2	98	-550	648
1057	9	23	81	2	181	2	-15	-255	-9	0	-1	0	298	-280	578
1058	116	3426	10	18	0	0	0	-2	-1	-2	-1	-1	3570	-7	3577
1059	36	15	44	5	0	1	0	-3	0	0	0	0	101	-3	104
1060	8	82	4	0	0	4	0	-1	0	0	0	0	98	-1	99
1061	1	3	0	0	0	0	-2	-5	0	0	0	0	4	-7	11
1062	1	0	3	0	2	0	-1	0	0	0	0	0	6	-1	7
1063	0	1	1	4	8	0	0	-5	0	0	-6	0	14	-11	25
1064	2	8	12	0	9	0	0	0	0	0	0	0	31	0	31
1065	0	8	17	1	1	0	0	-1	-2	0	-1	0	27	-4	31
1066	6	7	5	0	0	9	0	-2	-2	0	-3	0	27	-7	34
1067	6	38	4	9	19	22	0	-3	-1	0	0	0	98	-4	102
1068	3	14	23	17	10	1	-8	-6	-3	0	0	0	68	-17	85
1069	0	15	28	1	3	0	-6	-3	0	-1	0	0	47	-10	57
1070	170	1197	86	6	2	9	0	0	0	0	0	0	1470	0	1470
1071	36	59	4	6	4	1	0	0	-3	0	0	0	110	-3	113
1072	1	2	1	0	0	0	0	0	0	0	0	0	4	0	4
1073	0	0	0	0	0	0	0	-4	-2	0	-1	0	0	-7	7
1074	0	0	0	0	1	0	0	0	0	0	0	0	1	0	1
1075	2	14	3	0	0	0	0	0	-1	0	0	0	19	-1	20
1076	0	0	0	0	0	0	0	-2	0	0	0	0	0	-2	2
1077	0	11	0	0	0	0	0	-2	0	0	0	0	11	-2	13
1078	0	0	2	0	0	0	0	-1	0	0	0	0	2	-1	3
1079	0	0	0	0	0	0	0	0	0	0	0	0	0	0	0
1080	0	0	0	0	0	0	0	-3	0	0	0	0	0	-3	3
1081	0	0	0	0	0	0	0	0	0	0	0	0	0	0	0
1082	0	0	0	0	2	0	0	0	0	0	0	0	2	0	2
1083	0	0	0	0	0	0	0	0	0	0	0	0	0	0	0
1084	0	0	0	0	0	0	0	0	0	0	0	0	0	0	0
1085	0	0	1	0	0	0	0	0	0	0	0	0	1	0	1
1086	0	1	1	0	0	0	0	0	-1	0	0	0	2	-1	3
1087	0	0	0	0	0	1	0	0	0	0	0	0	1	0	1
1088	0	0	0	0	0	0	0	0	0	0	0	0	0	0	0
1089	0	0	0	1	0	0	0	0	0	0	0	0	1	0	1
1090	0	1	2	0	0	0	0	0	0	0	0	0	3	0	3
1091	0	0	0	0	0	0	0	0	0	0	0	0	0	0	0
1092	0	0	0	0	0	0	0	-3	0	0	0	0	0	-3	3
1093	0	0	0	0	0	0	0	-1	0	0	0	0	0	-1	1
1094	0	0	0	0	0	0	0	0	0	0	0	0	0	0	0
1095	0	0	1	0	0	0	0	0	0	0	0	0	1	0	1
1096	0	0	0	0	0	0	0	0	0	0	0	0	0	0	0
1097	0	1	0	0	0	0	0	0	0	0	0	0	1	0	1
1098	0	0	0	0	0	0	0	-1	0	-1	0	0	0	-2	2
1099	0	1	0	0	0	0	0	0	-1	0	0	0	1	-1	2
1100	0	0	0	0	0	0	0	-11	-3	0	0	0	0	-14	14
1101	0	0	0	0	3	0	0	-1	-6	0	-1	0	3	-8	11
1102	0	0	16	1	0	0	-2	-6	-5	-2	-1	0	17	-16	33
1103	0	35	5	1	36	9	0	-1	-3	0	0	0	86	-4	90
1104	0	0	0	2	1	0	0	-1	-1	0	0	0	3	-2	5
1105	0	5	0	0	0	0	0	0	0	0	0	0	5	0	5
1106	4	13	0	0	0	0	0	0	0	0	0	0	17	0	17
1107	22	1	0	0	0	0	0	0	0	0	0	0	23	0	23
1108	0	0	0	0	0	0	-2	0	0	0	0	0	0	-2	2
1109	0	4	0	0	0	0	0	0	0	0	0	0	4	0	4
1110	0	1	0	0	0	0	0	0	0	0	0	0	1	0	1
1111	0	0	0	0	0	0	0	-2	-1	0	0	0	0	-3	3
1112	0	0	0	0	0	0	0	-1	0	0	0	0	0	-1	1
1113	0	11	0	0	0	0	-1	0	-1	0	0	0	11	-2	13
1114	0	0	0	0	0	0	-1	-14	-11	0	-4	0	0	-30	30
1115	0	0	5	0	0	0	0	-1	0	0	0	0	5	-1	6
1116	0	18	0	0	0	0	0	-3	0	0	0	0	18	-3	21
1117	2	0	0	0	0	0	0	0	0	0	0	0	2	0	2
1118	0	5	1	0	0	0	0	-1	0	0	-1	0	6	-2	8
1119	0	3	15	1	3	0	0	0	0	0	0	0	22	0	22
1120	0	16	0	0	0	0	0	0	0	0	0	0	16	0	16
1121	2	3	20	2	9	0	0	-1	0	0	0	0	36	-1	37
1122	5	126	3	0	0	0	0	0	0	0	0	0	134	0	134
1123	0	0	0	0	0	0	0	0	0	0	0	0	0	0	0
1124	0	11	0	0	0	0	0	0	0	0	0	0	11	0	11
1125	0	0	0	0	0	0	0	-2	-4	0	0	0	0	-6	6
1126	0	0	0	0	0	0	0	-1	0	0	0	0	0	-1	1
1127	0	0	0	1	2	10	0	-1	0	0	-6	-1	13	-8	21
1128	0	0	3	0	2	0	0	-1	0	0	-1	0	5	-2	7
1129	0	2	0	2	0	1	0	-1	-2	0	-1	0	5	-4	9
1130	1	41	82	2	2	3	0	-1	-1	0	0	0	131	-2	133
1131	14	200	47	3	6	0	-2	-49	-1	0	0	0	270	-52	322
1132	25	53	10	0	5	1	-12	-31	0	0	0	0	94	-43	137
1133	7	31	18	0	3	4	-3	0	-6	0	0	0	63	-9	72
1134	9	207	16	9	35	2	0	-3	-1	-2	0	0	278	-6	284
1135	5	14	26	0	1	1	-1	0	-1	0	0	0	47	-2	49
1136	2	33	16	6	2	12	0	0	0	0	0	0	71	0	71
1137	9	191	3	1	30	1	0	-1	0	0	0	0	235	-1	236
1138	3	1	5	4	0	1	0	0	0	0	0	0	14	0	14
1139	8	41	137	2	16	3	0	-2	-3	0	0	0	207	-5	212
1140	9	131	7	1	17	17	0	-5	-1	0	0	0	182	-6	188
1141	17	21	1	4	34	8	0	-2	-2	0	0	0	85	-4	89
1142	0	1	2	2	1	2	-4	-9	0	0	-1	0	8	-14	22
1143	1	35	41	2	16	1	-1	0	-3	-1	-1	0	96	-6	102
1144	1	27	17	2	4	4	0	0	0	0	0	0	55	0	55
1145	7	22	36	0	2	4	0	0	0	0	0	0	71	0	71
1146	0	0	1	0	1	0	0	0	0	0	0	0	2	0	2
1147	5	14	19	5	0	0	0	-1	0	0	0	0	43	-1	44
1148	3	18	11	0	13	4	0	0	0	0	0	0	49	0	49
1149	26	608	12	6	49	5	0	0	0	0	0	0	706	0	706
1150	10	29	141	13	2	2	0	-3	0	0	0	0	197	-3	200
1151	2	69	24	2	25	3	-2	-1	-5	0	0	0	125	-8	133
1152	4	28	9	5	1	17	0	-3	0	0	0	0	64	-3	67
1153	2	5	2	6	23	0	-14	-8	-4	0	0	0	38	-26	64
1154	7	38	17	10	5	2	-1	-1	0	0	0	0	79	-2	81
1155	16	76	7	0	2	0	0	0	0	0	0	0	101	0	101
1156	13	171	3	2	0	1	0	0	0	0	0	0	190	0	190
1157	17	3	7	0	0	0	0	0	0	0	0	0	27	0	27
1158	0	9	0	0	0	0	0	-1	-2	0	0	0	9	-3	12
1159	0	0	2	0	0	1	0	0	0	0	0	0	3	0	3
1160	1	225	4	1	8	1	0	0	0	0	0	0	240	0	240
1161	1	0	0	0	0	0	0	0	0	0	0	0	1	0	1
1162	0	0	0	0	0	0	0	0	0	0	0	0	0	0	0
1163	1	0	4	0	0	3	0	0	0	0	0	0	8	0	8
1164	0	0	0	0	1	0	0	0	-1	0	0	-1	1	-2	3
1165	0	0	0	0	0	0	0	0	0	0	0	0	0	0	0
1166	0	1	6	0	0	0	0	0	0	0	-1	0	7	-1	8
1167	0	4	0	0	0	0	0	0	0	0	0	0	4	0	4
1168	7	1	0	0	0	0	0	0	0	0	0	0	8	0	8
1169	0	2	2	0	0	0	0	-8	0	0	0	0	4	-8	12
1170	0	0	0	0	0	1	-2	-1	-1	0	0	0	1	-4	5
1171	0	0	0	0	3	0	-16	-9	-3	0	-15	0	3	-43	46
1172	0	18	9	2	4	0	0	-3	0	0	-1	0	33	-4	37
1173	0	16	3	4	0	1	-1	0	-1	0	0	0	24	-2	26
1174	0	0	4	0	2	0	-9	-74	-75	0	-9	-5	6	-172	178
1175	24	99	46	19	7	4	0	-1	0	0	-1	0	199	-2	201
1176	12	30	17	1	3	0	0	0	-1	0	0	0	63	-1	64
1177	1	7	2	0	0	3	0	-1	-1	0	0	0	13	-2	15
1178	1	14	4	0	0	0	0	-1	0	0	0	0	19	-1	20
1179	0	0	0	0	0	0	0	-2	0	0	0	-1	0	-3	3
1180	1	2	4	4	6	17	-14	-7	-9	0	-5	0	34	-35	69
1181	0	2	2	3	516	0	0	0	0	0	0	0	523	0	523
1182	0	0	0	5	0	0	0	-1	-4	0	0	0	5	-5	10
1183	0	0	16	0	0	0	0	-1	0	0	0	0	16	-1	17
1184	2	859	0	0	0	0	0	0	0	0	0	0	861	0	861
1185	14	0	1	0	0	0	0	0	0	0	0	0	15	0	15
1186	0	1	0	0	0	0	0	0	0	0	0	0	1	0	1
1187	8	1	5	0	1	3	0	-13	-4	0	0	0	18	-17	35
1188	1	31	16	0	55	6	0	0	0	0	0	0	109	0	109
1189	5	24	1	1	3	2	0	0	0	0	0	0	36	0	36
1190	0	2	0	0	0	0	0	0	0	0	-1	0	2	-1	3
1191	0	0	1	0	0	0	-1	-3	0	0	0	0	1	-4	5
1192	0	0	1	0	0	0	0	-1	0	0	0	0	1	-1	2
1193	2	0	0	0	0	0	0	0	0	0	0	0	2	0	2
1194	0	2	1	0	1	0	0	0	0	0	0	0	4	0	4
1195	0	2	1	0	0	0	0	0	0	0	0	0	3	0	3
1196	3	20	0	0	11	10	0	0	0	0	0	0	44	0	44
1197	0	11	13	34	16	5	0	0	0	0	0	0	79	0	79
1198	0	11	397	19	51	1	0	-1	0	0	0	0	479	-1	480
1199	10	255	77	40	19	15	0	0	0	0	0	0	416	0	416
1200	3	43	65	5	10	3	0	0	0	0	0	0	129	0	129
1201	59	2678	49	13	12	4	0	0	0	0	0	0	2815	0	2815
1202	54	17	39	5	33	1	0	0	0	-1	0	0	149	-1	150
1203	0	25	3	3	0	0	0	0	-1	0	-2	-1	31	-4	35
1204	17	24	31	2	41	1	0	-6	-10	-6	-2	-1	116	-25	141
1205	8	42	2	13	0	1	-1	-15	-17	0	0	0	66	-33	99
1206	144	204	267	2	4	24	-2	-134	0	0	-4	-1	645	-141	786
1207	9	1022	21	2	34	2	-8	0	0	-2	-1	0	1090	-11	1101
1208	59	5	2	14	2	0	-18	-1046	-2404	-14	-1	-2	82	-3485	3567
1209	0	0	1	0	0	0	-3	-42	-4	0	0	0	1	-49	50
1210	0	1	1	0	0	0	-54	-23	-11	0	-6	-4	2	-98	100
1211	20	10	1	3	2	11	-18	-4	-12	-3	-2	0	47	-39	86
1212	0	0	10	2	8	0	0	-6	-13	0	-1	-2	20	-22	42
1213	0	16	12	15	1	1	-1	-32	0	-1	-3	0	45	-37	82
1214	0	5	25	0	1	0	-7	-4	-19	-7	-3	0	31	-40	71
1215	0	7	0	0	0	2	0	-53	-59	0	-1	-9	9	-122	131
1216	0	1	0	0	3	1	-28	-457	-9	-19	-539	-6	5	-1058	1063
1217	0	0	0	1	8	0	-13	-7	-12	-8	-5	-1	9	-46	55
1218	0	2	3	2	9	0	-20	-578	-37	-7	-6	-2	16	-650	666
1219	1	5	2	0	2	0	-6	-51	-16	-7	-35	-2	10	-117	127
1220	4	22	33	1	1	0	-2	0	0	-1	-1	0	61	-4	65
1221	7	420	85	0	1	0	0	0	0	-1	-4	0	513	-5	518
1222	10	21	5	0	0	0	-2	-75	-40	-1	-1	0	36	-119	155
1223	2	33	1	0	1	0	-1	-12	0	0	0	0	37	-13	50
1224	0	2	1	2	0	0	-6	-40	-18	0	-2	-1	5	-67	72
1225	0	1	2	0	0	0	-2	-47	0	-1	-3	-4	3	-57	60
1226	0	15	7	1	0	0	-1	0	-1	0	0	0	23	-2	25
1227	6	4	1	0	0	0	0	0	0	0	0	0	11	0	11
1228	1	4	1	0	0	0	0	-1	-11	0	0	0	6	-12	18
1229	0	1	3	0	0	0	0	-2	0	0	0	0	4	-2	6
1230	0	0	0	0	0	0	0	0	0	0	0	0	0	0	0
1231	0	0	0	0	0	1	0	0	0	0	0	0	1	0	1
1232	0	0	0	0	0	0	0	0	0	0	0	0	0	0	0
1233	0	0	0	0	0	0	0	0	0	0	0	0	0	0	0
1234	0	0	2	0	0	0	0	-4	0	0	0	0	2	-4	6
1235	0	16	1	0	1	0	0	0	0	0	0	0	18	0	18
1236	1	0	6	1	0	0	0	0	0	0	-1	0	8	-1	9
1237	0	0	0	0	0	0	-3	-1	0	0	-8	-2	0	-14	14
1238	0	2	0	0	0	0	-1	0	0	-1	0	0	2	-2	4
1239	1	3	6	0	0	0	0	-2	-4	-3	-1	0	10	-10	20
1240	2	0	0	0	0	0	0	-7	-3	-2	-4	-1	2	-17	19
1241	0	1	0	0	1	0	-2	-1	-1	-1	-1	0	2	-6	8
1242	0	7	0	0	0	0	0	-2	-2	0	0	0	7	-4	11
1243	0	4	12	0	0	0	0	-1	0	-1	0	0	16	-2	18
1244	1	23	1	0	0	0	-1	-48	-44	-2	0	0	25	-95	120
1245	0	2	0	0	0	0	0	0	0	0	0	0	2	0	2
1246	3	1	0	0	0	0	-1	-9	-4	0	0	0	4	-14	18
1247	0	0	0	0	0	0	0	-2	0	0	-3	0	0	-5	5
1248	0	0	2	0	0	0	0	-6	-3	-3	0	0	2	-12	14
1249	0	0	0	0	0	2	0	-77	-115	-1	-3	0	2	-196	198
1250	0	0	0	0	0	0	-1	-34	-5	0	0	0	0	-40	40
1251	0	2	3	0	1	3	-1	-7	0	0	-1	0	9	-9	18
1252	0	0	0	0	1	0	-1	0	-4	0	0	0	1	-5	6
1253	0	0	0	0	0	0	0	-9	0	-2	0	0	0	-11	11
1254	0	0	0	0	0	0	-1	-1	-3	-1	-3	0	0	-9	9
1255	0	1	0	0	0	0	-3	-55	-3	-1	0	0	1	-62	63
1256	0	0	0	0	2	0	-2	-5	-4	0	0	0	2	-11	13
1257	1	11	1	1	0	0	0	-3	0	0	-1	0	14	-4	18
1258	25	2	1	1	0	1	0	-1	0	0	0	0	30	-1	31
1259	0	5	0	1	0	0	0	0	0	0	0	0	6	0	6
1260	1	0	2	0	0	0	-1	-1	0	0	0	0	3	-2	5
1261	0	0	0	0	0	0	0	0	0	0	0	0	0	0	0
1262	0	0	0	0	0	0	0	0	0	0	0	0	0	0	0
1263	0	0	3	0	0	0	0	0	0	0	0	0	3	0	3
1264	0	2	0	0	0	0	0	0	0	0	0	0	2	0	2
1265	1	0	0	0	0	0	0	0	0	0	0	0	1	0	1
1266	0	0	0	0	0	0	0	0	0	0	0	0	0	0	0
1267	0	0	0	0	0	0	-2	-1	0	0	0	0	0	-3	3
1268	0	0	0	0	0	0	0	-7	-2	0	0	0	0	-9	9
1269	0	4	0	0	1	0	0	-2	0	0	0	0	5	-2	7
1270	0	1	1	1	0	1	0	-1	0	0	0	0	4	-1	5
1271	0	2	3	0	32	0	0	0	-1	0	0	0	37	-1	38
1272	1	0	1	2	1	0	-1	0	0	0	0	0	5	-1	6
1273	0	0	22	1	0	0	0	0	0	0	0	0	23	0	23
1274	0	48	1	0	0	0	-1	0	-5	0	0	0	49	-6	55
1275	9	1	0	0	0	0	0	-3	-5	0	-3	0	10	-11	21
1276	2	0	0	0	0	0	-1	-3	0	0	0	0	2	-4	6
1277	0	0	0	0	0	0	0	0	0	0	0	0	0	0	0
1278	0	0	2	0	0	0	0	0	0	0	0	0	2	0	2
1279	0	3	0	0	0	0	0	-1	0	0	0	0	3	-1	4
1280	0	0	0	0	2	0	0	-1	0	0	0	0	2	-1	3
1281	0	1	0	1	0	2	-6	-100	-6	-1	-3	0	4	-116	120
1282	0	3	7	1	30	0	-3	-4	0	0	0	0	41	-7	48
1283	0	22	3	6	2	0	0	0	0	0	0	0	33	0	33
1284	0	6	1	0	0	0	0	0	0	0	0	0	7	0	7
1285	2	89	7	3	0	0	0	0	0	0	0	0	101	0	101
1286	12	20	24	0	4	0	0	0	0	0	0	0	60	0	60
1287	0	6	1	0	0	0	0	0	0	0	0	0	7	0	7
1288	0	0	0	3	0	0	0	-7	0	0	0	0	3	-7	10
1289	3	15	11	0	0	1	0	0	0	0	0	0	30	0	30
1290	1	4	0	0	0	11	0	0	0	0	0	0	16	0	16
1291	1	18	1	0	16	42	0	0	-1	0	0	0	78	-1	79
1292	0	14	0	5	46	2	0	0	0	0	0	0	67	0	67
1293	0	0	2	7	1	1	0	0	0	0	0	0	11	0	11
1294	0	12	22	3	0	2	0	0	0	0	0	0	39	0	39
1295	30	379	20	1	0	0	0	0	0	0	0	0	430	0	430
1296	23	41	4	0	1	0	0	-1	0	0	0	0	69	-1	70
1297	21	13	2	1	5	11	0	0	0	0	0	0	53	0	53
1298	3	19	45	2	57	21	0	0	-3	0	0	0	147	-3	150
1299	3	6	6	5	6	1	0	0	0	0	0	0	27	0	27
1300	4	9	73	18	0	6	0	-2	0	0	0	0	110	-2	112
1301	4	200	94	74	163	1	0	0	0	0	0	0	536	0	536
1302	3	0	20	7	2	2	-1	0	0	0	-2	-2	34	-5	39
1303	2	1	3	0	2	0	0	0	0	0	0	0	8	0	8
1304	12	2	0	0	2	0	0	0	0	0	0	0	16	0	16
1305	1	0	0	0	0	0	0	-11	-15	-6	-31	-3	1	-66	67
1306	0	0	0	0	0	0	0	-3	-3	-9	-2	-1	0	-18	18
1307	0	0	0	0	0	0	0	0	0	0	-1	-2	0	-3	3
1308	0	0	2	1	0	0	0	0	0	0	0	0	3	0	3
1309	0	0	0	0	0	0	0	-7	-14	-5	-6	0	0	-32	32
1310	0	0	0	0	0	0	-51	-1139	-99	-17	-8	0	0	-1314	1314
1311	0	0	0	0	0	0	-87	-261	-15	-8	-1	-3	0	-375	375
1312	0	1	0	0	6	2	-10	-39	0	0	-3	0	9	-52	61
1313	1	0	0	0	17	0	-8	-1	-2	-8	-11	-1	18	-31	49
1314	0	0	0	2	0	0	0	-5	-2	0	0	0	2	-7	9
1315	0	15	125	0	0	0	0	-3	-2	-2	0	0	140	-7	147
1316	5	213	0	0	0	0	0	-3	0	0	0	0	218	-3	221
1317	1	0	0	0	0	0	0	-8	-3	-2	-4	0	1	-17	18
1318	0	0	0	0	0	0	-2	-22	-13	-3	0	-9	0	-49	49
1319	0	0	0	1	0	0	-9	-145	-246	-12	-14	-7	1	-433	434
1320	0	0	0	0	0	0	-2	-88	-8	-2	-4	0	0	-104	104
1321	0	1	0	0	0	0	-3	-2	-5	-1	-7	-2	1	-20	21
1322	0	0	0	0	0	1	0	-7	-1	-4	-8	-1	1	-21	22
1323	0	0	2	1	1	0	-12	-25	-4	-7	-7	0	4	-55	59
1324	3	2	9	0	0	0	0	-6	-27	-3	-1	-1	14	-38	52
1325	0	1	0	0	3	0	-3	-104	-189	-1	-6	-1	4	-304	308
1326	0	1	1	1	1	0	-3	-114	-1	0	-5	-1	4	-124	128
1327	0	0	4	0	1	0	-6	0	0	0	0	0	5	-6	11
1328	0	0	0	0	5	0	-2	0	-3	0	0	0	5	-5	10
1329	5	17	3	0	0	0	0	-9	-5	0	-1	0	25	-15	40
1330	0	4	1	0	0	0	0	-2	-1	0	0	0	5	-3	8
1331	0	2	0	0	0	0	0	0	-3	-1	-1	-1	2	-6	8
1332	0	0	0	0	0	0	-10	-100	-164	-53	-217	-4	0	-548	548
1333	0	0	0	0	0	0	-11	-39	-1	-1	-2	0	0	-54	54
1334	0	0	1	0	1	0	0	0	0	0	0	0	2	0	2
1335	0	0	2	1	0	0	0	-4	-1	0	0	0	3	-5	8
1336	0	3	0	0	0	0	-7	-10	-5	-2	-1	0	3	-25	28
1337	0	1	0	0	0	0	-17	-89	-75	-7	0	0	1	-188	189
1338	0	3	1	0	0	3	-1	-66	-4	-1	-1	0	7	-73	80
1339	6	12	3	1	29	0	-10	-16	-12	-4	0	0	51	-42	93
1340	0	0	3	0	0	0	0	0	-2	0	0	0	3	-2	5
1341	1	1	3	0	1	0	0	-31	0	0	0	0	6	-31	37
1342	0	36	0	1	2	0	-1	0	-11	0	0	0	39	-12	51
1343	2	0	31	3	5	0	0	-5	0	-5	-1	-8	41	-19	60
1344	0	7	0	1	0	0	-3	-8	-2	0	-3	0	8	-16	24
1345	39	10	51	0	0	9	0	-14	0	-2	-8	0	109	-24	133
1346	0	58	0	0	5	0	-3	-15	-127	-3	0	-1	63	-149	212
1347	3	0	0	2	0	0	-2	-48	-5	0	0	0	5	-55	60
1348	0	18	363	1	3	0	-7	-79	-3	0	0	0	385	-89	474
1349	7	2090	5	0	3	0	-4	-2	0	0	0	0	2105	-6	2111
1350	87	2	1	0	0	1	-2	0	-1	0	-17	-1	91	-21	112
1351	0	1	0	0	0	0	0	-3	0	-1	0	-1	1	-5	6
1352	2	4	3	4	0	0	0	-1	-2	0	0	0	13	-3	16
1353	1	22	2	1	2	56	-1	-3	-2	-1	0	0	84	-7	91
1354	0	3	1	1	51	8	-1	-3	-1	0	0	0	64	-5	69
1355	0	10	9	30	68	5	0	-8	0	0	0	0	122	-8	130
1356	1	17	223	16	80	41	-3	-2	0	0	0	0	378	-5	383
1357	0	51	596	26	66	7	0	0	-1	0	0	0	746	-1	747
1358	119	2922	121	55	6	8	0	-9	0	-1	0	-2	3231	-12	3243
1359	119	85	98	26	29	4	0	0	0	0	0	0	361	0	361
1360	4	1	0	0	0	0	0	-87	-5	-1	-13	-1	5	-107	112
1361	5	22	7	1	0	0	-1	-8	-12	-4	-1	0	35	-26	61
1362	0	1	0	0	1	0	-3	-33	-7	0	-2	0	2	-45	47
1363	0	1	1	0	0	0	0	-1	-6	-1	0	-2	2	-10	12
1364	0	0	0	0	1	0	-1	-13	-23	0	0	0	1	-37	38
1365	0	0	2	2	0	0	-4	-85	-9	-2	0	0	4	-100	104
1366	0	0	3	0	0	0	-38	-30	-8	0	0	0	3	-76	79
1367	2	78	0	0	0	0	0	-4	0	0	0	0	80	-4	84
1368	4	0	0	0	0	0	-7	0	0	-1	0	0	4	-8	12
1369	0	0	0	0	0	0	-5	-62	-58	-8	-16	-1	0	-150	150
1370	0	0	1	0	0	0	-4	-30	-11	0	0	0	1	-45	46
1371	1	13	4	0	0	0	0	-66	-2	0	-1	0	18	-69	87
1372	1	3	2	0	0	0	0	0	0	0	0	0	6	0	6
1373	0	1	2	0	0	0	0	-3	0	0	0	0	3	-3	6
1374	0	0	0	0	0	0	0	-2	-2	0	0	0	0	-4	4
1375	0	0	0	0	0	0	0	-3	-9	0	-3	0	0	-15	15
1376	0	0	0	0	0	0	0	-15	-2	0	0	-1	0	-18	18
1377	0	0	0	0	0	0	-1	-1	0	0	0	0	0	-2	2
1378	0	0	0	0	2	0	0	0	0	0	0	0	2	0	2
1379	0	0	0	0	0	0	-16	-55	-11	-6	-3	0	0	-91	91
1380	0	0	4	0	0	1	-2	-3	0	0	0	0	5	-5	10
1381	0	6	0	0	6	20	0	0	0	0	0	0	32	0	32
1382	0	0	0	0	21	1	0	-2	0	0	0	0	22	-2	24
1383	0	1	10	59	14	0	-2	-162	-6	0	-8	0	84	-178	262
1384	4	80	137	5	4	2	0	0	0	0	0	0	232	0	232
1385	17	27	12	1	3	5	0	-2	-3	0	0	0	65	-5	70
1386	5	4	0	0	0	0	0	-9	-4	0	-1	0	9	-14	23
1387	1	1	5	1	1	0	-3	-6	-3	-1	-1	0	9	-14	23
1388	2	6	5	5	0	0	0	-2	-2	-1	0	0	18	-5	23
1389	0	4	4	0	0	0	0	-19	-3	0	0	0	8	-22	30
1390	5	4	2	0	3	1	0	-41	-2	0	-1	0	15	-44	59
1391	0	1	0	1	5	1	-21	-5	0	0	0	-2	8	-28	36
1392	6	39	1	0	0	0	-9	-12	0	-1	-6	-1	46	-29	75
1393	13	22	4	4	0	0	0	0	0	0	0	0	43	0	43
1394	6	12	12	0	0	0	0	-1	-1	0	0	0	30	-2	32
1395	1	80	34	2	0	0	-1	-62	-2	0	0	0	117	-65	182
1396	14	62	14	0	0	0	-3	-1	-1	0	0	0	90	-5	95
1397	2	27	0	0	0	0	0	-1	0	0	0	0	29	-1	30
1398	3	0	0	0	0	0	-1	0	0	0	0	0	3	-1	4
1399	0	0	0	0	0	0	0	-329	-30	0	-6	0	0	-365	365
1400	0	0	0	0	0	0	-1	0	0	-1	0	0	0	-2	2
1401	0	0	0	0	0	0	-1	-2	-4	0	-1	-7	0	-15	15
1402	0	0	0	0	0	0	-4	-68	-11	0	-3	-1	0	-87	87
1403	0	0	0	0	0	0	-48	-197	-102	-37	0	0	0	-384	384
1404	0	0	0	0	0	0	-9	-110	-9	-1	-2	-4	0	-135	135
1405	0	1	9	0	0	0	-5	-30	-40	-21	-2672	-13	10	-2781	2791
1406	0	27	1	0	0	0	0	-4	-15	-27	-1	0	28	-47	75
1407	2	1	2	0	0	0	0	-23	-36	-2	0	-2	5	-63	68
1408	0	2	0	0	0	0	-6	-153	-22	-4	-5	-3	2	-193	195
1409	1	40	0	1	2	0	-156	-80	-164	-6	-14	-1	44	-421	465
1410	5	0	0	0	0	0	-55	-1490	-10	-35	-12	-3	5	-1605	1610
1411	0	1	1	0	0	0	-213	-44	-139	-4	-2	0	2	-402	404
1412	0	7	0	0	0	0	-1	-9	-31	-1	0	0	7	-42	49
1413	0	0	0	0	0	0	-1	-13	0	0	0	0	0	-14	14
1414	0	0	0	0	0	0	-15	0	0	0	0	0	0	-15	15
1415	0	0	0	0	0	0	-1	-8	-1	-1	-2	0	0	-13	13
1416	0	0	0	0	0	0	-2	-5	-5	0	-2	0	0	-14	14
1417	0	0	0	1	0	0	0	-16	-1	0	-1	-2	1	-20	21
1418	0	0	0	0	0	0	-1	-3	-1	-2	0	0	0	-7	7
1419	1	4	7	0	0	0	0	0	-1	0	-3	0	12	-4	16
1420	0	4	0	0	0	0	-1	-6	-3	0	-4	0	4	-14	18
1421	0	0	0	0	0	2	0	-2	0	0	0	0	2	-2	4
1422	0	0	2	0	0	0	-1	-6	-2	0	0	0	2	-9	11
1423	0	3	0	0	0	3	-2	-6	-5	-2	-15	-2	6	-32	38
1424	1	3	2	0	48	4	0	-2	-41	-16	0	0	58	-59	117
1425	0	1	0	2	5	0	-2	-27	-32	0	0	-2	8	-63	71
1426	0	0	16	3	0	0	-63	-1161	-10	-8	-28	-2	19	-1272	1291
1427	0	72	10	2	0	0	-13	-3	-1	0	0	0	84	-17	101
1428	27	44	1	0	0	0	-4	0	-5	-1	-2	-7	72	-19	91
1429	1	1	0	0	0	3	0	-3	-39	-4	-31	0	5	-77	82
1430	2	0	0	1	14	117	-4	-541	-53	-131	-5	0	134	-734	868
1431	0	1	1	12	953	17	-6	-7	-42	0	-1	-1	984	-57	1041
1432	0	0	4	20	9	0	-12	-626	0	0	0	0	33	-638	671
1433	0	22	64	46	4	0	-71	-9	0	-1	0	-1	136	-82	218
1434	7	134	35	2	1	0	0	0	0	0	-1	0	179	-1	180
1435	23	304	2	0	3	0	0	-1	0	0	-7	0	332	-8	340
1436	7	5	0	0	0	1	0	-4	-2	0	-2	0	13	-8	21
1437	0	2	0	0	0	0	0	-3	-1	-1	0	0	2	-5	7
1438	0	0	0	0	0	0	0	-2	0	0	0	0	0	-2	2
1439	0	0	4	8	0	0	0	0	0	0	0	0	12	0	12
1440	1	10	51	0	0	0	0	0	0	0	0	0	62	0	62
1441	10	13	0	0	0	0	0	0	0	0	0	0	23	0	23
1442	0	0	0	0	0	0	0	0	0	0	0	0	0	0	0
1443	0	0	0	0	0	0	0	0	0	0	0	0	0	0	0
1444	0	0	0	0	0	0	0	0	0	0	0	0	0	0	0
1445	0	1	0	0	0	0	0	0	0	0	0	0	1	0	1
1446	0	0	0	0	0	0	0	0	0	0	0	0	0	0	0
1447	0	0	0	0	0	0	0	0	0	0	0	0	0	0	0
1448	0	0	0	0	0	0	0	0	0	0	0	0	0	0	0
1449	0	0	0	0	0	0	0	0	0	0	0	0	0	0	0
1450	0	0	0	0	0	0	0	0	0	0	0	0	0	0	0
1451	0	0	0	0	0	0	0	0	0	0	0	0	0	0	0
1452	0	0	0	0	0	0	0	0	0	0	0	0	0	0	0
1453	0	0	0	0	0	0	0	0	0	0	0	0	0	0	0
1454	0	0	0	0	0	0	0	0	0	0	0	0	0	0	0
1455	0	0	0	0	0	0	0	0	0	0	0	0	0	0	0
1456	0	0	0	0	0	0	0	0	0	0	0	0	0	0	0
1457	0	0	0	0	0	0	0	0	0	0	0	0	0	0	0
1458	0	0	0	0	0	0	0	0	0	0	0	0	0	0	0
1459	0	0	0	0	0	0	0	0	0	0	0	0	0	0	0
1460	0	0	0	0	0	0	0	0	-1	0	0	0	0	-1	1
1461	0	0	0	0	0	0	0	-3	0	0	0	0	0	-3	3
1462	0	0	1	0	0	1	-1	-10	0	0	0	0	2	-11	13
1463	0	1	2	0	3	35	0	-3	-4	0	-1	-1	41	-9	50
1464	3	1	2	3	165	6	0	-1	-3	0	0	0	180	-4	184
1465	0	36	6	33	15	0	0	-8	0	0	0	0	90	-8	98
1466	0	30	295	17	1	9	-3	0	0	0	0	0	352	-3	355
1467	4	214	8	0	2	0	-1	-2	0	0	-1	-1	228	-5	233
1468	58	5	1	5	6	0	0	-9	-4	-1	-34	-1	75	-49	124
1469	0	0	1	0	0	0	0	0	-1	-1	-1	0	1	-3	4
1470	0	0	0	0	0	2	-1	0	-1	0	0	0	2	-2	4
1471	0	0	0	0	6	0	0	-1	-1	0	0	0	6	-2	8
1472	0	2	1	1	0	0	0	0	0	0	0	0	4	0	4
1473	0	3	2	0	0	2	0	0	0	0	0	0	7	0	7
1474	0	2	0	0	0	0	0	-1	-1	0	0	0	2	-2	4
1475	0	0	0	0	0	0	0	-4	0	0	0	0	0	-4	4
1476	0	1	0	0	0	0	-1	-3	0	0	0	0	1	-4	5
1477	0	0	0	0	0	0	0	0	-1	0	0	0	0	-1	1
1478	13	78	20	1	2	0	0	0	0	0	0	0	114	0	114
1479	0	2	7	0	0	0	0	0	0	0	0	0	9	0	9
1480	0	0	0	0	1	0	0	0	0	0	0	0	1	0	1
1481	0	4	5	0	17	4	0	0	0	0	0	0	30	0	30
1482	1	1	4	10	1	3	0	0	0	0	0	0	20	0	20
1483	0	0	1	0	0	0	0	0	0	0	0	0	1	0	1
1484	0	37	6	0	0	0	0	0	0	-3	0	0	43	-3	46
1485	0	0	1	0	0	0	0	-2	-3	0	0	-2	1	-7	8
1486	0	0	0	0	0	0	-3	-12	-98	-4	-66	-6	0	-189	189
1487	1	0	0	0	0	0	-3	-153	-1	0	-5	0	1	-162	163
1488	0	0	0	0	0	0	-3	-1	0	-1	0	0	0	-5	5
1489	0	0	0	0	0	0	-1	-7	0	0	0	0	0	-8	8
1490	0	8	1	0	1	0	0	0	0	0	0	0	10	0	10
1491	0	0	0	0	0	0	0	0	0	0	0	0	0	0	0
1492	0	0	2	0	0	0	0	0	0	0	0	-1	2	-1	3
1493	1	10	2	0	0	0	0	0	-2	0	0	0	13	-2	15
1494	0	7	4	1	0	1	0	0	0	0	0	0	13	0	13
1495	2	32	1	0	18	0	0	-1	-2	0	0	0	53	-3	56
1496	1	0	0	0	0	0	0	0	0	0	0	0	1	0	1
1497	0	19	2	0	0	0	-2	-3	-1	0	-1	0	21	-7	28
1498	0	1	0	0	0	0	-2	-7	0	-1	0	0	1	-10	11
1499	0	0	0	0	0	0	-1	0	-1	0	0	0	0	-2	2
1500	0	0	0	0	0	0	0	-3	0	0	0	0	0	-3	3
1501	0	0	0	0	0	0	-6	-24	-5	-21	-4	-1	0	-61	61
1502	0	0	0	1	0	0	-1	-2	0	0	0	0	1	-3	4
1503	0	0	0	0	0	0	0	0	0	0	0	0	0	0	0
1504	0	0	0	0	0	0	0	0	0	0	0	0	0	0	0
1505	0	0	0	0	0	0	0	0	0	0	0	0	0	0	0
1506	0	0	0	1	0	0	0	0	-1	0	0	0	1	-1	2
1507	0	0	0	0	0	0	0	0	0	0	0	0	0	0	0
1508	0	0	0	0	0	0	0	-2	-2	0	0	0	0	-4	4
1509	1	1	1	0	0	2	0	-2	0	0	0	0	5	-2	7
1510	0	0	0	0	0	0	0	-3	0	0	0	0	0	-3	3
1511	0	0	0	1	0	0	0	-1	0	0	0	0	1	-1	2
1512	0	0	9	0	0	4	0	0	0	0	0	0	13	0	13
1513	1	199	7	0	0	0	0	0	-2	0	0	0	207	-2	209
1514	9	4	0	3	0	0	-1	-13	-6	0	-9	0	16	-29	45
1515	3	0	0	0	0	0	0	-1	0	0	0	0	3	-1	4
1516	1	288	0	0	0	0	0	0	0	0	0	0	289	0	289
1517	2	0	0	0	0	0	0	0	0	0	0	0	2	0	2
1518	0	0	0	0	0	0	0	0	0	0	0	0	0	0	0
1519	0	3	0	0	2	0	0	0	0	0	0	0	5	0	5
1520	0	0	0	1	0	0	0	0	0	0	0	0	1	0	1
1521	0	0	0	0	0	0	0	0	0	0	0	0	0	0	0
1522	0	0	0	0	0	0	0	-1	0	0	0	0	0	-1	1
1523	1	1	9	0	0	0	0	0	0	0	0	0	11	0	11
1524	3	1	3	0	0	0	0	0	0	0	0	0	7	0	7
1525	0	4	0	0	0	0	0	-3	0	0	-1	0	4	-4	8
1526	1	0	0	0	0	0	0	0	0	0	0	0	1	0	1
1527	0	0	0	0	0	0	0	-3	0	0	0	0	0	-3	3
1528	0	0	1	0	0	0	0	-4	0	0	0	0	1	-4	5
1529	1	0	0	0	0	0	0	0	0	0	0	0	1	0	1
1530	0	0	0	0	0	0	0	-5	-2	0	0	0	0	-7	7
1531	0	0	0	0	0	0	0	-10	-1	0	0	0	0	-11	11
1532	0	0	0	1	0	0	0	0	0	0	0	0	1	0	1
1533	1	0	0	0	1	0	-1	-4	-3	0	-1	0	2	-9	11
1534	0	45	0	0	0	0	0	0	0	0	0	0	45	0	45
1535	2	5	0	0	0	0	0	-1	-1	-1	0	0	7	-3	10
1536	0	1	0	0	0	0	0	0	0	0	0	0	1	0	1
1537	0	0	0	0	0	0	0	-6	-2	0	0	0	0	-8	8
1538	0	0	0	0	0	0	0	0	-4	0	-2	0	0	-6	6
1539	0	0	0	0	0	0	0	-1	-1	-1	0	0	0	-3	3
1540	0	0	0	0	0	0	0	-2	0	0	0	0	0	-2	2
1541	0	0	0	0	0	0	0	0	0	0	0	0	0	0	0
1542	0	0	0	0	0	0	0	-1	0	0	0	0	0	-1	1
1543	0	0	0	0	0	0	0	-2	-3	0	0	0	0	-5	5
1544	1	0	0	0	0	0	0	0	0	0	0	0	1	0	1
1545	0	2	1	0	0	0	0	-1	0	0	-1	0	3	-2	5
1546	1	4	3	0	0	2	0	0	0	-1	0	0	10	-1	11
1547	3	0	0	0	0	0	0	0	-8	0	0	0	3	-8	11
1548	0	0	0	0	0	1	0	-5	-1	0	0	0	1	-6	7
1549	0	0	0	0	1	2	0	0	0	0	0	0	3	0	3
1550	0	1	0	2	1	1	0	0	0	0	0	0	5	0	5
1551	0	0	0	0	4	1	-2	-41	-7	-10	-26	0	5	-86	91
1552	0	1	0	0	0	0	-1	-2	-27	-2	-3	-1	1	-36	37
1553	0	0	6	0	3	0	0	-4	-4	0	0	0	9	-8	17
1554	0	54	4	4	5	2	0	0	0	0	0	0	69	0	69
1555	2	0	3	0	0	1	0	-3	0	0	0	0	6	-3	9
1556	3	84	8	5	1	0	0	-4	0	0	0	0	101	-4	105
1557	10	3	1	0	2	0	0	-2	0	0	0	0	16	-2	18
1558	3	3	17	0	0	0	0	0	0	0	0	0	23	0	23
1559	0	19	2	0	0	0	0	0	0	0	0	0	21	0	21
1560	1	6	0	0	0	0	0	0	0	0	0	0	7	0	7
1561	0	0	1	0	0	0	0	0	0	0	0	0	1	0	1
1562	0	2	0	1	2	0	0	0	-1	0	0	0	5	-1	6
1563	0	0	0	0	0	0	0	0	0	0	0	0	0	0	0
1564	0	2	1	0	0	0	0	0	0	0	0	0	3	0	3
1565	0	2	0	0	0	0	0	0	-1	0	0	0	2	-1	3
1566	1	0	2	0	1	0	0	0	0	0	0	0	4	0	4
1567	0	1	4	0	0	0	0	0	0	0	0	0	5	0	5
1568	0	6	11	0	0	0	0	0	0	0	-1	0	17	-1	18
1569	0	2	13	0	0	1	0	-1	-3	0	-1	0	16	-5	21
1570	1	2	0	1	0	0	0	-2	0	0	0	0	4	-2	6
1571	1	42	10	0	0	0	0	0	0	0	0	0	53	0	53
1572	0	1	2	0	0	0	0	0	-1	0	-1	0	3	-2	5
1573	0	4	0	0	0	0	0	0	0	0	0	0	4	0	4
1574	0	0	0	0	0	0	0	-2	-2	0	0	0	0	-4	4
1575	0	0	0	0	0	0	0	-4	0	0	0	0	0	-4	4
1576	0	1	0	0	0	0	-2	-5	0	0	0	0	1	-7	8
1577	0	0	1	0	0	0	-1	-1	-2	0	0	-1	1	-5	6
1578	0	2	0	0	0	0	0	0	0	0	0	0	2	0	2
1579	3	1	1	0	1	0	0	0	0	0	0	0	6	0	6
1580	0	0	0	0	0	0	0	0	0	0	0	0	0	0	0
1581	0	0	1	0	0	0	0	0	0	0	0	0	1	0	1
1582	0	0	0	0	0	0	0	0	0	0	0	0	0	0	0
1583	0	0	0	0	0	0	0	0	0	0	0	0	0	0	0
1584	0	0	0	0	0	0	0	0	0	0	0	0	0	0	0
1585	0	0	0	0	0	0	0	0	0	0	0	0	0	0	0
1586	0	0	0	0	0	0	0	-9	0	0	0	0	0	-9	9
1587	0	0	0	0	0	0	0	-1	0	0	0	0	0	-1	1
1588	0	0	0	0	0	0	0	0	0	0	0	0	0	0	0
1589	0	0	0	0	1	0	0	0	0	0	0	0	1	0	1
1590	0	0	1	0	0	0	0	0	0	0	0	0	1	0	1
1591	0	0	0	0	0	0	0	0	0	0	0	0	0	0	0
1592	1	0	0	0	0	0	0	0	0	0	0	0	1	0	1
1593	0	5	1	0	0	0	0	0	0	0	0	0	6	0	6
1594	0	3	0	0	1	0	0	0	0	-1	0	0	4	-1	5
1595	0	0	0	0	1	0	0	-5	-2	0	0	0	1	-7	8
1596	0	0	0	0	0	2	0	0	0	0	0	0	2	0	2
1597	0	1	3	1	1	1	0	0	0	0	-2	0	7	-2	9
1598	0	0	0	0	0	0	0	0	0	-3	0	0	0	-3	3
1599	0	0	1	1	0	0	0	0	-2	0	0	0	2	-2	4
1600	0	0	0	0	0	0	0	0	0	0	0	0	0	0	0
1601	0	1	0	0	0	0	0	0	0	0	0	0	1	0	1
1602	0	0	0	0	0	0	0	0	0	0	0	0	0	0	0
1603	3	1	0	0	0	0	0	0	0	0	0	0	4	0	4
1604	2	5	2	0	0	0	0	0	0	0	0	0	9	0	9
1605	0	6	0	2	0	0	0	-1	0	0	0	0	8	-1	9
1606	1	0	13	0	0	0	0	0	0	0	0	0	14	0	14
1607	0	2	0	0	0	0	0	0	0	0	0	0	2	0	2
1608	0	0	2	0	0	0	0	0	0	0	0	0	2	0	2
1609	1	1	0	0	0	0	0	0	0	0	0	0	2	0	2
1610	0	0	0	0	0	0	-1	-69	-2	-1	0	0	0	-73	73
1611	0	0	0	0	0	0	-2	-3	-1	0	0	0	0	-6	6
1612	0	0	0	0	0	0	-1	0	0	0	-1	0	0	-2	2
1613	0	2	0	0	1	0	0	0	0	0	0	0	3	0	3
1614	0	0	0	0	0	0	0	0	0	0	0	0	0	0	0
1615	2	2	5	0	0	0	0	0	0	0	0	0	9	0	9
1616	0	2	0	0	0	0	0	-5	0	0	0	0	2	-5	7
1617	0	0	0	0	0	0	-6	-1	0	0	0	0	0	-7	7
1618	0	0	0	0	0	0	0	-1	0	0	0	0	0	-1	1
1619	0	20	1	1	0	0	0	0	0	0	0	0	22	0	22
1620	1	0	3	1	0	0	0	0	0	0	0	0	5	0	5
1621	0	0	0	1	0	0	0	0	0	0	0	0	1	0	1
1622	0	1	0	0	2	0	0	0	0	0	0	0	3	0	3
1623	0	0	0	1	0	0	0	0	0	0	0	0	1	0	1
1624	1	6	21	0	0	0	0	0	0	0	0	0	28	0	28
1625	0	25	1	0	0	0	0	0	0	0	0	0	26	0	26
1626	0	0	0	0	0	0	0	0	0	0	0	0	0	0	0
1627	0	0	2	0	0	1	0	0	0	0	0	0	3	0	3
1628	0	1	0	0	0	0	0	-2	-1	0	0	0	1	-3	4
1629	1	0	0	1	0	0	0	0	0	0	0	0	2	0	2
1630	0	0	0	0	0	0	0	0	0	0	0	0	0	0	0
1631	0	0	0	0	0	0	0	0	0	0	0	0	0	0	0
1632	0	0	0	0	0	0	0	0	0	0	0	0	0	0	0
1633	0	0	0	0	0	0	0	0	0	0	0	0	0	0	0
1634	0	6	0	0	5	0	0	0	0	0	0	0	11	0	11
1635	2	0	4	1	0	0	0	0	0	0	0	0	7	0	7
1636	0	3	6	6	1	0	0	0	0	0	0	0	16	0	16
1637	3	8	1	0	1	0	0	0	0	0	0	0	13	0	13
1638	3	1	0	0	0	1	0	-1	0	0	0	0	5	-1	6
1639	1	3	1	0	3	1	0	-1	0	0	0	0	9	-1	10
1640	0	5	1	2	0	1	0	-1	0	0	-1	0	9	-2	11
1641	0	0	3	0	2	0	0	0	0	0	0	0	5	0	5
1642	1	2	31	1	0	0	0	0	0	0	-4	0	35	-4	39
1643	1	4	1	1	0	2	0	-3	0	0	0	0	9	-3	12
1644	0	9	2	0	0	0	0	0	0	0	0	0	11	0	11
1645	0	0	0	0	0	0	0	-4	-1	0	0	0	0	-5	5
1646	1	0	0	0	0	0	0	0	0	0	0	0	1	0	1
1647	0	5	2	0	0	0	0	0	0	0	0	0	7	0	7
1648	0	0	0	0	0	0	0	0	0	0	0	0	0	0	0
1649	1	12	2	0	0	0	0	0	0	0	0	0	15	0	15
1650	0	5	0	0	0	0	0	0	0	0	0	0	5	0	5
1651	0	0	0	0	0	0	0	0	0	0	0	0	0	0	0
1652	0	0	0	0	0	0	0	0	0	0	0	0	0	0	0
1653	0	0	0	0	0	0	0	0	0	0	0	0	0	0	0
1654	0	0	0	0	0	0	0	0	0	0	0	0	0	0	0
1655	0	0	0	0	0	0	0	0	0	0	0	0	0	0	0
1656	0	0	0	0	0	0	0	0	0	0	0	0	0	0	0
1657	0	0	0	0	0	0	0	0	0	0	0	0	0	0	0
1658	0	0	0	0	0	0	0	0	0	0	0	0	0	0	0
1659	0	0	0	0	0	0	0	0	0	0	0	0	0	0	0
1660	0	0	0	0	0	0	0	0	0	0	0	0	0	0	0
1661	0	0	0	0	0	0	0	0	0	0	0	0	0	0	0
1662	0	0	0	0	0	0	0	0	0	0	0	0	0	0	0
1663	0	0	0	0	0	0	0	0	0	0	0	0	0	0	0
1664	0	0	0	0	0	0	0	0	0	0	0	0	0	0	0
1665	0	0	0	0	0	0	0	0	0	0	0	0	0	0	0
1666	0	0	0	0	0	0	0	0	0	0	0	0	0	0	0
1667	0	0	0	0	0	0	0	0	0	0	0	0	0	0	0
1668	0	0	0	0	0	0	0	0	0	0	0	0	0	0	0
1669	0	0	0	0	0	0	0	0	0	0	-1	0	0	-1	1
1670	0	0	0	0	0	0	0	0	0	0	0	0	0	0	0
1671	0	0	0	0	0	0	0	0	0	0	0	0	0	0	0
1672	0	0	0	0	0	0	0	0	0	0	0	0	0	0	0
1673	0	0	0	0	0	0	0	0	0	0	0	0	0	0	0
1674	0	0	0	0	0	0	0	0	0	0	0	0	0	0	0
1675	0	0	0	0	0	0	0	0	0	0	0	0	0	0	0
1676	0	5	2	0	0	0	0	0	0	0	0	0	7	0	7
1677	0	0	0	0	0	0	0	0	0	0	0	0	0	0	0
1678	0	0	0	0	0	0	0	0	0	0	0	0	0	0	0
1679	0	0	0	0	0	0	0	0	0	0	0	0	0	0	0
1680	0	0	0	0	0	0	0	0	0	0	0	0	0	0	0
1681	0	0	0	0	0	0	0	0	0	0	0	0	0	0	0
1682	0	0	0	0	0	0	0	0	0	0	0	0	0	0	0
1683	0	0	0	0	0	0	0	0	0	0	0	0	0	0	0
1684	0	0	0	0	0	0	0	0	0	0	0	0	0	0	0
1685	0	0	0	0	0	0	0	0	0	0	0	0	0	0	0
1686	0	0	0	0	0	0	0	0	-4	-6	-2	-3	0	-15	15
1687	0	0	0	0	0	0	0	-8	-48	-6	-48	-6	0	-116	116
1688	0	10	0	0	1	0	0	-20	-5	-7	-1	0	11	-33	44
1689	0	0	0	0	0	0	0	-46	-28	-2	0	0	0	-76	76
1690	0	0	0	0	0	0	-3	-15	-1	-3	0	-2	0	-24	24
1691	0	0	0	0	0	0	0	-1	0	0	-1	-6	0	-8	8
1692	0	0	0	0	0	0	0	0	-3	-3	-56	0	0	-62	62
1693	0	0	0	0	0	0	0	-4	-4	-10	0	0	0	-18	18
1694	0	0	0	0	0	0	0	-3	-9	0	0	0	0	-12	12
1695	0	9	0	0	0	0	0	-446	0	0	-1	0	9	-447	456
1696	4	0	0	0	0	0	-47	-4	0	0	0	0	4	-51	55
1697	0	0	0	0	0	0	-1	0	0	0	0	0	0	-1	1
1698	0	0	0	0	0	0	0	-1	0	0	0	0	0	-1	1
1699	0	0	0	0	0	0	0	0	0	0	0	0	0	0	0
1700	0	0	0	0	0	0	0	0	0	0	0	0	0	0	0
1701	0	0	0	0	0	0	0	0	0	0	0	0	0	0	0
1702	0	0	0	0	0	0	0	0	0	0	0	0	0	0	0
1703	0	0	0	0	0	0	0	0	0	0	0	0	0	0	0
1704	0	0	0	0	0	0	0	0	0	0	0	0	0	0	0
1705	0	0	0	0	0	0	0	0	0	0	0	0	0	0	0
1706	0	0	0	0	0	0	0	0	0	0	0	0	0	0	0
1707	0	0	0	0	0	0	0	0	0	0	0	0	0	0	0
1708	0	0	0	0	0	0	0	0	0	0	0	0	0	0	0
1709	0	0	0	0	0	0	0	0	0	0	0	0	0	0	0
1710	0	0	0	0	0	0	0	0	0	0	0	0	0	0	0
1711	0	0	0	0	0	0	0	0	0	0	0	0	0	0	0
1712	0	0	0	0	0	0	0	0	0	0	0	0	0	0	0
1713	0	0	0	0	0	0	0	0	0	0	0	0	0	0	0
1714	0	0	0	0	0	0	0	0	0	0	0	0	0	0	0
1715	0	0	0	0	0	0	0	0	0	0	0	0	0	0	0
1716	0	0	0	0	0	0	0	0	0	0	0	0	0	0	0
1717	0	0	0	0	0	0	0	0	0	0	0	0	0	0	0
1718	0	0	0	0	0	0	0	0	-1	0	0	0	0	-1	1
1719	0	0	0	0	0	0	0	-3	0	0	0	0	0	-3	3
1720	0	4	6	0	1	0	-21	-35	-1	0	-6	-6	11	-69	80
1721	3	19	1	3	5	6	0	0	-2	-2	-17	-3	37	-24	61
1722	6	6	32	4	10	2	-1	-60	-2	-59	-16	-1	60	-139	199
1723	5	14	12	1	12	3	-3	-17	-126	-6	-11	-8	47	-171	218
1724	11	52	53	51	23	0	0	-101	-3	0	0	0	190	-104	294
1725	1	49	70	3	1	0	-10	-21	-5	-3	-3	0	124	-42	166
1726	2	19	7	1	0	0	-9	-32	-51	-2	-14	0	29	-108	137
1727	25	50	4	6	1	0	-3	-20	-27	-2	0	0	86	-52	138
1728	10	7	4	0	0	0	-5	-407	-29	0	-1	-1	21	-443	464
1729	2	2	0	0	0	1	-89	-28	-5	0	-22	-1	5	-145	150
1730	4	8	5	4	20	0	-3	-5	-6	-2	0	0	41	-16	57
1731	0	3	2	6	0	0	-3	-20	-38	0	-1	-1	11	-63	74
1732	0	2	62	1	1	0	-10	-104	-18	-1	-39	0	66	-172	238
1733	8	1014	10	3	10	1	-9	-13	-19	-19	0	-1	1046	-61	1107
1734	38	9	3	5	2	0	-6	-97	-477	-3	-3	-2	57	-588	645
1735	0	0	11	0	0	0	-2	-51	-2	0	-4	0	11	-59	70
1736	0	0	0	0	0	0	-2	-2	-7	-2	0	-2	0	-15	15
1737	0	0	0	0	0	0	-2	-17	-5	-1	-2	-3	0	-30	30
1738	0	0	0	0	0	0	-2	-3	0	0	0	-1	0	-6	6
1739	0	0	0	0	0	0	0	0	0	0	0	0	0	0	0
1740	2	0	0	0	0	0	0	-2	-10	0	0	-1	2	-13	15
1741	0	0	1	0	0	0	0	-1	0	0	0	0	1	-1	2
1742	0	9	0	0	0	0	-13	-6	-8	0	-2	0	9	-29	38
1743	0	0	1	0	0	0	0	-19	-4	-1	0	0	1	-24	25
1744	0	0	0	0	0	0	0	-17	-4	0	0	0	0	-21	21
1745	0	0	0	0	0	0	-7	-20	-1	0	0	0	0	-28	28
1746	0	0	0	0	0	0	-11	-4	-5	0	0	0	0	-20	20
1747	0	0	0	0	0	0	0	0	0	0	0	0	0	0	0
1748	0	1	0	0	0	0	-2	0	0	0	0	0	1	-2	3
1749	0	2	0	0	0	0	-3	-11	0	0	0	0	2	-14	16
1750	1	2	0	0	0	0	0	0	0	0	0	0	3	0	3
1751	0	4	3	1	1	0	0	0	0	0	0	0	9	0	9
1752	0	3	0	0	0	0	0	0	0	0	0	0	3	0	3
1753	0	0	0	0	0	3	-1	-2	-3	0	-6	-1	3	-13	16
1754	0	9	2	0	12	0	0	0	-1	0	0	0	23	-1	24
1755	2	1	1	0	0	0	0	0	-1	0	0	0	4	-1	5
1756	0	0	11	0	0	1	0	-17	-4	0	-2	0	12	-23	35
1757	0	102	3	3	0	0	0	-1	0	0	0	0	108	-1	109
1758	13	1	3	0	0	0	0	-1	-2	0	0	-1	17	-4	21
1759	0	3	0	0	0	0	-72	-284	-1	-2	-25	-7	3	-391	394
1760	0	2	0	0	0	0	-8	0	0	0	-3	-2	2	-13	15
1761	1	0	0	0	0	0	0	-2	0	-1	-2	0	1	-5	6
1762	0	0	0	0	0	0	-2	-62	-28	-18	-6	-1	0	-117	117
1763	2	3	4	4	6	3	-1	-22	-29	0	0	0	22	-52	74
1764	0	0	8	2	0	0	-1	-58	-8	0	-2	-2	10	-71	81
1765	0	42	27	0	0	5	-3	-1	-1	-1	0	0	74	-6	80
1766	20	158	11	0	16	1	-1	-4	-2	-1	0	0	206	-8	214
1767	20	32	3	2	27	5	-11	-45	-227	-3	-4	-5	89	-295	384
1768	7	0	14	3	0	1	-1	-71	-3	0	-1	0	25	-76	101
1769	0	2	36	2	3	0	-39	-23	-5	-2	-1	0	43	-70	113
1770	2	190	21	0	0	0	-1	-2	-2	-1	-2	-2	213	-10	223
1771	24	276	0	0	15	3	-1	-1	0	0	0	0	318	-2	320
1772	11	7	0	2	4	3	0	-2	-1	0	-1	0	27	-4	31
1773	1	3	14	3	13	0	-1	-5	-1	-1	-1	0	34	-9	43
1774	0	7	7	2	16	0	-1	-2	-4	-1	0	0	32	-8	40
1775	2	45	10	1	0	0	0	-1	0	0	0	0	58	-1	59
1776	2	46	1	0	1	0	-1	0	-1	0	0	0	50	-2	52
1777	0	2	0	0	0	0	-1	-9	-1	0	-1	0	2	-12	14
1778	7	56	2	1	1	0	0	0	0	0	0	0	67	0	67
1779	2	13	2	0	0	0	0	-1	0	0	0	0	17	-1	18
1780	0	0	1	0	0	0	0	0	-1	0	0	0	1	-1	2
1781	1	10	0	0	0	0	0	0	0	0	0	0	11	0	11
1782	0	0	0	0	0	0	-1	0	0	0	0	0	0	-1	1
1783	0	1	4	1	0	0	0	-1	0	0	0	0	6	-1	7
1784	1	6	0	0	3	0	0	0	-3	-1	0	0	10	-4	14
1785	2	3	0	2	1	0	0	-2	0	0	0	0	8	-2	10
1786	0	0	3	0	0	0	-1	0	-1	0	0	0	3	-2	5
1787	0	29	12	0	2	1	0	-2	-4	0	0	0	44	-6	50
1788	2	17	23	0	3	0	-2	-1	0	0	-2	0	45	-5	50
1789	1	6	0	0	0	0	-1	-12	0	-1	-1	0	7	-15	22
1790	2	8	1	0	0	0	-4	-4	-8	0	0	0	11	-16	27
1791	0	0	0	0	0	0	0	-3	0	0	0	0	0	-3	3
1792	0	0	0	0	0	0	-2	-12	-1	0	0	-1	0	-16	16
1793	0	0	0	0	0	0	-2	-5	-6	0	-4	0	0	-17	17
1794	0	2	0	1	1	0	0	-22	0	0	-1	0	4	-23	27
1795	0	4	2	0	0	0	0	0	0	0	0	0	6	0	6
1796	0	2	0	0	0	0	0	0	0	0	0	0	2	0	2
1797	0	0	0	0	0	0	0	0	0	0	0	0	0	0	0
1798	0	1	0	0	0	0	0	0	0	0	0	0	1	0	1
1799	0	0	0	0	0	0	0	0	0	0	0	0	0	0	0
1800	0	0	0	0	0	0	0	0	0	0	0	0	0	0	0
1801	0	0	0	0	0	0	0	0	0	0	0	0	0	0	0
1802	0	0	0	0	0	0	0	0	0	0	0	0	0	0	0
1803	0	0	0	0	0	0	0	0	0	0	0	0	0	0	0
1804	0	0	0	0	0	0	0	0	0	0	0	0	0	0	0
1805	0	0	0	0	0	0	0	0	0	0	0	0	0	0	0
1806	0	0	0	0	0	0	0	0	0	0	0	0	0	0	0
1807	0	0	0	0	0	0	0	0	0	0	0	0	0	0	0
1808	0	0	0	0	0	0	0	0	0	0	0	0	0	0	0
1809	0	0	0	0	0	0	0	0	0	0	0	0	0	0	0
1810	0	0	0	0	0	0	0	0	0	0	0	0	0	0	0
1811	0	0	0	0	0	0	0	0	0	0	0	0	0	0	0
1812	0	0	0	0	0	0	0	0	0	0	0	0	0	0	0
1813	0	0	0	0	0	0	0	0	0	0	0	0	0	0	0
1814	0	0	0	0	0	0	0	0	0	0	0	0	0	0	0
1815	0	0	0	0	0	0	0	0	0	0	0	0	0	0	0
1816	0	0	0	0	0	0	0	0	0	0	0	0	0	0	0
1817	0	0	0	0	0	0	0	0	0	0	0	0	0	0	0
1818	0	0	0	0	0	0	0	0	0	0	0	0	0	0	0
1819	0	0	0	0	0	0	0	0	0	0	0	0	0	0	0
1820	0	0	0	0	0	0	0	0	0	0	0	0	0	0	0
1821	0	0	0	0	0	0	0	0	0	0	0	0	0	0	0
1822	0	0	0	0	0	0	0	0	0	0	0	0	0	0	0
1823	0	0	0	0	0	0	0	0	0	0	0	0	0	0	0
1824	0	0	0	0	0	0	0	0	0	0	0	0	0	0	0
1825	0	0	0	0	0	0	0	-3	0	0	0	0	0	-3	3
1826	0	0	1	1	0	0	0	0	-1	0	0	0	2	-1	3
1827	2	151	2	0	2	0	0	-1	-2	0	0	0	157	-3	160
1828	0	4	0	0	0	0	-2	-52	-3	0	-8	0	4	-65	69
1829	0	0	0	0	2	0	0	-4	0	-1	0	0	2	-5	7
1830	0	0	0	3	0	0	-1	0	0	0	0	0	3	-1	4
1831	0	1	4	0	0	0	0	-1	0	-1	0	0	5	-2	7
1832	0	6	2	0	0	0	-1	-1	-1	-1	0	0	8	-4	12
1833	1	3	0	0	0	0	0	0	-1	0	-1	0	4	-2	6
1834	0	0	0	0	0	0	0	-1	0	0	0	0	0	-1	1
1835	0	0	0	0	0	0	0	-2	0	0	0	-1	0	-3	3
1836	0	2	3	0	0	0	-1	-2	-5	-2	-18	-4	5	-32	37
1837	0	2	0	0	0	0	-8	-31	-156	-5	-88	-4	2	-292	294
1838	0	1	3	0	0	0	-1	-82	-20	-1	-3	0	4	-107	111
1839	0	0	0	0	0	0	-2	-21	-5	-1	0	0	0	-29	29
1840	0	0	1	0	0	0	0	-4	0	0	0	0	1	-4	5
1841	0	0	0	0	0	0	-1	-1	0	0	0	0	0	-2	2
1842	1	0	1	0	0	0	0	0	0	0	0	0	2	0	2
1843	0	0	1	0	0	0	0	-1	-6	0	-3	0	1	-10	11
1844	0	3	7	0	5	0	0	0	-1	0	0	0	15	-1	16
1845	0	0	2	0	0	0	0	-6	-1	0	0	0	2	-7	9
1846	2	2	2	0	0	0	-1	-22	-14	0	0	0	6	-37	43
1847	1	37	1	1	0	1	0	-1	0	0	0	0	41	-1	42
1848	0	0	0	0	0	0	0	0	0	-1	0	0	0	-1	1
1849	0	0	0	0	0	0	0	-3	0	-2	-10	0	0	-15	15
1850	0	1	0	0	0	0	0	0	0	0	0	0	1	0	1
1851	0	0	0	0	0	0	0	-24	-19	0	-1	0	0	-44	44
1852	0	0	0	0	1	0	-1	-153	-55	0	-17	0	1	-226	227
1853	0	1	0	1	0	0	-2	-4	0	0	0	0	2	-6	8
1854	0	0	6	1	2	7	-1	0	0	0	-1	0	16	-2	18
1855	0	3	0	0	1	5	0	-3	-4	-1	0	0	9	-8	17
1856	2	3	7	6	32	2	0	-3	0	0	0	0	52	-3	55
1857	0	0	0	0	0	0	-1	-76	0	0	0	0	0	-77	77
1858	3	40	120	5	1	0	-4	0	0	0	-2	0	169	-6	175
1859	43	647	25	0	1	0	0	-14	-20	-1	0	0	716	-35	751
1860	28	59	2	3	2	3	-1	-5	-7	-1	-3	-1	97	-18	115
1861	12	3	6	0	7	2	-1	-1	0	-3	-5	0	30	-10	40
1862	1	3	11	13	3	7	0	-2	0	0	0	0	38	-2	40
1863	1	9	14	4	19	1	-2	-3	-1	0	0	0	48	-6	54
1864	0	6	2	1	0	0	0	0	0	0	-3	0	9	-3	12
1865	76	46	45	3	3	1	0	0	0	-1	0	0	174	-1	175
1866	81	105	3	5	37	0	0	0	-1	0	0	0	231	-1	232
1867	13	33	14	5	0	0	0	-1	0	0	0	0	65	-1	66
1868	1	13	3	0	1	0	-1	0	0	0	0	0	18	-1	19
1869	7	121	2	0	0	0	0	0	0	0	0	0	130	0	130
1870	3	3	6	0	0	0	-5	-52	-1	0	0	0	12	-58	70
1871	1	36	3	0	1	0	0	0	0	0	0	0	41	0	41
1872	10	5	3	0	0	0	0	-1	0	0	0	0	18	-1	19
1873	0	0	1	0	0	0	0	-5	-1	0	0	0	1	-6	7
1874	0	1	0	0	0	0	-1	-6	-2	0	0	0	1	-9	10
1875	2	7	5	0	2	0	-3	-39	-3	0	0	0	16	-45	61
1876	1	15	7	1	1	0	0	-2	0	0	0	0	25	-2	27
1877	1	9	0	0	0	0	-1	-3	0	0	0	0	10	-4	14
1878	0	8	2	0	0	0	-1	0	0	0	0	0	10	-1	11
1879	0	0	0	0	0	0	0	0	0	0	0	0	0	0	0
1880	0	0	0	0	0	0	0	0	0	0	0	0	0	0	0
1881	0	0	0	0	0	0	0	0	0	0	0	0	0	0	0
1882	1	0	0	0	0	0	0	0	0	0	0	0	1	0	1
1883	0	0	0	0	0	0	0	-80	0	-1	0	0	0	-81	81
1884	0	1	0	0	0	0	0	-1	0	0	0	0	1	-1	2
1885	0	0	0	0	0	1	-2	-15	0	0	-1	0	1	-18	19
1886	0	0	0	0	0	2	0	-2	-1	0	0	0	2	-3	5
1887	0	0	1	1	11	18	0	0	0	0	0	0	31	0	31
1888	0	0	2	3	8	0	0	-9	-1	0	-2	0	13	-12	25
1889	0	21	30	7	8	0	0	-4	0	0	-2	0	66	-6	72
1890	7	34	44	7	1	1	0	0	0	0	0	0	94	0	94
1891	7	17	13	0	0	2	0	0	-1	0	-1	0	39	-2	41
1892	3	539	5	6	12	0	0	-1	0	0	0	0	565	-1	566
1893	28	11	19	5	0	0	-1	-13	-33	-2	-1	0	63	-50	113
1894	8	19	41	1	0	0	-1	-102	-71	0	0	0	69	-174	243
1895	2	13	2	0	0	0	-7	-108	-11	0	-2	0	17	-128	145
1896	2	2	1	0	0	1	-16	-414	-12	0	0	0	6	-442	448
1897	0	0	2	0	0	0	-3	-47	-2	0	0	-1	2	-53	55
1898	0	0	0	1	1	0	-2	-3	-1	0	0	0	2	-6	8
1899	0	0	1	0	0	1	0	0	0	0	0	0	2	0	2
1900	0	3	7	0	4	0	0	0	-1	0	0	0	14	-1	15
1901	4	27	0	2	1	0	0	-1	0	0	0	0	34	-1	35
1902	3	23	37	1	0	0	0	0	0	0	0	0	64	0	64
1903	1	38	0	0	0	0	0	-2	-1	0	0	0	39	-3	42
1904	0	0	0	0	0	0	0	-10	-5	0	0	0	0	-15	15
1905	0	0	0	0	0	0	0	0	0	0	0	0	0	0	0
1906	0	0	0	0	0	0	-2	-1	0	0	0	0	0	-3	3
1907	0	0	0	0	0	0	0	-2	0	0	0	0	0	-2	2
1908	0	0	0	1	30	1	0	0	0	0	0	0	32	0	32
1909	0	1	0	1	16	1	0	0	-1	0	0	0	19	-1	20
1910	1	0	2	4	3	2	0	0	0	0	0	0	12	0	12
1911	0	0	0	3	0	0	0	0	0	0	0	0	3	0	3
1912	0	3	0	1	3	0	0	-1	0	0	-1	0	7	-2	9
1913	1	1	0	1	4	0	0	0	0	0	0	-1	7	-1	8
1914	16	3	6	5	0	0	0	0	-1	0	0	0	30	-1	31
1915	0	6	10	0	3	39	0	-1	0	0	0	0	58	-1	59
1916	1	19	5	7	78	12	-1	-1	0	0	0	0	122	-2	124
1917	9	22	11	44	48	2	0	0	0	0	0	-2	136	-2	138
1918	1	12	107	27	4	5	0	0	0	0	0	0	156	0	156
1919	4	91	188	5	64	1	0	0	0	0	0	0	353	0	353
1920	28	37	7	3	0	12	0	0	0	0	0	0	87	0	87
1921	9	20	2	2	20	8	0	0	0	0	0	0	61	0	61
1922	3	2	8	22	1	0	0	-1	0	0	0	0	36	-1	37
1923	0	12	157	3	4	1	0	0	0	0	0	0	177	0	177
1924	11	1226	109	0	1	0	0	0	0	0	0	0	1347	0	1347
1925	27	5	13	0	0	0	0	0	0	0	0	0	45	0	45
1926	1	4	0	0	0	0	0	0	0	0	0	0	5	0	5
1927	0	0	0	0	0	0	0	0	0	0	0	0	0	0	0
1928	5	1	0	0	0	0	0	0	0	0	0	0	6	0	6
1929	0	0	0	0	0	0	-3	-128	-41	-2	-4	-1	0	-179	179
1930	0	0	0	0	1	0	-1	-27	-2	0	0	0	1	-30	31
1931	1	4	2	1	0	5	-1	0	0	0	0	0	13	-1	14
1932	8	24	36	1	4	1	0	0	0	-1	0	0	74	-1	75
1933	0	0	0	0	0	0	0	-1	0	0	0	0	0	-1	1
1934	0	3	0	0	0	0	0	0	0	0	0	0	3	0	3
1935	0	0	0	0	0	0	0	-6	-3	-1	0	0	0	-10	10
1936	0	3	1	0	0	0	0	0	0	0	0	0	4	0	4
1937	0	0	1	0	0	0	0	0	0	0	0	0	1	0	1
1938	0	0	0	0	0	0	-1	0	0	0	-3	0	0	-4	4
1939	0	0	0	0	0	0	-1	-8	-32	-3	-18	-1	0	-63	63
1940	0	0	0	0	0	0	0	0	0	0	0	0	0	0	0
1941	0	0	0	0	0	0	0	-9	0	0	0	0	0	-9	9
1942	0	0	0	0	0	0	-3	0	0	0	0	0	0	-3	3
1943	0	0	0	0	0	0	0	0	0	0	0	0	0	0	0
1944	0	0	0	0	0	0	0	0	0	0	0	0	0	0	0
1945	0	0	0	0	0	0	0	0	0	0	0	0	0	0	0
1946	0	0	0	0	0	0	0	0	0	0	0	0	0	0	0
1947	0	0	0	0	0	0	0	0	0	0	0	0	0	0	0
1948	0	0	0	0	0	0	0	0	0	0	0	0	0	0	0
1949	0	0	0	0	0	0	0	0	0	0	0	0	0	0	0
1950	0	0	0	0	0	0	0	-14	-1	0	0	0	0	-15	15
1951	0	0	0	0	0	0	0	-1	0	0	-1	0	0	-2	2
1952	1	0	0	0	0	0	0	0	0	0	0	0	1	0	1
1953	0	0	0	0	0	0	0	0	0	0	0	0	0	0	0
1954	0	0	0	0	0	0	0	-1	0	-1	0	0	0	-2	2
1955	0	1	0	0	0	0	0	0	-1	-1	0	0	1	-2	3
1956	1	0	0	1	0	0	0	-9	0	0	0	0	2	-9	11
1957	0	0	0	0	0	0	-1	-1	-2	0	0	0	0	-4	4
1958	1	1	1	0	0	0	0	0	0	0	0	0	3	0	3
1959	0	0	0	0	0	0	0	-2	0	0	0	0	0	-2	2
1960	0	1	1	0	0	0	0	-1	0	0	-1	0	2	-2	4
1961	1	7	0	0	0	0	0	0	0	0	0	0	8	0	8
1962	0	0	0	0	0	0	0	-3	0	0	0	-1	0	-4	4
1963	0	0	0	0	0	0	0	-1	0	0	0	0	0	-1	1
1964	0	3	0	0	0	0	0	0	0	0	0	0	3	0	3
1965	0	0	0	0	0	0	0	0	0	0	0	0	0	0	0
1966	0	0	5	0	0	0	0	-2	0	0	0	0	5	-2	7
1967	0	16	0	0	0	0	-1	-6	0	0	0	0	16	-7	23
1968	0	0	0	0	0	0	0	0	0	0	0	0	0	0	0
1969	0	3	0	0	0	0	0	0	0	0	0	0	3	0	3
1970	0	0	0	0	0	0	0	0	0	0	0	0	0	0	0
1971	0	0	0	0	0	0	0	0	0	0	0	0	0	0	0
1972	0	0	0	0	0	0	0	0	0	0	0	0	0	0	0
1973	0	0	0	0	1	0	0	0	0	0	0	0	1	0	1
1974	0	0	0	0	0	0	0	0	0	0	0	0	0	0	0
1975	0	0	0	0	0	0	0	0	0	0	0	0	0	0	0
1976	0	1	0	0	0	0	0	-1	0	0	0	0	1	-1	2
1977	2	0	0	0	0	0	-1	-1	0	0	0	0	2	-2	4
1978	0	2	0	0	0	0	0	0	0	0	0	0	2	0	2
1979	0	5	0	0	0	0	0	0	0	0	0	0	5	0	5
1980	0	0	0	0	0	0	0	0	0	0	0	0	0	0	0
1981	0	0	0	0	0	0	0	-1	-6	0	-1	0	0	-8	8
1982	0	2	0	0	0	0	0	0	0	0	0	0	2	0	2
1983	0	0	0	0	0	0	0	-1	0	0	0	0	0	-1	1
1984	0	0	0	0	0	0	-3	-44	-2	-1	-5	0	0	-55	55
1985	0	0	0	0	1	0	0	0	-4	0	0	0	1	-4	5
1986	0	0	0	0	1	0	0	-1	-5	-1	-6	0	1	-13	14
1987	0	0	0	0	0	0	-2	-14	-78	-4	-1	-6	0	-105	105
1988	0	0	0	0	0	0	-1	-19	-2	0	-1	0	0	-23	23
1989	0	3	0	0	4	1	0	0	0	0	-1	0	8	-1	9
1990	0	0	0	0	5	0	-1	0	0	0	-1	0	5	-2	7
1991	0	0	2	1	0	0	-2	-4	-10	-1	-2	-1	3	-20	23
1992	0	2	10	1	0	0	0	-53	-3	0	-1	0	13	-57	70
1993	0	68	0	0	0	0	-4	-20	-2	0	0	-1	68	-27	95
1994	19	2	0	0	0	0	-1	-3	0	-1	0	0	21	-5	26
1995	3	3	0	0	1	0	0	0	0	0	0	0	7	0	7
1996	0	0	0	0	1	0	-2	-8	-4	0	0	-1	1	-15	16
1997	0	0	2	0	0	0	0	0	0	0	0	0	2	0	2
1998	0	21	0	1	2	5	0	-3	0	0	0	-1	29	-4	33
1999	2	0	15	1	0	0	-1	0	0	0	0	-1	18	-2	20
[truncated: 1,517 more rows]

## Sheet: BaYMV RNA2 HYT38
position	20_fwd	21_fwd	22_fwd	23_fwd	24_fwd	25_fwd	20_rev	21_rev	22_rev	23_rev	24_rev	25_rev	fwd_total	rev_total	total
1	0	26	14	1	1	2	-1	0	0	0	0	0	44	-1	45
2	3	8	3	4	5	0	0	0	0	0	0	0	23	0	23
3	1	7	1	1	1	3	0	-2	0	0	0	0	14	-2	16
4	1	11	2	0	1	0	0	0	0	0	0	0	15	0	15
5	2	4	8	0	0	0	0	0	0	0	0	0	14	0	14
6	0	12	1	0	0	1	0	0	0	0	0	0	14	0	14
7	14	4	0	0	1	0	0	0	0	0	0	0	19	0	19
8	1	0	1	0	0	0	0	-1	0	0	0	0	2	-1	3
9	0	1	1	2	0	0	0	0	0	-2	0	0	4	-2	6
10	0	3	51	1	3	0	0	0	0	0	0	0	58	0	58
11	1	6	23	0	0	0	0	0	0	0	0	0	30	0	30
12	0	11	0	0	0	0	0	0	0	0	0	0	11	0	11
13	3	0	0	0	0	0	0	0	0	0	0	0	3	0	3
14	0	0	0	0	0	0	0	0	0	0	0	0	0	0	0
15	0	0	0	0	0	0	0	0	0	0	0	0	0	0	0
16	0	0	0	0	0	0	0	0	0	0	0	0	0	0	0
17	0	0	0	0	0	0	0	0	0	0	0	0	0	0	0
18	0	0	0	0	0	0	0	0	0	0	0	0	0	0	0
19	0	0	0	0	0	0	0	0	0	0	0	0	0	0	0
20	0	0	0	0	0	0	0	0	0	0	0	0	0	0	0
21	0	0	0	0	0	0	0	0	0	0	0	0	0	0	0
22	0	0	0	0	0	0	0	0	0	0	0	0	0	0	0
23	0	0	0	0	0	0	0	0	0	0	0	0	0	0	0
24	0	0	0	0	0	0	0	0	0	0	0	0	0	0	0
25	0	0	0	0	0	0	0	0	0	0	0	0	0	0	0
26	0	0	0	0	0	0	0	0	0	0	0	0	0	0	0
27	0	0	0	0	0	0	0	0	0	0	0	0	0	0	0
28	0	0	0	0	0	0	0	0	0	0	0	0	0	0	0
29	0	0	0	0	0	0	0	0	0	0	0	0	0	0	0
30	1	0	1	0	0	0	-1	-3	0	-2	-2	0	2	-8	10
31	1	0	12	3	0	0	-3	-2	-7	-1	-1	0	16	-14	30
32	2	431	21	12	0	0	0	0	-1	0	0	0	466	-1	467
33	8	1	0	0	0	0	0	-2	0	0	0	0	9	-2	11
34	3	0	0	0	0	0	-1	-1	0	0	0	0	3	-2	5
35	0	0	0	0	0	0	-3	0	0	0	0	0	0	-3	3
36	0	0	0	0	0	0	0	0	0	0	0	0	0	0	0
37	0	0	0	0	0	0	0	0	0	0	0	0	0	0	0
38	0	0	0	1	0	0	0	0	0	0	0	0	1	0	1
39	7	6	6	0	8	2	0	0	-3	-3	0	0	29	-6	35
40	1	0	0	0	2	0	0	0	-18	0	0	-3	3	-21	24
41	0	0	0	0	0	0	0	-1	0	0	-1	0	0	-2	2
42	0	8	1	4	0	0	-4	0	0	0	0	0	13	-4	17
43	0	0	9	2	0	0	0	0	0	0	0	0	11	0	11
44	0	5	0	0	0	0	0	-3	0	0	-1	0	5	-4	9
45	0	0	0	0	0	0	-29	-99	-1	-2	-14	-4	0	-149	149
46	0	0	0	0	1	0	-15	-13	-18	-5	-7	-1	1	-59	60
47	0	0	0	2	5	0	-10	-52	-29	-3	-30	-5	7	-129	136
48	0	1	0	0	0	0	-1	-16	-9	-3	-3	0	1	-32	33
49	1	11	4	0	0	0	-4	-3	-3	0	-1	0	16	-11	27
50	0	2	0	0	0	0	-1	-43	-33	-8	-3	0	2	-88	90
51	1	0	2	7	5	2	-20	-69	-17	-2	-1	-12	17	-121	138
52	3	13	24	37	1	24	0	-4	-7	-6	-3	0	102	-20	122
53	5	25	15	0	7	15	-4	-5	-14	-7	0	0	67	-30	97
54	9	37	2	11	27	8	-1	0	-2	0	0	0	94	-3	97
55	6	1	6	24	30	7	0	-4	0	0	-1	0	74	-5	79
56	0	9	17	14	11	2	-6	-1	0	0	0	0	53	-7	60
57	0	7	0	14	1	0	0	-2	0	0	0	0	22	-2	24
58	21	71	62	4	3	1	0	-1	0	0	0	0	162	-1	163
59	16	19	0	2	1	0	0	-1	0	0	0	0	38	-1	39
60	31	9	2	3	0	0	0	-1	0	0	0	0	45	-1	46
61	3	12	7	0	0	0	0	0	0	0	0	0	22	0	22
62	15	5	0	0	0	0	0	0	0	0	0	0	20	0	20
63	3	0	0	0	0	0	0	0	0	0	0	0	3	0	3
64	2	0	0	0	0	0	0	0	0	0	0	0	2	0	2
65	0	0	0	0	0	0	0	0	0	0	0	0	0	0	0
66	0	0	0	0	0	0	0	0	0	0	0	0	0	0	0
67	0	0	0	0	0	0	0	0	0	0	0	0	0	0	0
68	0	0	0	0	0	0	0	0	0	0	0	0	0	0	0
69	0	0	0	0	0	0	0	0	0	0	0	0	0	0	0
70	0	0	0	0	0	0	0	0	0	0	0	0	0	0	0
71	0	0	0	0	0	0	0	0	0	0	0	0	0	0	0
72	0	0	0	0	0	0	0	0	0	0	0	0	0	0	0
73	0	1	0	0	0	0	0	0	0	0	0	0	1	0	1
74	0	0	0	0	0	0	0	0	-2	0	0	0	0	-2	2
75	0	0	0	0	0	0	0	-3	-1	0	0	0	0	-4	4
76	0	0	0	0	0	0	-1	-1	0	0	-1	0	0	-3	3
77	0	1	0	0	0	0	0	0	0	0	0	0	1	0	1
78	1	6	0	0	0	0	0	-1	0	0	0	0	7	-1	8
79	0	0	0	0	0	0	0	0	0	0	0	0	0	0	0
80	0	0	0	0	0	0	0	0	0	0	0	0	0	0	0
81	0	0	0	0	0	0	0	0	0	0	0	0	0	0	0
82	1	0	0	0	0	0	0	0	0	0	0	0	1	0	1
83	0	0	0	0	0	0	0	0	0	0	0	0	0	0	0
84	0	0	0	0	0	0	0	-3	0	0	0	0	0	-3	3
85	0	0	0	0	0	0	0	0	0	0	0	-1	0	-1	1
86	0	0	0	0	0	0	-1	0	0	0	0	0	0	-1	1
87	0	0	0	0	0	0	0	-7	-6	0	-1	0	0	-14	14
88	1	0	0	0	0	0	0	-9	0	-1	0	0	1	-10	11
89	0	0	0	0	0	0	0	0	0	0	-1	0	0	-1	1
90	0	0	0	0	0	0	0	0	-1	-2	0	0	0	-3	3
91	0	1	1	0	0	0	-1	0	0	0	0	0	2	-1	3
92	0	0	0	0	0	0	0	0	0	0	0	0	0	0	0
93	0	0	0	0	0	0	0	0	0	0	0	0	0	0	0
94	0	0	0	0	2	0	0	0	-1	0	0	0	2	-1	3
95	0	0	0	0	0	0	0	0	0	0	0	0	0	0	0
96	0	0	0	0	0	0	0	0	0	0	0	0	0	0	0
97	0	1	0	0	0	0	0	0	0	0	0	0	1	0	1
98	0	0	0	2	0	0	0	0	0	0	0	0	2	0	2
99	0	0	0	0	0	0	0	0	0	0	0	0	0	0	0
100	0	0	0	0	0	0	0	0	0	0	0	0	0	0	0
101	0	0	0	1	0	0	0	0	0	0	0	0	1	0	1
102	0	0	0	0	0	0	0	0	0	0	0	0	0	0	0
103	0	0	1	0	0	0	0	0	0	0	-1	0	1	-1	2
104	0	0	0	0	0	0	0	0	0	0	0	0	0	0	0
105	0	0	0	0	0	0	0	0	0	0	0	0	0	0	0
106	0	0	0	0	0	0	0	0	-1	0	0	0	0	-1	1
107	0	0	0	0	0	0	0	-8	0	0	0	0	0	-8	8
108	0	0	0	0	0	0	-1	0	0	0	0	0	0	-1	1
109	0	0	0	0	0	0	0	0	0	0	0	0	0	0	0
110	0	0	0	0	0	1	0	0	-2	0	-15	0	1	-17	18
111	0	1	0	1	0	0	0	-3	0	0	-1	0	2	-4	6
112	0	0	0	4	0	0	-4	-1	-3	0	0	0	4	-8	12
113	0	0	8	0	0	0	0	-15	-2	0	-2	0	8	-19	27
114	0	12	0	0	0	0	0	0	-1	-2	0	0	12	-3	15
115	11	0	0	0	0	0	0	-12	0	0	0	0	11	-12	23
116	0	0	0	0	0	0	0	0	-1	0	0	0	0	-1	1
117	0	1	0	0	0	0	0	-8	-4	0	-7	0	1	-19	20
118	0	0	1	0	0	0	0	0	0	0	0	0	1	0	1
119	0	2	0	0	0	0	-1	-19	-921	-1	-17	-1	2	-960	962
120	0	0	0	0	0	0	0	-22	-2	0	0	0	0	-24	24
121	0	0	0	0	0	0	-1	-1	0	0	0	0	0	-2	2
122	0	0	0	0	0	0	0	0	0	0	0	0	0	0	0
123	0	0	0	0	0	0	0	-2	0	0	0	0	0	-2	2
124	0	0	0	0	0	0	0	0	0	0	-1	0	0	-1	1
125	0	0	0	0	0	0	0	0	0	0	0	0	0	0	0
126	0	1	0	0	0	0	0	0	0	0	0	0	1	0	1
127	0	0	0	0	0	0	0	0	-1	0	0	0	0	-1	1
128	0	0	0	0	0	0	0	0	-1	0	0	0	0	-1	1
129	0	0	0	0	0	0	-1	-5	0	0	0	0	0	-6	6
130	0	1	6	36	21	0	0	-1	-1	0	-11	0	64	-13	77
131	0	5	40	2	0	0	0	-4	-1	-1	0	0	47	-6	53
132	3	51	1	0	0	0	0	0	-1	0	0	0	55	-1	56
133	29	2	0	0	0	0	-2	0	0	0	0	0	31	-2	33
134	0	0	0	0	0	0	-2	-2	0	-2	0	0	0	-6	6
135	0	0	0	0	1	0	0	-2	0	0	0	0	1	-2	3
136	0	11	16	7	1	36	0	0	0	0	0	0	71	0	71
137	1	19	3	8	13	18	0	-1	0	0	0	0	62	-1	63
138	17	2	36	6	192	1	0	0	0	0	0	0	254	0	254
139	11	162	87	62	2	0	0	0	0	0	0	0	324	0	324
140	12	102	308	5	0	0	0	0	0	0	0	0	427	0	427
141	30	464	80	2	5	0	0	0	0	0	0	0	581	0	581
142	8	19	3	2	0	0	0	0	0	0	0	0	32	0	32
143	1	1	9	0	1	0	0	0	0	0	0	0	12	0	12
144	0	0	0	0	0	0	0	0	0	0	0	0	0	0	0
145	0	1	0	0	1	3	0	0	0	0	0	0	5	0	5
146	0	0	0	2	9	23	0	0	0	0	0	0	34	0	34
147	0	0	2	0	122	22	0	0	0	0	0	0	146	0	146
148	0	0	0	0	0	0	0	0	0	0	0	0	0	0	0
149	0	15	8	0	0	0	0	-2	0	0	0	0	23	-2	25
150	3	17	3	0	0	0	0	0	0	0	0	0	23	0	23
151	1	0	1	0	0	0	0	-1	0	0	0	0	2	-1	3
152	0	0	0	0	0	0	0	0	0	0	0	0	0	0	0
153	0	0	0	0	0	0	0	0	-1	0	0	0	0	-1	1
154	0	0	0	0	0	0	0	-17	-4	0	-4	-2	0	-27	27
155	0	0	0	0	0	0	-10	-12	-1	-5	-1	0	0	-29	29
156	0	0	0	0	0	0	-1	0	-6	0	0	0	0	-7	7
157	0	0	0	0	0	0	0	-10	-17	-2	-6	-1	0	-36	36
158	0	0	0	0	0	0	-2	-21	-3	0	0	0	0	-26	26
159	0	5	6	1	5	0	0	-1	0	0	0	0	17	-1	18
160	1	0	4	2	0	0	0	0	0	0	0	0	7	0	7
161	0	3	2	0	0	0	0	0	0	0	0	0	5	0	5
162	0	1	0	0	0	0	0	0	0	0	0	0	1	0	1
163	0	0	0	0	0	0	0	0	0	0	0	0	0	0	0
164	0	0	0	0	0	0	0	0	0	0	0	0	0	0	0
165	0	1	1	0	0	0	0	0	0	0	0	0	2	0	2
166	0	0	0	0	0	0	0	0	0	0	0	0	0	0	0
167	0	0	0	0	0	0	0	0	0	0	0	0	0	0	0
168	0	0	0	0	0	0	0	0	0	0	0	0	0	0	0
169	0	0	0	0	0	0	0	0	0	0	0	0	0	0	0
170	0	0	0	0	0	0	0	0	0	0	0	0	0	0	0
171	0	0	0	0	0	0	0	0	0	0	0	0	0	0	0
172	0	0	0	0	0	0	0	-1	0	0	0	0	0	-1	1
173	0	0	0	0	0	0	-1	0	0	0	0	0	0	-1	1
174	0	2	0	0	0	0	0	0	0	0	0	0	2	0	2
175	0	0	0	0	0	0	0	0	0	0	0	0	0	0	0
176	0	0	0	0	0	0	0	0	0	0	0	0	0	0	0
177	0	0	0	0	0	0	0	-2	-20	-1	0	-1	0	-24	24
178	0	0	0	0	0	0	0	-7	-14	0	0	0	0	-21	21
179	0	0	0	0	0	1	0	-5	0	0	0	0	1	-5	6
180	0	1	0	0	0	0	0	0	-1	0	0	0	1	-1	2
181	0	0	0	0	0	0	0	0	0	0	0	0	0	0	0
182	0	0	1	0	0	0	0	0	0	0	0	0	1	0	1
183	0	1	1	0	0	0	0	0	0	0	0	0	2	0	2
184	0	0	2	0	0	0	0	0	0	-1	0	0	2	-1	3
185	0	6	0	0	0	0	0	0	-2	0	0	0	6	-2	8
186	0	0	0	0	0	0	0	-3	0	0	-1	0	0	-4	4
187	0	0	3	1	0	0	-2	-14	-1	0	0	-1	4	-18	22
188	0	0	0	0	0	0	0	0	0	0	0	0	0	0	0
189	0	0	0	0	0	0	0	-3	0	0	-2	0	0	-5	5
190	0	0	0	0	0	0	0	-2	0	0	0	0	0	-2	2
191	0	0	0	0	0	0	-1	-1	-5	0	0	0	0	-7	7
192	0	0	1	0	0	1	-1	-4	-1	0	0	0	2	-6	8
193	0	0	0	0	0	0	0	0	0	0	0	0	0	0	0
194	0	0	0	0	0	0	0	0	0	0	0	0	0	0	0
195	0	0	0	0	0	0	0	-2	0	0	0	-3	0	-5	5
196	0	0	2	0	0	0	0	0	-2	-1	0	0	2	-3	5
197	8	15	2	3	0	3	-1	-9	-4	0	0	0	31	-14	45
198	40	32	54	3	7	4	0	-1	-1	0	0	0	140	-2	142
199	18	55	28	7	8	0	0	-2	0	0	0	0	116	-2	118
200	1	9	8	4	5	0	0	0	-3	0	0	0	27	-3	30
201	13	106	92	5	9	1	0	-20	0	0	0	0	226	-20	246
202	33	35	39	10	0	0	-4	0	-3	0	0	0	117	-7	124
203	2	9	1	0	0	0	0	0	0	0	0	0	12	0	12
204	10	0	3	0	0	0	0	-3	-1	0	0	0	13	-4	17
205	0	0	2	0	0	0	-3	-4	0	0	0	0	2	-7	9
206	7	8	0	0	0	0	0	0	0	0	0	0	15	0	15
207	0	0	4	0	0	4	-4	0	0	0	0	0	8	-4	12
208	0	1	0	0	2	0	0	0	0	0	0	0	3	0	3
209	32	0	165	1	0	0	0	0	0	0	0	0	198	0	198
210	1	0	0	0	0	0	0	0	-13	-6	-2	0	1	-21	22
211	1	39	1	1	6	3	0	-1	-3	0	0	0	51	-4	55
212	2	0	13	0	0	0	0	-2	0	0	0	0	15	-2	17
213	0	0	0	0	1	0	-5	-2	-3	-5	0	0	1	-15	16
214	0	1	0	0	0	0	0	-4	-3	0	0	0	1	-7	8
215	3	0	0	0	7	2	0	-2	0	0	0	0	12	-2	14
216	0	0	0	0	0	1	0	0	0	0	0	0	1	0	1
217	0	0	0	0	0	0	0	0	0	0	0	0	0	0	0
218	0	0	0	2	3	0	0	0	0	0	0	0	5	0	5
219	0	3	0	0	0	0	0	0	0	0	0	0	3	0	3
220	0	0	1	0	0	0	0	0	0	0	0	0	1	0	1
221	0	0	0	0	0	0	0	0	0	0	0	0	0	0	0
222	0	0	0	0	0	0	0	0	-1	0	0	0	0	-1	1
223	0	0	0	0	0	0	0	0	0	0	0	0	0	0	0
224	0	1	1	1	0	0	0	0	0	0	0	0	3	0	3
225	0	6	0	0	0	0	0	0	0	0	0	0	6	0	6
226	0	0	0	0	0	0	0	0	0	0	0	0	0	0	0
227	0	0	0	0	0	0	0	0	0	0	0	0	0	0	0
228	0	0	0	0	0	0	0	0	0	0	0	0	0	0	0
229	0	0	0	0	0	0	0	-2	0	0	0	0	0	-2	2
230	0	0	0	0	1	0	0	0	0	0	0	0	1	0	1
231	0	0	0	0	0	0	0	0	0	0	0	0	0	0	0
232	0	0	0	0	2	1	0	0	0	0	0	0	3	0	3
233	0	0	0	0	0	0	0	0	0	0	0	0	0	0	0
234	0	1	1	5	0	0	0	0	0	0	0	0	7	0	7
235	0	0	0	0	0	0	0	0	0	0	0	0	0	0	0
236	0	6	1	0	0	0	0	0	0	0	0	0	7	0	7
237	0	3	3	1	0	0	0	0	0	0	0	0	7	0	7
238	2	16	7	0	1	0	0	0	0	0	0	0	26	0	26
239	0	59	0	3	1	0	0	0	0	0	0	0	63	0	63
240	1	0	0	0	0	0	0	0	0	0	0	0	1	0	1
241	0	0	1	0	0	0	0	0	0	0	0	0	1	0	1
242	5	5	1	0	0	0	0	0	0	0	0	0	11	0	11
243	1	0	0	0	0	1	0	0	0	0	0	0	2	0	2
244	0	1	1	0	1	0	-1	-1	0	0	0	0	3	-2	5
245	0	1	3	1	0	1	0	0	0	0	0	0	6	0	6
246	0	0	12	2	5	1	0	0	0	0	0	0	20	0	20
247	1	3	61	32	4	0	0	0	0	0	0	0	101	0	101
248	1	36	392	0	4	0	0	0	0	0	0	0	433	0	433
249	0	647	125	4	0	0	0	0	0	0	0	0	776	0	776
250	4	0	4	1	0	0	0	0	0	0	0	0	9	0	9
251	0	0	0	0	1	0	0	0	0	0	0	0	1	0	1
252	0	0	0	0	0	0	0	0	0	0	0	0	0	0	0
253	0	0	4	0	1	0	0	0	0	0	0	0	5	0	5
254	0	0	0	0	0	0	-1	0	0	0	0	-1	0	-2	2
255	0	0	0	0	0	0	0	0	0	0	0	0	0	0	0
256	0	0	0	0	0	0	0	0	0	0	0	0	0	0	0
257	0	0	1	0	0	0	0	0	0	0	0	0	1	0	1
258	0	0	0	0	0	0	0	0	0	0	0	0	0	0	0
259	0	0	0	0	0	0	0	0	0	0	0	0	0	0	0
260	0	0	0	0	0	0	0	0	0	0	0	0	0	0	0
261	0	0	0	0	0	0	0	0	0	0	0	0	0	0	0
262	0	0	0	0	0	0	0	0	0	0	0	0	0	0	0
263	0	0	0	0	0	0	0	0	0	0	0	0	0	0	0
264	0	1	0	0	0	0	0	-4	-5	-2	-9	0	1	-20	21
265	0	0	0	0	0	0	-6	-116	-87	-67	-23	0	0	-299	299
266	0	0	0	0	0	0	-2	-11	-3	-1	0	0	0	-17	17
267	0	0	0	1	0	0	-3	-1	-3	0	-3	-1	1	-11	12
268	1	0	0	0	0	0	0	-5	0	0	0	0	1	-5	6
269	0	0	0	0	0	0	0	0	0	0	0	0	0	0	0
270	0	0	0	0	0	0	0	0	-1	0	0	0	0	-1	1
271	0	0	0	0	0	0	-1	-5	-33	0	0	0	0	-39	39
272	0	0	0	0	0	0	0	-8	-7	0	0	0	0	-15	15
273	0	0	0	0	0	0	-2	0	0	0	0	-1	0	-3	3
274	0	0	0	0	1	0	-2	-5	-1	-1	-11	0	1	-20	21
275	0	2	1	0	0	0	0	-1	0	0	0	0	3	-1	4
276	0	1	5	0	4	0	0	-1	0	0	0	0	10	-1	11
277	0	5	1	3	0	0	-3	-4	0	0	-7	0	9	-14	23
278	3	0	3	0	0	0	-1	-3	0	0	-1	0	6	-5	11
279	0	15	2	0	1	0	-2	-2	-8	0	-1	-7	18	-20	38
280	3	0	0	0	0	0	-5	-7	-1	0	-10	0	3	-23	26
281	0	0	0	0	0	0	0	0	0	0	0	0	0	0	0
282	0	0	2	0	0	0	0	0	0	0	0	0	2	0	2
283	0	0	0	0	0	0	0	0	0	0	0	0	0	0	0
284	0	0	0	0	0	0	0	0	0	0	0	0	0	0	0
285	0	0	0	0	0	0	0	0	0	0	0	0	0	0	0
286	0	0	0	0	0	0	0	0	0	0	0	0	0	0	0
287	0	0	0	0	0	0	0	0	0	0	0	0	0	0	0
288	0	0	0	0	0	0	0	0	0	0	0	0	0	0	0
289	0	0	0	0	0	0	0	0	0	0	0	0	0	0	0
290	0	0	1	0	0	0	0	0	0	0	0	0	1	0	1
291	0	0	0	0	1	0	0	0	0	0	0	0	1	0	1
292	1	2	5	4	0	3	0	0	-2	0	0	0	15	-2	17
293	0	0	0	0	0	0	0	-1	0	0	0	0	0	-1	1
294	0	0	0	0	0	0	0	0	0	0	0	0	0	0	0
295	0	0	0	0	0	0	0	0	0	0	0	0	0	0	0
296	0	0	0	0	0	0	0	0	0	0	0	0	0	0	0
297	0	0	0	0	0	0	0	0	0	0	0	0	0	0	0
298	0	0	0	0	0	0	0	0	0	0	0	0	0	0	0
299	0	0	0	0	0	0	0	0	0	-1	0	0	0	-1	1
300	0	0	0	0	0	0	0	0	0	-1	-4	0	0	-5	5
301	0	0	0	0	0	0	0	0	-2	0	-1	0	0	-3	3
302	0	0	0	0	0	0	0	-5	-4	-1	0	0	0	-10	10
303	0	0	0	0	0	0	0	-6	-2	0	0	0	0	-8	8
304	0	0	0	0	1	0	-6	-17	-3	0	0	0	1	-26	27
305	0	0	0	0	0	0	-3	-1	-8	0	0	0	0	-12	12
306	0	0	7	3	0	0	0	-1	0	0	0	0	10	-1	11
307	6	114	13	1	3	0	0	0	0	0	0	0	137	0	137
308	6	13	2	2	0	0	-2	0	0	-2	-2	0	23	-6	29
309	51	1	6	0	1	0	0	0	0	0	0	0	59	0	59
310	0	1	1	0	0	1	0	-1	-5	0	-3	0	3	-9	12
311	0	0	0	0	1	0	0	-1	-5	-2	0	0	1	-8	9
312	0	0	1	6	2	0	0	-5	-24	0	0	-4	9	-33	42
313	0	0	28	0	0	0	-1	-60	0	0	-23	-1	28	-85	113
314	0	1	2	0	0	3	-2	-2	-20	-24	-7	0	6	-55	61
315	0	0	1	0	4	0	0	-1	-205	-1	0	0	5	-207	212
316	0	0	1	0	4	0	-3	-64	-14	-2	0	0	5	-83	88
317	2	0	5	13	0	2	-2	-7	0	0	0	0	22	-9	31
318	0	33	349	1	0	0	-18	-9	0	-1	-5	-1	383	-34	417
319	2	39	4	0	0	0	-2	-1	-2	0	-2	0	45	-7	52
320	4	1	0	0	0	0	0	0	-1	0	0	0	5	-1	6
321	0	0	1	0	0	0	0	0	-1	0	0	0	1	-1	2
322	0	2	0	0	0	0	0	0	0	0	0	0	2	0	2
323	0	0	6	0	0	1	0	0	0	0	0	0	7	0	7
324	0	0	0	0	0	0	0	0	0	0	0	0	0	0	0
325	1	0	0	0	1	0	0	-1	0	0	0	0	2	-1	3
326	0	0	1	0	0	0	0	0	0	0	0	0	1	0	1
327	0	0	0	0	0	0	0	0	0	0	0	0	0	0	0
328	0	1	0	0	0	0	0	0	0	0	0	0	1	0	1
329	0	0	0	0	0	0	0	0	0	0	0	0	0	0	0
330	0	0	0	0	0	0	0	0	0	0	0	0	0	0	0
331	0	0	0	0	0	0	0	0	0	0	0	0	0	0	0
332	0	0	0	0	0	0	0	0	0	0	0	0	0	0	0
333	0	0	0	0	0	0	0	0	0	0	0	0	0	0	0
334	0	0	0	0	0	0	-3	0	-49	0	-9	-2	0	-63	63
335	0	0	0	0	0	0	0	-69	-31	-1	-1	0	0	-102	102
336	0	0	0	0	0	0	0	-28	-2	0	0	0	0	-30	30
337	0	0	0	0	0	0	0	0	0	0	0	0	0	0	0
338	0	0	0	0	0	0	0	0	0	0	0	0	0	0	0
339	0	0	0	0	0	0	-1	-14	-14	0	0	0	0	-29	29
340	0	0	0	0	0	0	0	0	0	0	0	0	0	0	0
341	0	0	0	0	0	1	0	0	0	0	0	0	1	0	1
342	0	0	0	0	0	0	0	0	0	0	0	0	0	0	0
343	0	2	0	0	0	0	0	0	0	0	-1	0	2	-1	3
344	0	8	1	0	0	0	0	0	0	0	0	0	9	0	9
345	0	0	0	0	0	0	0	0	-2	0	0	0	0	-2	2
346	0	0	0	0	1	0	0	-7	-10	-1	0	0	1	-18	19
347	0	0	0	0	0	1	0	-10	-6	0	0	0	1	-16	17
348	0	2	1	0	1	0	0	-4	0	0	0	0	4	-4	8
349	0	0	0	0	6	3	-12	-40	-2	-2	0	-1	9	-57	66
350	0	1	0	0	0	13	0	-12	0	0	0	0	14	-12	26
351	0	4	17	0	29	22	-1	0	0	0	0	0	72	-1	73
352	2	38	2	63	96	27	0	-1	0	0	0	0	228	-1	229
353	2	4	152	42	68	3	0	0	0	0	0	0	271	0	271
354	2	55	23	27	7	1	0	-3	0	0	0	0	115	-3	118
355	102	845	156	7	19	4	0	0	-3	0	0	0	1133	-3	1136
356	89	432	340	11	5	3	0	-5	-1	0	0	0	880	-6	886
357	47	170	14	8	13	2	0	0	0	0	0	0	254	0	254
358	18	13	17	4	4	3	0	0	-1	0	0	0	59	-1	60
359	0	1	4	1	9	0	0	-24	-1	0	0	0	15	-25	40
360	0	0	0	0	1	1	0	-2	-1	0	0	-3	2	-6	8
361	0	0	0	0	0	0	0	-1	0	0	0	0	0	-1	1
362	2	1	0	1	0	0	0	0	0	0	0	0	4	0	4
363	5	1	15	0	0	0	0	0	0	0	0	0	21	0	21
364	1	0	0	0	0	0	0	0	0	0	0	0	1	0	1
365	0	0	0	0	0	0	0	0	0	0	0	0	0	0	0
366	0	0	0	0	0	0	0	0	0	0	0	0	0	0	0
367	0	0	0	0	0	0	0	0	0	0	0	0	0	0	0
368	0	0	0	0	0	0	0	0	0	0	0	0	0	0	0
369	0	0	0	0	0	0	0	-1	-2	0	-5	0	0	-8	8
370	0	0	0	0	0	0	0	0	0	-2	0	0	0	-2	2
371	0	1	2	0	0	1	0	-19	-22	0	-1	0	4	-42	46
372	0	6	3	0	0	0	0	-21	-1	0	0	0	9	-22	31
373	3	2	0	0	0	0	0	0	0	0	0	0	5	0	5
374	0	0	13	0	0	0	0	0	0	0	0	0	13	0	13
375	0	1	5	0	0	0	0	0	0	0	0	0	6	0	6
376	1	15	6	0	0	0	0	0	0	0	0	0	22	0	22
377	0	3	0	0	0	0	0	0	0	0	0	0	3	0	3
378	1	0	0	0	0	0	0	0	0	0	0	0	1	0	1
379	0	0	0	0	1	0	0	-1	0	0	0	0	1	-1	2
380	0	0	1	0	0	0	0	-2	0	0	0	0	1	-2	3
381	0	0	0	0	0	0	-3	-2	-1	0	0	0	0	-6	6
382	1	9	0	0	0	0	-5	-3	0	-1	0	0	10	-9	19
383	6	0	0	0	0	0	0	-1	0	0	0	0	6	-1	7
384	5	20	0	0	0	0	0	-1	0	0	0	0	25	-1	26
385	0	0	0	0	0	0	0	0	0	0	0	0	0	0	0
386	0	0	0	0	0	0	0	0	0	0	0	0	0	0	0
387	0	0	0	0	0	0	0	0	0	0	0	0	0	0	0
388	0	0	0	0	0	0	0	0	0	0	0	0	0	0	0
389	0	0	0	0	0	0	0	-1	0	0	0	0	0	-1	1
390	0	0	0	0	0	0	0	0	0	0	0	0	0	0	0
391	0	0	0	0	0	0	0	0	0	0	0	0	0	0	0
392	0	0	0	0	0	0	0	0	0	0	0	0	0	0	0
393	0	0	0	1	0	0	0	0	-1	0	0	-1	1	-2	3
394	0	1	0	0	0	0	0	0	0	0	0	0	1	0	1
395	0	0	0	0	0	0	0	0	-1	0	-1	0	0	-2	2
396	0	0	0	0	0	0	0	-1	0	0	0	0	0	-1	1
397	0	0	0	0	0	0	-1	-2	0	0	0	0	0	-3	3
398	0	1	0	0	0	0	-2	0	-1	0	0	-1	1	-4	5
399	0	0	1	0	0	0	0	0	0	0	-4	0	1	-4	5
400	0	0	0	0	0	0	0	0	-2	-2	-1	-1	0	-6	6
401	0	0	0	0	0	0	0	0	-6	-1	-1	0	0	-8	8
402	0	0	0	0	0	0	-1	-38	-7	-7	-6	0	0	-59	59
403	0	0	0	0	0	0	-3	-5	-15	-1	0	0	0	-24	24
404	0	0	0	0	0	0	-2	-20	-11	0	-3	0	0	-36	36
405	0	0	0	0	0	0	-2	-63	-2	-4	-1	0	0	-72	72
406	0	0	0	0	0	0	-3	-5	-14	0	-1	0	0	-23	23
407	0	0	0	0	0	0	-1	-15	0	0	0	0	0	-16	16
408	0	0	0	0	0	0	0	-2	0	0	0	0	0	-2	2
409	0	0	0	0	0	0	0	-7	-4	-3	-4	0	0	-18	18
410	0	0	1	0	0	0	0	0	-1	0	0	0	1	-1	2
411	0	0	0	0	0	0	-3	-1	-2	0	0	-3	0	-9	9
412	0	0	0	0	0	0	0	-7	-3	-2	-22	-1	0	-35	35
413	1	0	0	0	0	0	-2	-2	-47	0	-3	0	1	-54	55
414	0	0	0	0	0	0	-1	-12	-11	0	0	0	0	-24	24
415	0	0	0	0	1	0	-2	-21	-3	0	0	-1	1	-27	28
416	0	1	1	0	0	0	-8	-24	0	0	-4	-5	2	-41	43
417	2	0	0	0	0	1	-1	0	-5	0	-1	0	3	-7	10
418	0	0	0	0	0	0	0	0	-1	0	0	0	0	-1	1
419	0	0	0	0	0	0	0	0	0	0	0	0	0	0	0
420	0	0	0	0	0	0	-2	-4	-2	0	0	0	0	-8	8
421	0	0	1	0	0	0	0	0	0	0	0	0	1	0	1
422	0	1	0	0	0	0	0	0	0	0	0	0	1	0	1
423	0	0	0	0	0	0	0	0	-1	0	0	0	0	-1	1
424	0	0	0	0	0	0	0	0	0	0	0	0	0	0	0
425	0	0	0	0	0	0	0	0	0	0	0	0	0	0	0
426	0	0	0	0	0	0	0	0	0	0	0	0	0	0	0
427	0	2	2	1	0	0	0	0	0	0	0	0	5	0	5
428	0	0	0	0	0	0	0	-1	0	0	0	0	0	-1	1
429	0	0	0	0	0	0	0	0	0	0	0	0	0	0	0
430	0	0	0	0	0	0	0	0	-1	0	0	0	0	-1	1
431	0	0	0	0	0	0	0	-2	0	0	0	0	0	-2	2
432	0	0	0	0	0	0	0	0	0	0	-1	0	0	-1	1
433	0	0	0	0	0	0	0	0	0	0	0	0	0	0	0
434	0	0	3	0	0	0	0	0	0	0	0	0	3	0	3
435	0	1	2	0	0	0	0	-1	-1	0	0	0	3	-2	5
436	0	2	0	0	0	0	0	-1	0	0	0	0	2	-1	3
437	1	1	0	0	1	0	0	-1	-6	0	0	0	3	-7	10
438	0	1	0	0	0	0	0	-5	0	0	0	0	1	-5	6
439	2	0	0	0	1	0	0	0	0	0	0	0	3	0	3
440	0	0	0	1	0	0	0	-10	-6	-2	0	0	1	-18	19
441	1	0	3	0	1	0	0	-4	0	0	0	0	5	-4	9
442	0	6	0	0	1	0	0	0	0	0	0	0	7	0	7
443	2	0	2	0	0	0	0	0	0	0	0	0	4	0	4
444	0	0	1	0	0	0	0	0	0	0	0	0	1	0	1
445	4	0	0	0	0	0	0	0	0	0	0	-1	4	-1	5
446	1	0	0	0	0	0	0	0	0	0	0	0	1	0	1
447	0	0	0	0	1	0	0	0	0	0	0	0	1	0	1
448	0	0	1	0	0	0	0	0	0	0	0	0	1	0	1
449	0	4	1	0	0	0	0	0	0	0	0	0	5	0	5
450	0	1	0	0	0	0	0	0	0	0	0	0	1	0	1
451	0	0	0	0	0	0	0	-1	0	0	0	0	0	-1	1
452	0	0	0	0	0	0	0	-7	0	0	0	0	0	-7	7
453	0	0	0	0	0	0	0	0	0	0	0	0	0	0	0
454	0	0	0	0	0	0	0	0	0	0	0	0	0	0	0
455	0	0	0	0	0	0	0	0	0	0	0	0	0	0	0
456	0	0	0	0	0	0	0	0	0	0	0	0	0	0	0
457	0	2	0	0	0	0	0	0	0	0	0	0	2	0	2
458	0	0	3	0	0	0	0	0	0	0	0	0	3	0	3
459	0	0	0	0	0	0	0	0	0	0	0	0	0	0	0
460	0	0	0	0	0	0	0	0	0	0	0	0	0	0	0
461	0	0	0	0	0	0	0	-1	0	0	0	0	0	-1	1
462	0	0	0	0	0	0	0	-3	-2	0	0	0	0	-5	5
463	0	0	0	0	0	0	0	-6	0	0	0	0	0	-6	6
464	0	9	0	0	0	0	0	0	-2	0	0	0	9	-2	11
465	0	0	0	0	0	0	0	0	0	0	0	0	0	0	0
466	0	0	0	0	0	0	0	-4	-2	0	0	0	0	-6	6
467	0	0	0	0	0	0	0	0	0	0	0	0	0	0	0
468	0	0	0	0	2	0	0	0	0	0	0	0	2	0	2
469	0	0	0	0	0	0	0	0	-1	0	0	0	0	-1	1
470	0	0	1	0	0	0	0	0	0	0	0	0	1	0	1
471	0	0	0	0	0	0	0	0	0	0	0	0	0	0	0
472	0	0	0	0	0	0	0	0	0	0	0	0	0	0	0
473	0	0	0	0	0	0	0	0	0	0	0	0	0	0	0
474	1	0	0	0	0	0	0	0	0	0	0	0	1	0	1
475	0	0	0	0	0	0	0	0	0	0	0	0	0	0	0
476	0	0	0	0	0	0	0	0	0	0	0	0	0	0	0
477	0	0	0	0	0	0	0	0	0	0	0	0	0	0	0
478	0	0	0	0	0	0	0	0	0	0	0	0	0	0	0
479	0	0	0	0	0	0	0	0	0	0	0	0	0	0	0
480	0	0	0	0	0	0	0	0	0	0	0	0	0	0	0
481	0	0	0	0	0	0	0	0	0	0	0	0	0	0	0
482	0	0	0	0	0	0	0	0	0	0	0	0	0	0	0
483	0	1	72	0	0	0	0	0	0	0	0	0	73	0	73
484	0	1	0	1	0	0	0	0	0	0	0	0	2	0	2
485	0	0	0	0	0	0	0	-3	0	0	0	0	0	-3	3
486	0	0	0	0	0	0	0	0	-1	0	0	0	0	-1	1
487	0	0	0	0	0	0	-1	-20	-2	0	0	0	0	-23	23
488	1	0	0	0	0	0	0	0	0	0	0	0	1	0	1
489	0	0	0	0	0	0	0	-3	-5	0	0	0	0	-8	8
490	2	0	1	0	9	4	0	0	-4	0	0	0	16	-4	20
491	0	1	0	3	1	0	0	-1	0	0	0	0	5	-1	6
492	0	0	22	0	0	0	-1	0	0	0	0	0	22	-1	23
493	1	18	1	0	0	1	-1	-5	0	0	0	0	21	-6	27
494	122	5	2	1	0	0	0	-2	0	0	0	0	130	-2	132
495	2	13	19	2	4	1	0	-11	-5	-1	-2	0	41	-19	60
496	2	28	3	3	0	0	0	0	0	0	0	0	36	0	36
497	3	1	4	1	0	1	0	-4	0	0	0	0	10	-4	14
498	1	0	2	0	4	1	-3	-29	-2	-1	0	-1	8	-36	44
499	1	20	1	1	3	0	0	0	-2	0	0	0	26	-2	28
500	3	4	7	11	11	1	-6	-99	0	0	-4	0	37	-109	146
501	0	4	23	2	0	0	-4	0	-4	0	-1	0	29	-9	38
502	0	101	12	0	0	0	0	-2	-1	0	0	0	113	-3	116
503	11	35	5	0	0	0	0	-10	-3	0	0	0	51	-13	64
504	10	4	8	0	0	0	0	0	0	0	0	0	22	0	22
505	0	7	0	0	0	0	0	0	-2	0	0	0	7	-2	9
506	8	0	0	0	1	0	0	0	0	-1	0	0	9	-1	10
507	1	0	16	4	0	0	0	-1	-1	0	0	0	21	-2	23
508	0	11	14	0	0	0	0	0	0	0	0	0	25	0	25
509	2	17	0	0	1	0	0	0	0	0	0	0	20	0	20
510	6	8	2	2	1	0	0	0	0	0	0	0	19	0	19
511	1	7	9	0	0	0	-1	-2	-1	0	0	0	17	-4	21
512	3	25	1	0	0	0	0	0	0	0	0	0	29	0	29
513	2	2	0	0	0	0	0	0	0	0	0	0	4	0	4
514	0	0	0	0	0	0	0	0	0	0	0	0	0	0	0
515	0	0	0	0	0	0	0	0	0	0	0	0	0	0	0
516	0	1	0	0	0	0	0	0	0	0	0	0	1	0	1
517	0	2	2	0	1	0	0	0	0	0	0	0	5	0	5
518	0	1	1	0	0	0	0	0	0	0	0	0	2	0	2
519	0	0	0	0	0	0	0	0	0	0	0	0	0	0	0
520	0	0	0	0	0	0	0	0	0	0	0	0	0	0	0
521	1	1	0	0	0	1	0	0	0	0	0	0	3	0	3
522	0	0	0	0	0	0	0	0	0	0	0	0	0	0	0
523	0	0	0	0	0	0	0	0	0	0	0	0	0	0	0
524	0	1	4	0	0	0	0	0	0	0	0	0	5	0	5
525	0	0	0	0	0	0	0	0	0	0	0	0	0	0	0
526	2	0	0	0	0	1	0	0	0	0	0	0	3	0	3
527	0	0	0	0	1	2	0	0	0	0	0	0	3	0	3
528	0	2	0	1	0	0	0	0	0	0	0	0	3	0	3
529	0	0	0	0	0	0	0	0	0	0	0	0	0	0	0
530	0	2	3	0	0	0	-1	0	0	0	0	0	5	-1	6
531	0	0	0	0	0	0	0	0	0	0	-1	0	0	-1	1
532	0	0	0	0	0	0	0	0	-5	0	0	0	0	-5	5
533	0	0	2	0	0	0	0	0	0	0	0	0	2	0	2
534	0	0	0	0	0	0	0	0	0	0	0	-3	0	-3	3
535	0	0	0	0	0	0	0	-2	0	0	-3	-1	0	-6	6
536	0	0	1	0	0	0	0	0	0	0	-1	0	1	-1	2
537	0	1	0	0	0	0	0	0	-2	0	0	0	1	-2	3
538	0	0	0	0	0	0	0	-55	-38	-4	-2	0	0	-99	99
539	0	0	0	0	0	0	-6	-29	-5	-1	-1	-1	0	-43	43
540	1	0	0	0	0	0	-1	-2	0	0	0	0	1	-3	4
541	0	0	0	0	0	0	0	0	0	-2	0	0	0	-2	2
542	0	0	0	0	0	0	-1	-3	-3	0	0	0	0	-7	7
543	0	0	0	0	0	0	0	-3	-4	0	0	0	0	-7	7
544	0	0	0	0	0	0	0	-22	0	0	0	0	0	-22	22
545	0	0	0	0	0	0	-5	-2	-6	0	-4	0	0	-17	17
546	0	1	0	0	0	0	-1	-1	0	0	-1	0	1	-3	4
547	1	1	0	0	0	0	0	0	0	0	0	-2	2	-2	4
548	0	0	0	0	0	0	0	0	0	0	-1	0	0	-1	1
549	0	0	0	0	0	0	0	0	0	0	0	0	0	0	0
550	0	0	0	0	0	1	0	0	0	0	-1	0	1	-1	2
551	0	0	1	0	0	0	0	-1	0	-1	-1	0	1	-3	4
552	0	0	1	0	0	0	0	-3	0	0	-1	0	1	-4	5
553	0	0	0	0	0	0	-5	-4	-20	-1	0	0	0	-30	30
554	0	0	0	0	0	0	0	-8	-1	0	0	0	0	-9	9
555	0	1	0	0	0	0	0	0	0	0	0	0	1	0	1
556	0	0	0	0	0	0	0	-2	0	0	0	0	0	-2	2
557	0	0	2	0	0	0	0	0	0	0	0	0	2	0	2
558	0	0	3	0	0	0	0	0	0	0	0	0	3	0	3
559	0	0	0	0	0	0	0	0	0	0	0	0	0	0	0
560	0	0	0	0	0	0	0	0	-1	0	0	0	0	-1	1
561	0	0	0	0	0	0	0	-13	0	0	0	0	0	-13	13
562	0	0	0	0	0	0	0	0	0	0	0	0	0	0	0
563	0	0	0	0	0	0	0	0	0	0	0	0	0	0	0
564	0	0	0	0	0	0	0	0	0	0	0	0	0	0	0
565	0	2	0	1	0	0	0	0	0	0	0	0	3	0	3
566	0	0	0	0	0	0	0	-1	0	0	0	0	0	-1	1
567	0	0	1	0	0	0	0	0	0	0	0	0	1	0	1
568	0	0	1	0	0	1	0	0	0	0	0	0	2	0	2
569	0	0	0	0	0	0	0	0	0	0	0	0	0	0	0
570	0	1	1	0	2	0	0	0	-1	0	0	0	4	-1	5
571	0	3	3	0	0	0	0	-1	-2	0	-1	0	6	-4	10
572	2	1	0	0	0	0	0	0	-1	-1	0	0	3	-2	5
573	1	10	6	0	0	2	0	0	0	0	0	0	19	0	19
574	1	3	1	0	0	0	0	-2	0	0	0	0	5	-2	7
575	0	0	1	0	0	0	0	0	0	0	0	0	1	0	1
576	0	0	0	0	0	0	0	0	0	0	0	0	0	0	0
577	0	0	0	0	0	0	0	0	0	0	0	0	0	0	0
578	0	0	0	0	1	0	0	0	0	0	0	0	1	0	1
579	0	0	0	0	0	0	0	0	0	0	0	0	0	0	0
580	0	0	0	0	0	0	0	0	0	0	0	0	0	0	0
581	0	2	0	0	0	0	0	0	0	0	0	0	2	0	2
582	0	0	0	0	0	0	0	-2	0	0	0	0	0	-2	2
583	0	0	0	0	0	0	0	0	0	0	0	0	0	0	0
584	0	0	0	0	0	0	0	0	0	0	0	0	0	0	0
585	0	0	0	0	0	0	0	0	0	0	0	0	0	0	0
586	0	0	0	0	0	0	0	-1	-1	0	0	0	0	-2	2
587	0	0	0	0	0	0	0	0	0	0	0	0	0	0	0
588	0	0	0	0	0	0	0	0	0	0	-4	-2	0	-6	6
589	0	0	0	0	1	2	0	0	0	0	0	0	3	0	3
590	0	2	0	3	4	2	0	0	0	0	-2	-1	11	-3	14
591	0	1	3	4	0	1	0	0	0	0	0	0	9	0	9
592	0	65	24	3	0	2	0	-2	-3	-6	-4	-1	94	-16	110
593	2	120	10	0	9	17	0	0	-7	0	0	0	158	-7	165
594	12	32	6	9	12	0	0	-2	0	0	0	0	71	-2	73
595	4	0	7	12	0	0	-10	0	0	-1	0	0	23	-11	34
596	1	9	37	0	0	0	0	0	0	0	0	0	47	0	47
597	2	62	2	1	0	0	0	0	0	0	0	0	67	0	67
598	2	0	0	1	1	0	0	-2	-1	0	0	0	4	-3	7
599	0	1	4	0	6	2	-3	-2	-8	0	0	0	13	-13	26
600	2	6	3	9	6	1	0	0	0	-2	-1	0	27	-3	30
601	1	3	8	3	0	13	-1	-1	-1	-1	0	0	28	-4	32
602	3	26	11	1	35	1	0	-1	0	0	0	0	77	-1	78
603	15	18	22	24	3	0	0	0	0	0	-1	0	82	-1	83
604	1	15	42	0	1	0	0	0	0	0	0	0	59	0	59
605	2	97	77	3	0	6	0	0	0	0	0	0	185	0	185
606	5	123	7	0	2	0	0	0	-1	0	0	0	137	-1	138
607	0	1	1	0	1	0	-1	-15	-2	0	-1	0	3	-19	22
608	0	2	0	1	3	1	0	0	0	0	0	0	7	0	7
609	5	27	5	3	0	0	-1	0	0	0	0	0	40	-1	41
610	2	2	2	1	0	0	0	0	0	0	0	0	7	0	7
611	0	0	0	0	0	0	-2	-22	-21	0	-1	0	0	-46	46
612	0	0	0	0	1	0	-4	-15	-2	0	-5	-3	1	-29	30
613	0	8	0	0	0	0	0	0	-4	-1	0	0	8	-5	13
614	0	0	0	0	0	0	-4	-5	-163	0	-5	0	0	-177	177
615	0	1	0	0	0	0	0	-24	-12	-1	0	0	1	-37	38
616	0	0	0	0	0	0	0	-4	-1	0	0	0	0	-5	5
617	0	0	0	0	0	0	0	0	-1	0	0	0	0	-1	1
618	0	2	0	0	0	0	0	-4	-1	0	0	-5	2	-10	12
619	0	0	0	0	0	0	0	-7	-1	0	-15	-1	0	-24	24
620	0	0	0	0	0	0	-2	-5	0	-10	-5	0	0	-22	22
621	0	0	0	0	0	0	0	-1	-17	-3	-57	-4	0	-82	82
622	0	0	0	0	0	0	0	-1	0	-4	-10	-2	0	-17	17
623	0	0	0	0	0	0	-1	-10	-3	0	0	0	0	-14	14
624	0	0	0	0	0	0	-9	-1	-1	0	-4	-2	0	-17	17
625	0	0	0	0	0	0	-5	-557	-292	-3	-65	-9	0	-931	931
626	0	0	0	0	0	0	0	-14	0	0	0	0	0	-14	14
627	0	0	0	0	0	0	0	0	-1	-1	-5	0	0	-7	7
628	0	0	0	0	0	0	0	0	-1	-1	0	-1	0	-3	3
629	0	0	0	0	0	0	0	0	0	0	0	0	0	0	0
630	0	0	0	1	0	0	0	0	0	0	0	0	1	0	1
631	0	0	0	0	0	0	0	0	0	0	0	0	0	0	0
632	0	0	0	1	0	0	0	0	0	0	0	0	1	0	1
633	0	0	0	0	0	0	0	0	0	0	0	0	0	0	0
634	0	0	0	0	0	0	0	0	0	-1	0	0	0	-1	1
635	0	0	0	0	0	2	0	-2	-4	0	0	0	2	-6	8
636	0	0	0	0	0	0	0	-5	0	0	0	0	0	-5	5
637	0	0	0	1	1	0	0	0	0	0	0	0	2	0	2
638	0	0	0	0	1	0	0	0	0	0	0	0	1	0	1
639	0	0	2	0	0	0	0	0	0	0	0	0	2	0	2
640	0	0	0	0	0	0	0	0	0	0	0	0	0	0	0
641	0	0	0	0	0	0	0	-1	0	0	0	0	0	-1	1
642	0	1	0	0	0	0	0	0	0	0	0	0	1	0	1
643	0	0	0	0	0	0	0	-1	0	0	0	0	0	-1	1
644	0	0	0	0	0	0	0	0	0	0	0	0	0	0	0
645	0	0	0	0	0	0	0	0	0	0	0	0	0	0	0
646	0	68	203	1	1	0	0	0	0	0	0	0	273	0	273
647	1	15	2	2	0	0	0	0	0	0	0	0	20	0	20
648	0	1	1	3	0	0	0	0	0	0	0	0	5	0	5
649	1	1	3	0	1	0	0	0	0	0	0	0	6	0	6
650	0	0	0	0	1	1	0	0	0	0	0	0	2	0	2
651	2	5	35	0	13	2	0	-4	-3	0	0	0	57	-7	64
652	7	14	16	7	5	4	-1	-4	-1	0	0	0	53	-6	59
653	7	16	20	3	9	1	-1	-4	0	0	-3	0	56	-8	64
654	8	75	273	20	32	0	0	0	0	-1	0	0	408	-1	409
655	64	108	383	2	2	2	0	0	-2	0	0	0	561	-2	563
656	8	15	2	2	1	0	0	-4	0	0	0	0	28	-4	32
657	0	0	0	1	0	0	-4	-64	0	0	0	0	1	-68	69
658	0	2	0	0	0	0	-1	-5	0	0	0	0	2	-6	8
659	13	3	0	0	0	0	0	0	0	0	0	0	16	0	16
660	0	0	0	0	0	0	0	0	0	0	0	0	0	0	0
661	0	0	0	0	0	0	0	0	0	0	0	0	0	0	0
662	1	10	6	0	0	0	0	0	0	0	0	0	17	0	17
663	0	1	0	0	0	0	0	-1	0	0	0	0	1	-1	2
664	0	0	0	0	0	0	0	0	0	0	0	0	0	0	0
665	0	0	0	0	0	0	0	0	0	0	0	0	0	0	0
666	0	0	0	0	0	0	0	0	0	0	0	0	0	0	0
[truncated: 2,850 more rows]

## Sheet: JSBWMV RNA1 HYT38
position	20_fwd	21_fwd	22_fwd	23_fwd	24_fwd	25_fwd	20_rev	21_rev	22_rev	23_rev	24_rev	25_rev	fwd_total	rev_total	total
[truncated: 7,003 more rows]

[truncated: 1 more sheets: JSBWMV RNA2 HYT38]
